# Supplementary material for: Leveraging deep phenotyping from health check-up cohort with 10,000 Korean individuals for phenome-wide association study of 136 traits
Source: Sci Rep. 2022 Feb 4;12:1930. doi: 10.1038/s41598-021-04580-2 (PMC8817039; doi:10.1038/s41598-021-04580-2)
Supplement: Supplementary file 2 — Supplementary Information 2. [file 41598_2021_4580_MOESM2_ESM.xlsx]

## Sheet: Table S10
Table S10. Comparison of the PheWAS result from GENIE cohort (Korean) and BBJ (Japanese) in gene level												Table S10. Comparison of the PheWAS result from GENIE cohort (Korean) and UKBB (European) in gene level
Phenotype	Symbol	Category	Evaluated gene count	Significant gene count	Korean only gene count	Japanese only gene count	Kor&Jap gene_count	Korean only gene %	Japanese only gene %	Kor&Jap gene %		Phenotype	Symbol	Category	Evaluated gene count	Significant gene count	Korean only gene count	UK only gene count	Kor&UK gene_count	Korean only gene %	UKonly gene %	Kor&UK gene %
Height	Ht	AM	25995	5603	89	5349	165	1.58843	95.4667	2.94485		Height	Ht	AM	25988	8662	63	8456	143	0.727315	97.6218	1.65089
Body mass index	BMI	AM	25293	1296	73	1207	16	5.63272	93.1327	1.23457		Weight	Wt	AM	25989	4940	55	4860	25	1.11336	98.3806	0.506073
Brain MRI/MRA : Brain vascular atherosclerosis	br_atherosclerosis	CV	25547	258	72	183	3	27.907	70.9302	1.16279		Body mass index	BMI	AM	25988	4421	53	4329	39	1.19882	97.919	0.882153
Brain MRI/MRA : Brain vascular stenosis	br_stenosis	CV	25547	317	131	184	2	41.3249	58.0442	0.630915		Body fat mass	Fat_mass	AM	25988	4238	57	4134	47	1.34497	97.546	1.10901
Brain MRI/MRA : Brain aneurysm	br_aneurysmm	CV	25547	203	77	125	1	37.931	61.5764	0.492611		Body fat percent	Fat_percent	AM	25988	4304	64	4204	36	1.48699	97.6766	0.836431
Diagnosed of hypertesion	HTN	CV	25293	782	74	701	7	9.46292	89.6419	0.895141		Waist circumference	WC	AM	25988	3604	56	3526	22	1.55383	97.8357	0.610433
Serum total protein	Prot	DS	25293	659	81	534	44	12.2914	81.0319	6.67678		Total adipose tissue area	TAT	AM	25988	4371	61	4285	25	1.39556	98.0325	0.571951
Serum albumin	Alb	DS	25293	438	122	281	35	27.8539	64.1553	7.99087		Heart rate	HR	CV	25988	247	76	158	13	30.7692	63.9676	5.26316
Serum total bilirubin	Tbil	DS	25293	329	62	240	27	18.845	72.9483	8.20669		Coronary CT : Coronary calcium score	Cal_score	CV	25988	593	183	401	9	30.86	67.6223	1.51771
Alkaline phosphatase	ALP	DS	25293	699	82	569	48	11.731	81.402	6.86695		Coronary CT : Coronary vascular plaque	cor_plaque	CV	25988	487	77	401	9	15.8111	82.3409	1.84805
Glutamic oxaloacetic transaminase	GOT	DS	25293	783	174	594	15	22.2222	75.8621	1.91571		Coronary CT : Coronary vascular stenosis	cor_stenosis	CV	25988	483	73	407	3	15.1139	84.265	0.621118
Glutamic pyruvic transaminase	GPT	DS	25293	501	98	394	9	19.5609	78.6427	1.79641		Coronary CT : Aortic dilatation	ao_dilatation	CV	25920	134	54	80	0	40.2985	59.7015	0
Gamma-Glutamyl Transferase	GGT	DS	25293	808	131	636	41	16.2129	78.7129	5.07426		Brain MRI/MRA : Brain vascular atherosclerosis	br_atherosclerosis	CV	25895	161	53	107	1	32.9193	66.4596	0.621118
Gastric cancer	Gas_Ca	DS	25547	439	125	309	5	28.4738	70.3872	1.13895		Brain MRI/MRA : Brain vascular stenosis	br_stenosis	CV	25905	150	71	77	2	47.3333	51.3333	1.33333
Hepatitis B virus surface antigen	HBV	DS	25547	470	91	275	104	19.3617	58.5106	22.1277		Brain MRI/MRA : Brain aneurysm	br_aneurysmm	CV	25806	79	43	35	1	54.4304	44.3038	1.26582
Hepatitis C virus antibody	HCV	DS	25547	346	126	219	1	36.4162	63.2948	0.289017		Diagnosed of hypertesion	HTN	CV	25988	2815	56	2743	16	1.98934	97.4423	0.568384
Fasting blood glucose level	glucose	EM	25293	328	100	217	11	30.4878	66.1585	3.35366		Gall bladder cholecystitis	Cholecyst	DS	25963	225	70	152	3	31.1111	67.5556	1.33333
Uric acid	Urate	EM	25293	825	82	642	101	9.93939	77.8182	12.2424		Gall bladder stone	GB_stone	DS	25977	268	70	197	1	26.1194	73.5075	0.373134
Triglycerides	TG	EM	25293	497	94	366	37	18.9135	73.6419	7.44467		Fatty liver	Fatty_liver	DS	25849	110	42	59	9	38.1818	53.6364	8.18182
HDL cholesterol	HDL	EM	25293	571	66	465	40	11.5587	81.4361	7.00525		Duodenal ulcer	Duodenal ulcer	DS	25951	228	55	164	9	24.1228	71.9298	3.94737
Hemoglobin A1c	HBA1C	EM	25293	419	101	293	25	24.105	69.9284	5.96659		Gastric ulcer	GU	DS	25969	226	102	122	2	45.1327	53.9823	0.884956
Total cholesterol	T_chol	EM	25293	555	81	451	23	14.5946	81.2613	4.14414		Gastroesophageal reflux disease	GERD	DS	25987	169	64	104	1	37.8698	61.5385	0.591716
LDL cholesterol	LDL	EM	25293	400	71	302	27	17.75	75.5	6.75		Serum total protein	Prot	DS	25987	3588	63	3455	70	1.75585	96.2932	1.95095
Diagnosed of diabetes	DM	EM	25872	1703	153	1526	24	8.98415	89.6066	1.40928		Serum albumin	Alb	DS	25987	2825	91	2662	72	3.22124	94.2301	2.54867
White blood cell count	WBC	HS	25293	805	50	710	45	6.21118	88.1988	5.59006		Serum total bilirubin	Tbil	DS	25988	1383	56	1295	32	4.04917	93.637	2.31381
Platelet count	PLT	HS	25293	1185	75	969	141	6.32911	81.7722	11.8987		Alkaline phosphatase	ALP	DS	25988	2888	74	2751	63	2.56233	95.2562	2.18144
Neutrophile percent among WBC	Neut	HS	25293	491	103	359	29	20.9776	73.1161	5.90631		Glutamic oxaloacetic transaminase	GOT	DS	25988	1842	194	1626	22	10.532	88.2736	1.19435
Monocyte percent among WBC	MONOCYTE	HS	25293	519	99	380	40	19.0751	73.2177	7.70713		Glutamic pyruvic transaminase	GPT	DS	25988	1869	92	1760	17	4.92242	94.168	0.909577
Basophils percent among WBC	BASOPHIL	HS	25293	543	198	287	58	36.4641	52.8545	10.6814		Gamma-Glutamyl Transferase	GGT	DS	25988	1521	150	1358	13	9.86193	89.2834	0.854701
Red blood cell count	RBC	HS	25293	1159	78	1025	56	6.72994	88.4383	4.83175		Gastric cancer	Gas_Ca	DS	25895	215	66	147	2	30.6977	68.3721	0.930233
Hemoglobin	HB	HS	25293	660	116	529	15	17.5758	80.1515	2.27273		Hepatitis B virus surface antigen	HBV	DS	25929	321	130	191	0	40.4984	59.5016	0
Mean corpuscular volume	MCV	HS	25293	1467	85	1290	92	5.79414	87.9346	6.2713		Hepatitis C virus antibody	HCV	DS	25929	258	67	188	3	25.969	72.8682	1.16279
Mean corpuscular hemoglobin	MCH	HS	25293	1212	127	1000	85	10.4785	82.5083	7.0132		Fasting blood glucose level	glucose	EM	25987	922	97	813	12	10.5206	88.1779	1.30152
Mean corpuscular hemoglobin concentration	MCHC	HS	25293	1037	481	513	43	46.3838	49.4696	4.14658		Uric acid	Urate	EM	25988	3398	98	3210	90	2.88405	94.4673	2.64862
Prothrombin time in the international normalized ratio	PT	HS	25293	420	250	151	19	59.5238	35.9524	4.52381		Triglycerides	TG	EM	25988	3036	93	2894	49	3.06324	95.3228	1.61397
Activated Partial Thromboplastin Time	aPTT	HS	25293	237	81	109	47	34.1772	45.9916	19.8312		HDL cholesterol	HDL	EM	25987	3710	51	3601	58	1.37466	97.062	1.56334
Hematocrit	HCT	HS	25293	642	92	540	10	14.3302	84.1121	1.55763		Hemoglobin A1c	HBA1C	EM	25988	2914	104	2783	27	3.56898	95.5045	0.926561
Smoking history	Smoke	LS	25293	261	57	202	2	21.8391	77.3946	0.766284		Free T4	T4	EM	25988	1617	97	1515	5	5.99876	93.692	0.309215
Calcium level	CALCIUM	MN	25293	552	366	164	22	66.3043	29.7101	3.98551		Thyroid-Stimulating Hormone	TSH	EM	25988	2151	631	1473	47	29.3352	68.4798	2.18503
Phosphorus level	PHOSPHORUS	MN	25293	234	98	121	15	41.8803	51.7094	6.41026		Total cholesterol	T_chol	EM	25988	2675	75	2572	28	2.80374	96.1495	1.04673
Sodium level	Na	MN	25293	704	397	295	12	56.392	41.9034	1.70455		LDL cholesterol	LDL	EM	25988	2218	60	2127	31	2.70514	95.8972	1.39766
Potassium level	K	MN	25293	324	51	272	1	15.7407	83.9506	0.308642		Metabolic syndrome	Metabolic syndrome	EM	25983	375	85	287	3	22.6667	76.5333	0.8
Chloride level	CL	MN	25293	617	112	500	5	18.1524	81.0373	0.810373		Thyroid cancer	Thy_Ca	EM	25885	297	70	223	4	23.569	75.0842	1.3468
Bone density by DEXA	DEXA	MC	25547	202	65	134	3	32.1782	66.3366	1.48515		Breast cancer	Br_Ca	EM	25985	352	74	275	3	21.0227	78.125	0.852273
Cataract	cataract	OS	25547	177	62	114	1	35.0282	64.4068	0.564972		Diagnosed of diabetes	DM	EM	25988	1174	92	1072	10	7.83646	91.3118	0.851789
Optic nerve fiber loss	optic_fiber_loss	OS	25547	226	98	126	2	43.3628	55.7522	0.884956		White blood cell count	WBC	HS	25988	3464	40	3379	45	1.15473	97.5462	1.29908
Intraocular pressure, right	IOP_rt	OS	25547	295	167	125	3	56.6102	42.3729	1.01695		Platelet count	PLT	HS	25988	5350	60	5134	156	1.1215	95.9626	2.91589
Intraocular pressure, Left	IOP_Lt	OS	25547	257	129	124	4	50.1946	48.249	1.55642		Neutrophile percent among WBC	Neut	HS	25988	3302	64	3171	67	1.93822	96.0327	2.02907
Blood Urea Nitrogen	BUN	RS	25293	704	194	476	34	27.5568	67.6136	4.82955		Lymphocyte percent among WBC	LYMPHO	HS	25988	3593	71	3462	60	1.97606	96.354	1.66991
Renal stone	Renal_stone	RS	25547	295	80	214	1	27.1186	72.5424	0.338983		Monocyte percent among WBC	MONOCYTE	HS	25988	2372	79	2226	67	3.33052	93.8449	2.82462
Creatinine	CREATININE	RS	25293	1062	132	902	28	12.4294	84.9341	2.63653		Eosinophils percent among WBC	EOSINOPHIL	HS	25988	3253	61	3008	184	1.87519	92.4685	5.65632
Estimated glomerular filtration rate	GFR	RS	25293	1015	99	874	42	9.75369	86.1084	4.13793		Basophils percent among WBC	BASOPHIL	HS	25988	972	251	688	33	25.823	70.7819	3.39506
												Red blood cell count	RBC	HS	25988	4944	57	4808	79	1.15291	97.2492	1.5979
												Hemoglobin	HB	HS	25988	3944	85	3803	56	2.15517	96.4249	1.41988
												Mean corpuscular volume	MCV	HS	25988	4608	78	4411	119	1.69271	95.7248	2.58247
												Mean corpuscular hemoglobin	MCH	HS	25988	3913	105	3694	114	2.68336	94.4033	2.91337
												Mean corpuscular hemoglobin concentration	MCHC	HS	25988	1930	559	1314	57	28.9637	68.0829	2.95337
												Plateletcrit	PCT	HS	25988	4770	93	4550	127	1.94969	95.3878	2.66247
												Mean Platelet Volume	MPV	HS	25988	5194	212	4862	120	4.08163	93.608	2.31036
												Prothrombin time in the international normalized ratio	PT	HS	25561	166	120	44	2	72.2892	26.506	1.20482
												Activated Partial Thromboplastin Time	aPTT	HS	25561	157	111	45	1	70.7006	28.6624	0.636943
												Hematocrit	HCT	HS	25988	3801	88	3691	22	2.31518	97.106	0.578795
												Red blood cell distribution width	RDW	HS	25988	3239	86	3105	48	2.65514	95.8629	1.48194
												Smoking history	Smoke	LS	25987	507	54	450	3	10.6509	88.7574	0.591716
												Alcohol consumption	Alcohol	LS	25988	1549	97	1444	8	6.2621	93.2214	0.516462
												Exercise amount	Exercise	LS	25988	906	95	795	16	10.4857	87.7483	1.766
												Education level	education	LS	25988	284	79	203	2	27.8169	71.4789	0.704225
												Coffee consumption	Coffee	LS	25988	139	47	87	5	33.8129	62.5899	3.59712
												Sleep onset latency	SOL	ME	25987	127	49	77	1	38.5827	60.6299	0.787402
												Wake Time After Sleep Onset	WASO	ME	25987	224	72	149	3	32.1429	66.5179	1.33929
												Depressed mood	Depressed	ME	25988	229	83	143	3	36.2445	62.4454	1.31004
												Appetite change increase	Appetite_inc	ME	25987	211	58	148	5	27.4882	70.1422	2.36967
												Diminished cognitive functioning	Cognitive function	ME	25934	149	79	70	0	53.0201	46.9799	0
												Worthlessness or guilty feeling	Guilty feelling	ME	25988	736	51	681	4	6.92935	92.5272	0.543478
												Suicidal ideation	Suicidal	ME	25987	259	114	142	3	44.0154	54.8263	1.1583
												Loss of interest or pleasure	Loss_of_interest	ME	25987	204	89	114	1	43.6275	55.8824	0.490196
												Fatigue	Fatigue	ME	25987	285	80	205	0	28.0702	71.9298	0
												Pychomotor retardation	retardation	ME	25987	174	60	112	2	34.4828	64.3678	1.14943
												Psychomotor agitation	agitation	ME	25987	290	76	212	2	26.2069	73.1034	0.689655
												Depression score	depression_score	ME	25988	217	71	146	0	32.7189	67.2811	0
												Calcium level	CALCIUM	MN	25987	2615	324	2203	88	12.3901	84.2447	3.3652
												Phosphorus level	PHOSPHORUS	MN	25987	2249	75	2140	34	3.33482	95.1534	1.51178
												Vitamin D3	VitD3	MN	25988	1181	64	1108	9	5.41914	93.8188	0.762066
												Bone density by DEXA	DEXA	MC	25977	430	49	372	9	11.3953	86.5116	2.09302
												Spine X-ray : Spondylosis	spondylosis	MC	25969	225	39	183	3	17.3333	81.3333	1.33333
												Spine X-ray : Spondylolisthesis	spondylolisthesis	MC	25922	109	53	56	0	48.6239	51.3761	0
												Spine X-ray : Compression fracture	compression_fracture	MC	25784	128	72	56	0	56.25	43.75	0
												Spine X-ray : Intervertebral disc space narrowing	spine_disc_narrowing	MC	25974	223	52	169	2	23.3184	75.7848	0.896861
												Cataract	cataract	OS	25987	282	53	228	1	18.7943	80.8511	0.35461
												Macular change	macular_change	OS	25970	252	66	185	1	26.1905	73.4127	0.396825
												Optic nerve fiber loss	optic_fiber_loss	OS	25975	356	72	281	3	20.2247	78.9326	0.842697
												Intraocular pressure, right	IOP_rt	OS	25988	219	149	70	0	68.0365	31.9635	0
												Intraocular pressure, Left	IOP_Lt	OS	25988	474	110	355	9	23.2068	74.8945	1.89873
												Forced vital capacity (L)	FVC_L	PS	25987	4118	76	3980	62	1.84556	96.6489	1.50559
												First second of forced expiration (L)	FEV1_L	PS	25987	3548	85	3428	35	2.39572	96.6178	0.986471
												First second of forced expiration (%)	FEV1_percent	PS	25987	1451	86	1343	22	5.92695	92.5569	1.5162
												Blood Urea Nitrogen	BUN	RS	25737	259	205	51	3	79.1506	19.6911	1.1583
												Renal stone	Renal_stone	RS	25970	218	82	134	2	37.6147	61.4679	0.917431
												Creatinine	CREATININE	RS	25988	2716	102	2572	42	3.75552	94.6981	1.54639
												Estimated glomerular filtration rate	GFR	RS	25737	151	97	54	0	64.2384	35.7616	0
												Urine albumin	urine_PU_cat	RS	25988	254	90	163	1	35.4331	64.1732	0.393701

## Sheet: Table S11
Table S11. Comparison of the PheWAS result from GENIE cohort (Korean) and BBJ (Japanese) in loci level												Table S11. Comparison of the PheWAS result from GENIE cohort (Korean) and UKBB (European) in loci level
Phenotype	Symbol	Category	Evaluated loci count	Significant loci count	Korean only loci count	Japanese only loci count	Kor&Jap loci_count	Korean only loci %	Japanese only loci %	Kor&Jap loci %		Phenotype	Symbol	Category	Evaluated loci count	Significant loci count	Korean only loci count	UK only loci count	Kor&UK loci_count	Korean only loci %	UKonly loci %	Kor&UK loci %
Height	Ht	AM	6568773	160109	958	157792	1359	0.598342	98.5529	0.848797		Height	Ht	AM	5603504	322892	1061	320685	1146	0.328593	99.3165	0.354917
Body mass index	BMI	AM	5546362	32064	583	31345	136	1.81824	97.7576	0.424152		Weight	Wt	AM	5603652	162642	727	161769	146	0.446994	99.4632	0.0897677
Brain MRI/MRA : Brain vascular atherosclerosis	br_atherosclerosis	CV	6044276	1978	441	1537	0	22.2952	77.7048	0		Body mass index	BMI	AM	5603480	148348	669	147574	105	0.450967	99.4783	0.0707795
Brain MRI/MRA : Brain aneurysm	br_aneurysmm	CV	6044276	2305	768	1537	0	33.3189	66.6811	0		Body fat mass	Fat_mass	AM	5603424	135966	722	134983	261	0.531015	99.277	0.19196
Brain MRI/MRA : Brain stenosis	brain_stenosis	CV	6044276	2516	592	1924	0	23.5294	76.4706	0		Body fat percent	Fat_percent	AM	5603490	133941	1087	132767	87	0.811551	99.1235	0.064954
Diagnosed of hypertesion	HTN	CV	5546362	14328	856	13452	20	5.97432	93.8861	0.139587		Waist circumference	WC	AM	5603493	109707	648	108988	71	0.590664	99.3446	0.0647178
Serum total protein	Prot	DS	5546362	11898	504	11182	212	4.23601	93.9822	1.78181		Total adipose tissue area	TAT	AM	5603489	135903	1117	134786	0	0.82191	99.1781	0
Serum albumin	Alb	DS	5546362	6768	965	5665	138	14.2583	83.7027	2.03901		Heart rate	HR	CV	5601317	3696	1000	2542	154	27.0563	68.7771	4.16667
Serum total bilirubin	Tbil	DS	5546362	6159	471	4425	1263	7.64735	71.8461	20.5066		Coronary CT : Coronary calcium score	Cal_score	CV	5603227	8522	1382	7129	11	16.2169	83.6541	0.129078
Alkaline phosphatase	ALP	DS	5546362	13104	771	10951	1382	5.8837	83.5699	10.5464		Coronary CT : Coronary vascular plaque	cor_plaque	CV	5603227	8201	1061	7058	82	12.9374	86.0627	0.999878
Glutamic oxaloacetic transaminase	GOT	DS	5546362	12995	1388	11466	141	10.681	88.2339	1.08503		Coronary CT : Coronary vascular stenosis	cor_stenosis	CV	5603227	7662	522	7131	9	6.81284	93.0697	0.117463
Glutamic pyruvic transaminase	GPT	DS	5546362	10140	784	9214	142	7.73176	90.8679	1.40039		Coronary CT : Aortic dilatation	ao_dilatation	CV	5116993	1017	378	639	0	37.1681	62.8319	0
Gamma-Glutamyl Transferase	GGT	DS	5546362	18448	1106	16738	604	5.99523	90.7307	3.27407		Brain MRI/MRA : Brain vascular atherosclerosis	br_atherosclerosis	CV	5002396	1473	371	1102	0	25.1867	74.8133	0
Gastric cancer	Gas_Ca	DS	6044265	4967	768	4199	0	15.462	84.538	0		Brain MRI/MRA : Brain aneurysm	br_aneurysmm	CV	5060124	1273	606	667	0	47.6041	52.3959	0
Hepatitis B virus surface antigen	HBV	DS	6044295	11906	1200	8615	2091	10.079	72.3585	17.5626		Brain MRI/MRA : Brain stenosis	brain_stenosis	CV	4594766	816	474	342	0	58.0882	41.9118	0
Hepatitis C virus antibody	HCV	DS	6044291	3943	813	3130	0	20.6188	79.3812	0		Diagnosed of hypertesion	HTN	CV	5603837	68809	846	67926	37	1.22949	98.7167	0.053772
Fasting blood glucose level	glucose	EM	5546362	5421	1355	3943	123	24.9954	72.7357	2.26895		Gall bladder cholecystitis	Cholecyst	DS	5412671	1806	619	1187	0	34.2746	65.7254	0
Uric acid	Urate	EM	5546362	17321	899	13892	2530	5.19023	80.2032	14.6065		Gall bladder stone	GB_stone	DS	5539329	3159	579	2580	0	18.3286	81.6714	0
Triglycerides	TG	EM	5546362	11201	970	8915	1316	8.65994	79.5911	11.749		Fatty liver	Fatty_liver	DS	4741916	1126	531	492	103	47.1581	43.6945	9.14742
HDL cholesterol	HDL	EM	5546362	13407	694	11648	1065	5.1764	86.88	7.94361		Duodenal ulcer	DU	DS	5361448	2114	524	1523	67	24.7871	72.0435	3.16935
Hemoglobin A1c	HBA1C	EM	5546362	6756	1125	5260	371	16.6519	77.8567	5.49142		Gastric ulcer	GU	DS	5444028	1711	724	987	0	42.3144	57.6856	0
Total cholesterol	T_chol	EM	5546362	12179	546	11271	362	4.48313	92.5445	2.97233		Gastroesophageal reflux disease	GERD	DS	5597545	1319	467	852	0	35.4056	64.5944	0
LDL cholesterol	LDL	EM	5546362	8394	669	7283	442	7.96998	86.7644	5.26567		Serum total protein	Prot	DS	5603275	92786	498	92056	232	0.536719	99.2132	0.250038
Diagnosed of diabetes	DM	EM	6640922	37930	1067	36474	389	2.81308	96.1613	1.02557		Serum albumin	Alb	DS	5603298	61717	963	60612	142	1.56035	98.2096	0.230082
White blood cell count	WBC	HS	5546362	15924	816	14502	606	5.12434	91.0701	3.80558		Serum total bilirubin	Tbil	DS	5603238	30477	1152	28235	1090	3.7799	92.6436	3.57647
Platelet count	PLT	HS	5546362	26437	958	23757	1722	3.62371	89.8627	6.5136		Alkaline phosphatase	ALP	DS	5603375	78576	796	76235	1545	1.01303	97.0207	1.96625
Neutrophile percent among WBC	Neut	HS	5546362	9298	1374	7479	445	14.7774	80.4367	4.78598		Glutamic oxaloacetic transaminase	GOT	DS	5603252	38816	1516	37188	112	3.90561	95.8059	0.288541
Monocyte percent among WBC	MONOCYTE	HS	5546362	9566	1301	7880	385	13.6003	82.3751	4.02467		Glutamic pyruvic transaminase	GPT	DS	5603304	39094	784	38169	141	2.00542	97.6339	0.360669
Basophils percent among WBC	BASOPHIL	HS	5546362	10134	1816	6806	1512	17.9199	67.1601	14.9201		Gamma-Glutamyl Transferase	GGT	DS	5603340	32481	1648	30644	189	5.07374	94.3444	0.581879
Red blood cell count	RBC	HS	5546362	19776	983	17951	842	4.97067	90.7716	4.25769		Gastric cancer	Gas_Ca	DS	5000148	1870	510	1360	0	27.2727	72.7273	0
Hemoglobin	HB	HS	5546362	10179	1295	8662	222	12.7223	85.0968	2.18096		Hepatitis B virus surface antigen	HBV	DS	5204475	4970	2919	2051	0	58.7324	41.2676	0
Mean corpuscular volume	MCV	HS	5546362	29737	922	26812	2003	3.10051	90.1638	6.73572		Hepatitis C virus antibody	HCV	DS	5204475	2724	673	2051	0	24.7063	75.2937	0
Mean corpuscular hemoglobin	MCH	HS	5546362	25080	1127	22502	1451	4.49362	89.7209	5.78549		Fasting blood glucose level	glucose	EM	5603219	18790	1158	17476	156	6.16285	93.0069	0.830229
Mean corpuscular hemoglobin concentration	MCHC	HS	5546362	12335	3427	8639	269	27.7827	70.0365	2.18079		Uric acid	Urate	EM	5603319	91080	1298	87638	2144	1.42512	96.2209	2.35397
Prothrombin time in the international normalized ratio	PT	HS	5546362	6612	2163	3984	465	32.7132	60.2541	7.03267		Triglycerides	TG	EM	5603371	78253	911	76001	1341	1.16417	97.1222	1.71367
Activated Partial Thromboplastin Time	aPTT	HS	5546362	4016	868	2228	920	21.6135	55.4781	22.9084		HDL cholesterol	HDL	EM	5603349	94097	768	92401	928	0.816179	98.1976	0.986216
Hematocrit	HCT	HS	5546362	10372	622	9555	195	5.99691	92.123	1.88006		Hemoglobin A1c	HBA1C	EM	5603357	69662	1221	68164	277	1.75275	97.8496	0.397634
Smoking history	Smoke	LS	5546269	4183	822	3361	0	19.651	80.349	0		Free T4	T4	EM	5603463	50307	1283	49023	1	2.55034	97.4477	0.00198779
Calcium level	CALCIUM	MN	5546362	7000	2647	4157	196	37.8143	59.3857	2.8		Thyroid-Stimulating Hormone	TSH	EM	5603463	56924	7900	48947	77	13.8782	85.9866	0.135268
Phosphorus level	PHOSPHORUS	MN	5546362	2901	1013	1712	176	34.919	59.0141	6.06687		Total cholesterol	T_chol	EM	5603298	64924	501	64048	375	0.771671	98.6507	0.577598
Sodium level	Na	MN	5546362	8928	2927	5981	20	32.7845	66.9915	0.224014		LDL cholesterol	LDL	EM	5603295	54400	671	53292	437	1.23346	97.9632	0.803309
Potassium level	K	MN	5546362	5195	516	4678	1	9.93263	90.0481	0.0192493		Metabolic syndrome	Metabolic syndrome	EM	5557961	6422	658	5764	0	10.246	89.754	0
Chloride level	CL	MN	5546362	8796	540	8252	4	6.13915	93.8154	0.0454752		Thyroid cancer	Thy_Ca	EM	4947600	3088	453	2634	1	14.6697	85.2979	0.0323834
Bone density by DEXA	DEXA	MC	6044300	1909	741	1168	0	38.8161	61.1839	0		Breast cancer	Br_Ca	EM	5585036	5712	494	5218	0	8.64846	91.3515	0
Cataract	cataract	OS	6044287	2191	771	1420	0	35.1894	64.8106	0		Diagnosed of diabetes	DM	EM	5603586	23785	1024	22497	264	4.30523	94.5848	1.10994
Optic fiber loss	optic_fiber_loss	OS	6044288	2789	764	2025	0	27.3933	72.6067	0		White blood cell count	WBC	HS	5603347	91013	800	89756	457	0.878995	98.6189	0.502126
Intraocular pressure, right	IOP_rt	OS	6044288	3220	1195	1940	85	37.1118	60.2484	2.63975		Platelet count	PLT	HS	5603488	154025	1627	151316	1082	1.05632	98.2412	0.702483
Intraocular pressure, Left	IOP_Lt	OS	6044288	3249	1224	1935	90	37.6731	59.5568	2.77008		Neutrophile percent among WBC	Neut	HS	5603348	83978	1088	82262	628	1.29558	97.9566	0.747815
Blood Urea Nitrogen	BUN	RS	5546362	14733	1479	12715	539	10.0387	86.3029	3.65845		Lymphocyte percent among WBC	LYMPHO	HS	5603406	90545	1092	88909	544	1.20603	98.1932	0.600806
Renal stone	Renal_stone	RS	6044286	3243	677	2566	0	20.8757	79.1243	0		Monocyte percent among WBC	MONOCYTE	HS	5603292	58327	1157	56622	548	1.98364	97.0768	0.939531
Creatinine	CREATININE	RS	5546362	20985	1245	19607	133	5.93281	93.4334	0.633786		Eosinophils percent among WBC	EOSINOPHIL	HS	5603252	97735	1559	95189	987	1.59513	97.395	1.00987
Estimated glomerular filtration rate	GFR	RS	5546362	21122	908	20033	181	4.29884	94.8442	0.856926		Basophils percent among WBC	BASOPHIL	HS	5603219	17842	3404	14099	339	19.0786	79.0214	1.90001
												Red blood cell count	RBC	HS	5603398	126987	1110	125154	723	0.874105	98.5565	0.56935
												Hemoglobin	HB	HS	5603353	103079	1228	101563	288	1.19132	98.5293	0.279397
												Mean corpuscular volume	MCV	HS	5603453	122096	955	119299	1842	0.782171	97.7092	1.50865
												Mean corpuscular hemoglobin	MCH	HS	5603382	102440	1265	99706	1469	1.23487	97.3311	1.43401
												Mean corpuscular hemoglobin concentration	MCHC	HS	5603227	32216	3705	28222	289	11.5005	87.6024	0.89707
												Plateletcrit	PCT	HS	5603433	125569	1391	123142	1036	1.10776	98.0672	0.825044
												Mean Platelet Volume	MPV	HS	5603281	154643	2226	151454	963	1.43944	97.9378	0.622725
												Prothrombin time in the international normalized ratio	PT	HS	3889780	1627	1083	544	0	66.5642	33.4358	0
												Activated Partial Thromboplastin Time	aPTT	HS	3889780	2047	1503	544	0	73.4245	26.5755	0
												Hematocrit	HCT	HS	5603335	93527	598	92699	230	0.639388	99.1147	0.245918
												Red blood cell distribution width	RDW	HS	5603331	84833	1244	82639	950	1.46641	97.4137	1.11985
												Smoking history	Smoke	LS	5602717	7440	790	6650	0	10.6183	89.3817	0
												Alcohol consumption	Alcohol	LS	5603386	29935	1946	27988	1	6.50075	93.4959	0.00334057
												Exercise amount	Exercise	LS	5603283	13965	863	13102	0	6.17974	93.8203	0
												Education level	education	LS	5603196	2570	426	2144	0	16.5759	83.4241	0
												Coffee consumption	Coffee	LS	5601846	1294	529	761	4	40.881	58.8099	0.309119
												Sleep onset latency	SOL	ME	5601155	849	351	498	0	41.3428	58.6572	0
												Wake Time After Sleep Onset	WASO	ME	5602615	2914	702	2212	0	24.0906	75.9094	0
												Depressed mood	Depressed	ME	5603210	3498	771	2727	0	22.0412	77.9588	0
												Appetite change increase	Appetite_inc	ME	5602608	2480	637	1843	0	25.6855	74.3145	0
												Diminished cognitive functioning	Cognitive function	ME	5262420	1209	599	610	0	49.5451	50.4549	0
												Worthlessness or guilty feeling	Guilty feelling	ME	5603283	13114	903	12211	0	6.88577	93.1142	0
												Suicidal ideation	Suicidal	ME	5602969	1969	882	1087	0	44.7943	55.2057	0
												Loss of interest or pleasure	Loss_of_interest	ME	5602577	1762	787	975	0	44.6652	55.3348	0
												Fatigue	Fatigue	ME	5602579	3445	678	2767	0	19.6807	80.3193	0
												Pychomotor retardation	retardation	ME	5602579	1575	631	944	0	40.0635	59.9365	0
												Psychomotor agitation	agitation	ME	5602518	3046	821	2225	0	26.9534	73.0466	0
												Depression score	depression_score	ME	5603210	3373	646	2727	0	19.1521	80.8479	0
												Calcium level	CALCIUM	MN	5603202	52483	2704	49473	306	5.15214	94.2648	0.583046
												Phosphorus level	PHOSPHORUS	MN	5603228	46806	739	45512	555	1.57886	97.2354	1.18575
												Vitamin D3	VitD3	MN	5603355	27879	990	26774	115	3.55106	96.0364	0.412497
												Bone density by DEXA	DEXA	MC	5536309	5369	616	4738	15	11.4733	88.2473	0.279382
												Spine X-ray : Spondylosis	spondylosis	MC	5441384	2034	334	1700	0	16.4208	83.5792	0
												Spine X-ray : Spondylolisthesis	spondylolisthesis	MC	5145613	1224	677	547	0	55.3105	44.6895	0
												Spine X-ray : Compression fracture	compression_fracture	MC	4518430	1319	733	586	0	55.5724	44.4276	0
												Spine X-ray : Intervertebral disc space narrowing	spine_disc_narrowing	MC	5519808	2306	400	1898	8	17.3461	82.307	0.346921
												Cataract	cataract	OS	5595351	2556	675	1881	0	26.4085	73.5915	0
												Macular change	macular_change	OS	5452810	2442	604	1838	0	24.7338	75.2662	0
												Optic fiber loss	optic_fiber_loss	OS	5523490	5213	618	4595	0	11.855	88.145	0
												Intraocular pressure, right	IOP_rt	OS	5601163	1790	1198	592	0	66.9274	33.0726	0
												Intraocular pressure, Left	IOP_Lt	OS	5601548	6269	1186	4997	86	18.9185	79.7097	1.37183
												Forced vital capacity (L)	FVC_L	PS	5603279	110080	1002	108713	365	0.910247	98.7582	0.331577
												First second of forced expiration (L)	FEV1_L	PS	5602201	95985	1197	94658	130	1.24707	98.6175	0.135438
												First second of forced expiration (%)	FEV1_percent	PS	5602256	30420	1518	28578	324	4.99014	93.9448	1.06509
												Blood Urea Nitrogen	BUN	RS	4353444	2191	1850	341	0	84.4363	15.5637	0
												Renal stone	Renal_stone	RS	5458710	2059	608	1451	0	29.5289	70.4711	0
												Creatinine	CREATININE	RS	5603345	61836	1212	60484	140	1.96002	97.8136	0.226405
												Estimated glomerular filtration rate	GFR	RS	4353444	1199	858	341	0	71.5596	28.4404	0
												Urine albumin	urine_PU_cat	RS	5602126	2495	945	1550	0	37.8758	62.1242	0

## Sheet: Table S12
Table S12. Comparison of the PheWAS result from GENIE cohort (Korean) and BBJ (Japanese) in gene level significantly associated with body mass index
	Korea_Japan			Korea_UK			Korea_Japan_UK
Body mass index	Korea_only	Japan_only	Korea_Japan	Korea_only	UK_only	Korea_UK	Korea_only
	Gene_list	Gene_list	Gene_list	Gene_list	Gene_list	Gene_list	Gene_list
Number of genes	73	1207	16	53	4329	39	34 (714 loci)
	NPAS3	ZNF664-RFLNA	MIR924HG	RPL3	DHX58	NPAS3	KARS
	RPL3	CBX1	DNASE1	MIR433	ZNF394	NFAT5	TRIM67
	MIR433	NTF4	FHOD3	SPATS2L	TRAF3	EMC3	ATRNL1
	LINC00670	LINC00880	SPATS2L	SNORD139	CBX1	CDH13	KRT7
	NFAT5	IGBP1P1	WDR7	B4GALT6	POFUT2	EMC3-AS1	BANF1
	EMC3	STK33	SLX4	WDR7	STK33	LMO1	TERF2IP
	SNORD139	ROR2	NLRC3	DFNB59	PTPN12	SGCZ	FAM225B
	CDH13	SIGMAR1	RBFOX1	AJAP1	SLC17A4	TMEM266	NALCN
	EMC3-AS1	IRS1	TRIM66	KCNK10	IPO9-AS1	FANCD2	LINC00578
	LMO1	SNRPD2	FTO	SLC7A2	SETBP1	LOC105377448	EIF1AD
	B4GALT6	ADH4	QPCTL	PRRT3-AS1	LINC01289	TRIM66	CGRRF1
	SGCZ	MIR33B	LOC101929710	SNX29	BACH2	CASC15	VAT1L
	AJAP1	ADGRL3	TRAP1	TCP10L2	MIR3116-1	FTO	SART1
	KCNK10	EYA3	IGF2BP2	CREB5	BCAN	BTBD9	HTR3B
	TMEM266	MIR152	CLUAP1	ZMYND8	DAB1	NQO1	KCNAB2
	SLC7A2	PHGR1	HERC4	PCGEM1	CFB	LOC101929710	CATSPER1
	PRRT3-AS1	ACP2		ARAP1	CALCRL	TRAP1	COL11A1
	SNX29	LOC101927178		ZNF532	MPPED1	PRKAG2	TECPR2
	FANCD2	MYPOP		PRKRA	KCNA6	LTBP1	PRRT3-AS1
	CASC15	CFB		PLEKHG1	EP300-AS1	FBXL17	STX7
	BTBD9	OGFR		IGF2BP2	CDC27	BRK1	CREB5
	NQO1	TNNI3K		ZDHHC14	SOX5	CLUAP1	AJAP1
	CREB5	SFMBT1		PFKL	ZBTB4	DNASE1	B4GALT6
	ZMYND8	LINC00678		MIR665	P2RX7	PREX1	LINC01142
	PCGEM1	GPR52		COL11A1	SH2B1	CYYR1-AS1	HDAC9
	LINC00698	SH2B1		RTL1	MIR4487	ARL8A	LOC101929563
	ANKRD13A	MIR4487		SNORD83B	LINC01118	SLX4	CST6
	GLTP	SNORA54		HERC4	TNIP2	NLRC3	UMODL1
	ARAP1	MEF2C-AS1		ENOPH1	PURG	RBFOX1	SNX29
	PLEKHG1	LHCGR		SNORD83A	VPS11	QPCTL	BTBD16
	FANCD2OS	ABHD15		MIR924HG	TNIK	CACNG3	CCDC102B
	WWP2	TSPYL6		LINC02099	LOC101929516	NLGN1	PRRT3
	FBXL17	SRGAP1		FHOD3	NUPR1	EYA2	EXOC4
	BRK1	KCNH8		CD226	MIR541	CIDECP	SNAP25-AS1
	PDE3B	LINC00189		MIR127	HSPA12A	GPR37L1
	TCHP	LOC100507053		RTTN	FAM196B	LOC101929439
	MIR665	EN1		EXOC4	ACYP2	PTPN7
	COL11A1	GNAO1		TECPR2	ADGRB3	PCDH9
	RTL1	MRS2		SNAP25-AS1	LOXL1-AS1	DLG2
	SNORD83B	HECTD4		PCSK6	MLIP
	ZFYVE1	MIR6835		LOC105372672	URAHP
	SNORD83A	NUPR1		MIR431	PPARGC1A
	LINC02099	NRN1		LOC401052	MOG
	DEFB129	EBF2		PRRT3	DHRS7B
	MIR127	ACYP2		TACC2	SYT3
	PREX1	ADGRB3		STX7	ANXA2P3
	EXOC4	MIR124-2HG		STARD3NL	EPHB1
	CYYR1-AS1	KIAA0368		SNORD43	CPNE3
	TECPR2	CEP164		KRT7	LOC100996583
	SNAP25-AS1	ACP1		MIR337	C10orf11
	ARL8A	NT5C2		CNOT6	FAM86B3P
	BTBD9-AS1	CCT2		FAM225B	MED13L
	MIR431	PPARGC1A			PLOD1
	LOC401052	MIR6777			PBX4
	PRRT3	MARC1			LINC02022
	TACC2	BDNF-AS			TRNAP10
	STX7	TBCE			ACOT13
	CACNG3	EPHB1			LOC101927166
	LOC400043	SNORD44			SULT1A1
	EYA2	ERCC1			PDIA6
	STARD3NL	MYO5A			STRA6
	GPR37L1	LOC100996583			SNORD11
	SNORD43	PTER			KIAA1211L
	LOC101929439	RNF5			PMEL
	FAH	ALDH2			TAS1R1
	PTPN7	DHRS11			MIR3713
	KRT7	AGBL2			LOC101928696
	PCDH9	DISP2			BAD
	MIR337	VPS13C			PDE11A
	CNOT6	ATXN2			METAP1D
	DLG2	APOE			SNORD18B
	FAM225B	SNORD69			USP34
	LOC101929563	WNK1			CA10
		ARSG			NEGR1-IT1
		MIR22			AGTPBP1
		MUSTN1			SNAPC5
		NPEPPS			TMED1
		MUC22			DNAL1
		MKL1			SNAP25
		HCG14			STH
		LOC101929163			ZFYVE1
		FAM189B			SLC16A14
		AMZ2			NKAPL
		KIAA1024			TRNAH3
		LOC101928696			LOC100129636
		AGER			MYL4
		EFEMP1			GSE1
		SCEL			MXD3
		ATP6V1G2-DDX39B			IRF2BP1
		ARC			HIST1H1C
		ATXN1			SLC25A22
		IMP3			BMP8A
		PNOC			PBX3
		PCMT1			JAZF1
		CD3EAP			PDZRN4
		SEC14L1P1			LUADT1
		LOC400927-CSNK1E			GNAT2
		BRAP			RNF19B
		MIR610			BBX
		IRF2BP1			TNXB
		LRRC8A			MIR3151
		CHORDC1			BORCS8-MEF2B
		TP53I13			CKAP5
		CTAGE10P			NR1H3
		ARHGAP19			HPCAL4
		COL19A1			LOC101927189
		ATPAF2			ITGA7
		EMP2			OVOL1-AS1
		ANP32A			PRSS55
		EYS			RFTN2
		FBXW4			HCG4
		MICB			PTGES3L
		CARS			EIF3H
		TNXB			ASPN
		GPR17			ADGRL2
		ZNF503			DCLK1
		MIR4492			ZBTB12
		ADAM1A			HCP5B
		NR1H3			LOC105369340
		SWI5			POMC
		MIR6761			SH3YL1
		C7orf26			PIGU
		IFT140			G3BP2
		NR3C1			ACTL7A
		LINC01122			LOC101929210
		RFTN2			TRNAM6
		UBE2E2-AS1			DDX55
		MIR3657			BRINP3
		NANOS2			PRICKLE1
		ASPN			SEMA7A
		FOXA3			LINC01100
		HIVEP1			NEGR1
		MIR8485			SLIT2
		GON4L			BAZ1A
		MAN2C1			LOC101928697
		ZFPM2-AS1			PPIC
		LOC284395			ZCCHC4
		AKAP6			ZDHHC24
		LINC00971			DEFB134
		SMG6			MBL2
		FSIP1			TENM4
		RASGEF1A			RPL27
		GPR75-ASB3			MIR129-1
		SH3YL1			ULK4
		PTPMT1			BSN-AS2
		MIR7856			CCND3
		ASH1L			ARL3
		GPR3			RGS12
		SLC44A4			SPATA2
		KLHL20			ZNF668
		BRINP3			LOC101928718
		PSORS1C1			SMAD3
		RNF212			SEMA4D
		SGSM2			MIR24-2
		MLN			LINC00643
		PRIM1			C17orf58
		ATXN2L			MIR4286
		PSORS1C3			LRRC37B
		CTNNA2			FAM134C
		ATAD5			SUOX
		RALGAPA1			SLC2A4
		RAB23			PLEKHA5
		KIAA1217			HCG9
		MIR129-1			FSTL5
		APOC1			ZNF536
		MARC2			PARK7
		PHF3			SPNS1
		C2			ACTN1
		LGR4			PPP1R11
		HHEX			SIDT2
		ARL3			LOC101929464
		ABCC8			HIST1H4I
		VARS			RPH3A
		MAEA			MINOS1-NBL1
		LOC101927120			GALNT4
		SNORD75			SOCS5
		LIMS2			CLDN23
		FERMT2			TIAM2
		C17orf58			TDRD1
		TFCP2L1			PNPO
		TMED11P			NDST3
		PSME4			MCPH1
		SLC2A4			KCNIP4
		GNL3			MIR4512
		FSTL5			LOC100129175
		LOC101929188			MAST3
		USP50			KDM1A
		ZNF536			GPR149
		MAP2K3			HMGB4
		HAGH			ZNF646
		CNTFR-AS1			MIB2
		B3GALT5-AS1			PRRC2A
		FAM177A1			CSE1L
		LINC01932			LY75-CD302
		SAPCD1-AS1			TRNAL20
		GATA4			KIAA1524
		TRAFD1			NKAIN2
		SGF29			POU6F2
		MEF2C			CHD7
		H6PD			PROX1
		NEU1			LOC105375787
		SLC16A11			MLX
		ASH1L-AS1			GUCA2A
		TAF4			P3H1
		ARPP19			RND3
		TMEM245			MIR1909
		PAUPAR			LOC101928865
		LINC01127			POFUT1
		RAB27B			ADHFE1
		ZER1			HOMEZ
		GSK3B			LOC101927257
		OMD			BAG6
		NAP1L4			GS1-259H13.2
		IL12B			FHIT
		PRRC2A			TSGA13
		SLIT3			DUOX1
		GRID1-AS1			HRC
		CHAC2			FKBP5
		GINM1			TTC19
		NKAIN2			PRELID1
		SLC10A7			MPP6
		PROX1			BOLL
		PCAT4			RBM4B
		ERCC2			KCTD1
		USP35			ZNF778
		IARS			ADD1
		BTNL2			LRRC69
		PBRM1			POR
		PBX2			LRP5
		CD164			YEATS2
		DNAJC12			ZNF408
		LOC101929006			TRNAF8
		KIAA0907			NEK4
		ADCY9			RERE
		ELP4			KRTAP2-4
		VWA3B			TMOD4
		BAG6			FAM228B
		RRN3			NPAS4
		TRIM46			LOC101929076
		FHIT			FLT3
		PPIP5K2			SNORD88B
		LOC105369632			FASN
		CYP19A1			SNORD52
		TCF12			HIST1H2AK
		BOLL			NBL1
		MIR15A			STAU2
		KBTBD4			CYP21A2
		TMEM18			SLC15A5
		LOC100507065			ST3GAL2
		PSCA			HEATR4
		DPYSL2			CARMIL1
		MTR			SGO1
		NEK4			CCDC148
		LOC101929076			DOCK4
		IRF2BPL			FOXN3
		CAB39L			DEC1
		MYPN			OLA1
		NISCH			RASSF1
		IPPK			GALR2
		FRMD4A			LINC00474
		FDPS			RARA-AS1
		STAU2			TIPARP
		CYP21A2			GADD45G
		FOXO1			AMPD1
		CYP21A1P			PKN2
		WT1-AS			LINC01160
		LEPR			GGNBP1
		NUDT5			SERPINI1
		NOTCH4			SIPA1L2
		CADM1			PDE1A
		CSMD1			CDK2
		ITIH3			SPRYD4
		DRG2			TRNAY10
		SNRNP70			CDIPT-AS1
		DDX54			SAE1
		SNORA38			PHACTR3
		MIR92B			RIOX1
		GAB2			ZCCHC6
		STK19			LINC01019
		OGFOD1			LINC01473
		ZMIZ1			PLD2
		TIPARP			DNAJC5
		CTSC			GNAT1
		FGR			BTRC
		DDX1			SMARCAD1
		TIAM1			PYDC1
		RAET1G			MIR489
		GGNBP1			LOC101929680
		LSM2			ZNF436
		MIR4528			LOC105374546
		C5orf66			KPNA2
		RPL13P5			LOC101928882
		ENO2			VWA2
		BAIAP2			HES5
		RFLNA			NCOA7
		ANKRD13B			HIST1H3D
		ASAH1			CARF
		CASC8			LOC101927560
		CLIC1			THBS4
		GRIP1			C16orf62
		LOC105378853			GBAP1
		MIR6880			ABCB6
		LOC102724623			ETV7
		LINC01473			IQGAP3
		MIR9-3HG			CRIPT
		BTRC			PPARG
		MIR3177			TRIM27
		SLC39A13			AKT3
		PRC1-AS1			OR5V1
		EFR3A			STXBP5
		ADH7			TRPM3
		MIR6861			NCR3
		KCNRG			SNORD117
		MTX1			MIR4291
		WASF2			PKN2-AS1
		LOC285626			LOC102723886
		RAB29			ADARB1
		WDFY4			MIR762HG
		CCT8			TNFAIP2
		WDR81			CYP20A1
		DENND1A			MIR3115
		ZNF184			SCGN
		SH2B3			HIST1H2APS1
		C15orf38-AP3S2			UGT3A2
		SYMPK			FAM19A2
		RTN2			MFN2
		MAPK12			C4orf45
		SPON2			RNF123
		NEURL1			SLC2A4RG
		MSTO2P			PSTPIP1
		LRRTM4			LOC400867
		EXOSC1			IKBKAP
		ARMC12			RALYL
		GBAP1			PRDM7
		TRNAU1			FUS
		TOM1L2			ACMSD
		SLC14A2			NCK1
		TBX1			NUP54
		RITA1			CNTN3
		TUFM			GMDS
		SSBP3			STK16
		SNORD117			MIR1301
		BORCS7			IL12A-AS1
		GPR139			PCDHGB3
		MFSD13A			LINC00374
		SMPDL3B			DNAJC27-AS1
		SEC16B			RAB27A
		PPM1H			LOC105369781
		KIAA1586			CAMKK2
		PPP4C			SLC39A5
		CFHR5			ETV5
		DCTN3			LINC01347
		LOC400867			WDSUB1
		ZNF169			OR2J3
		MRM1			LOC100505658
		IKBKAP			WDR49
		SPSB2			RSRC1
		SPOUT1			GAD1
		KCNQ5			CEP44
		CDK5RAP3			CYB561D1
		HSD3B1			KANK2
		KSR2			MIR6739
		TNXA			TRNAC14
		JDP2			UBE2W
		ASB16			ZNF780B
		TXNL4B			GLP1R
		MIR642A			PAXIP1-AS1
		TBC1D13			CASC20
		HNRNPLL			MIR5586
		DNAJC27-AS1			CHADL
		CCDC3			ARNTL
		PLXNA4			LOC145783
		HCG27			FOXO3
		KIF11			DNAJC11
		CAMKK2			MRPL38
		ATP8B4			UBE3B
		RASA2			LOC100652768
		MYO19			KCNK4
		AP3S2			NARS2
		MIR6763			LINC00334
		GNG2			ADORA2B
		SYT14			ARHGEF26
		C15orf52			TMEM11
		CPNE4			ZNF322
		DCBLD1			MITF
		DST			ZNF192P1
		RXFP4			GPR65
		DARS2			IQCH
		ODF2L			SKP1P2
		HSPE1			RPTOR
		COL1A2			MPV17L2
		BCL2			PELI3
		RBBP6			PGPEP1
		UBP1			RBMS3
		USP12			ST18
		PTRHD1			SETD1B
		LINC02029			ZNF839
		GOSR1			REEP3
		WARS2			SLC8A1
		WT1			ANKK1
		MIR4670			MALAT1
		ANKRD44			XKR6
		SYT4			FSTL4
		AMZ1			SRGAP3
		PIGW			MIR3160-1
		KLHL14			C16orf72
		SUZ12P1			TRNAK19
		LOC145783			NPIPB6
		FOXO3			PGPEP1L
		PEPD			HOXA13
		THBS3			EPHX1
		MIR486-2			ZNF467
		RAPSN			LOC101927575
		IER5L			LOC101060391
		GAK			MYCT1
		MICAL2			CENPP
		LOC400927			KBTBD2
		CRB2			LOC101927415
		DLEU1			SNORD48
		PSMC3			CNNM2
		RPP25L			LINC01065
		RAB11FIP4			MIR1255A
		ZNF395			TMEM239
		LOC101927211			LINC01115
		B3GALNT2			ELP3
		NAA25			LOC400940
		EBF3			TIMP2
		DGCR8			MAK16
		HPD			LOC108783654
		MIR219B			MIR132
		HNF1A-AS1			HSD17B1
		DRC3			MIR3065
		SUFU			BAALC-AS1
		FAIM2			CYBRD1
		LOC101929596			SLC35G6
		ASGR2			AMBRA1
		PGPEP1			LOC101929058
		NUDT3			FNDC11
		FAM57B			NOP14
		MAPK11			C19orf73
		DPY19L4			LOC642852
		STK39			LINC00469
		SETD1B			LIN7B
		ATF6B			NRG3
		REEP3			EFNA5
		TOMM40			RAB15
		SNORD81			LOXL4
		CPD			LINC00886
		HMGCR			RP9
		C12orf43			LDB2
		TRNAD8			C8orf74
		FCN3			COMMD10
		ZNHIT3			ADPGK
		RPS10-NUDT3			ETS2
		LOC101927575			SCYL1
		MIR6891			PRG4
		KIAA0391			TMED2
		TFAP2D			SPIRE2
		CPS1			TMEM161B
		SNORD47			HLA-DQA1
		CENPP			PCGF5
		ZBTB37			DGKG
		CACNA2D1			MBIP
		KLC3			ZSCAN23
		CNNM2			LOC101927557
		FOCAD			C16orf45
		IDE			KRT34
		CENPO			B4GALNT4
		C6orf1			HLA-C
		LOC101928943			RPAIN
		NUCKS1			TRNAM16
		TRBV20-1			LYPD1
		NOL8			KIF22
		LOC285847			SKIDA1
		LOC100288748			OGN
		NKAIN3			PHF14
		KPNB1			NDUFS6
		LINC00524			VAC14
		FGD5			GPC1
		C19orf73			MCM6
		FOSB			PWWP2A
		LOC100128361			MIR27A
		LIN7B			STMN4
		INAFM2			ANKS1B
		TBKBP1			FPGT-TNNI3K
		GPS2			GALK1
		LINC01843			MIR6782
		LOC150935			C17orf53
		TMEM110-MUSTN1			LOC101926908
		LDOC1L			SCTR
		QPCT			LOC101928118
		LINC01091			TCERG1L
		PCBP1-AS1			THSD7A
		HP			RNF212B
		MARK4			PKHD1
		BBS9			COBLL1
		LDB2			IFI35
		RXRG			TUBB3
		TENM3			HLA-DRA
		RPGRIP1L			USP33
		HLA-DQA1			NELL1
		GPR75			TNC
		SNORD80			MAST1
		POC5			TEX10
		FBRSL1			CUEDC2
		TAP2			LOC101926897
		RALGPS2			ZNF35
		ADSL			EXT1
		HLA-C			GIPR
		PTPN9			C4A
		MIR219A2			TNFRSF9
		HSPA5			TMOD2
		TWIST1			HIST1H2BO
		LOC101928433			PATJ
		BTBD7			CBX8
		IL27			TRNAV27
		RWDD2B			R3HDM1
		POLR3F			UNC79
		DPCD			IGSF21
		OGN			SALL4
		NDUFAF7			TBL1XR1
		ZBTB41			TMUB2
		NUP160			SRCAP
		LINGO2			PCSK2
		BRMS1L			LINC02147
		LOC100507468			TRMT1L
		LRP1B			HLTF
		ATP6V1G2			ZDHHC2
		SGSM3			PRSS50
		USP16			ACSL1
		LRP11			EXOC3L4
		FPGT-TNNI3K			SLC22A31
		C17orf53			SHOX2
		MIR8064			HIP1R
		VEPH1			GAS5
		HCAR1			C1orf167
		MIR1257			NBEA
		CACUL1			MIR412
		ACAD10			YWHAB
		HLA-DRA			LOC101928797
		ANKRD45			TRNAI2
		GPLD1			PDGFB
		HSPA1L			PPIA
		TMEM110			HCG23
		GIPR			ANKRD29
		C4A			RNU5E-1
		TGIF2-C20orf24			STIM2
		DKFZp686K1684			LOC101928673
		PAX6			TCF19
		MIR486-1			LOC100996338
		NDUFS3			AS3MT
		CEBPZOS			SNORA105B
		DGKB			ART3
		PRKCE			NFKBIL1
		CBX8			SLCO3A1
		PMFBP1			DNAJC27
		DMPK			DYRK2
		MIR16-1			SYT9
		CEP290			ECM2
		UNC79			LINC01787
		EPHA4			ULK3
		TMUB2			PTPRN
		ROBO2			LOC105378614
		ELMO1			LOC105374988
		DZANK1			LOC105375512
		SNORD74			DHFR2
		HNF4G			C8orf49
		PPT2-EGFL8			MAFA-AS1
		SPCS1			TRNAQ17
		DLEU2			TRNAA6
		HLA-DQB1			GABRG3
		HIP1R			MAPT-IT1
		GAS5			RAB5B
		FBXO46			LINC01215
		BICD2			ADRA1B
		LOC101928797			ANAPC10
		ALDH5A1			AKR1A1
		HCG23			MYLPF
		SIN3A			TRIM40
		ZSWIM6			PCDHGB2
		MAGI2			RNU6-1
		TCF19			SNORD136
		NID2			LINC01114
		ACAP1			ZNF391
		WSB2			CYP2D7
		BBOX1-AS1			HLA-E
		LOC101927502			TRNAR17
		LOC100130264			LOC283575
		IL1R2			JPH2
		MIR3613			RSL24D1
		AS3MT			RCN1
		LATS1			MYBPHL
		SKOR1			FGD4
		APOBR			TRAIP
		LOC100507547			ERICH3-AS1
		SFXN2			CD276
		CSNK1G3			TLR4
		NFKBIL1			SNORD66
		DNAJC27			KCNK2
		ITGAV			MIR5193
		YY1AP1			LSM4
		CD164L2			LYRM2
		SLC45A3			EML2
		ECM2			SCAPER
		CEBPB			SEMA6D
		ADCY3			LINC00663
		SKIV2L			DYNC1I2
		LTB			LOC101927503
		TRNAR9			COPS5
		TBX15			ABT1
		GABBR1			FAM19A5
		LINC01234			MSL2
		KCNJ8			SKAP1
		C8orf49			RIT2
		CTBP1-AS2			PRR15L
		C14orf166			TRNAV7
		RYK			B3GALT4
		LOC440461			TRNAM1
		RORA			RNY5
		PACRG			KRTAP4-9
		SNORD78			SNORD18A
		SULT1A2			STX19
		CTBP1			CSNK1G2-AS1
		MIR3934			AVL9
		MIR1203			LOC100506083
		POU5F1P4			GPX5
		TRNAM18			ASB3
		CCK			ZRANB1
		CNOT4			SULF2
		LOC102723729			AARS
		LGSN			SEMA3B
		CNTFR			DUSP13
		EXOC6			HLA-DQA2
		TFAP2B			FAM175B
		RNU6-1			MDK
		SNORD136			MIR3160-2
		HPR			LINC01075
		C1orf220			ESRP1
		ZNF391			MIR3134
		SCHLAP1			RPS15AP10
		TRBV21-1			PITPNC1
		MARS2			LINC01749
		ITGB3			PPRC1
		ACTR1A			CNTN4
		RUSC1-AS1			LOC102723831
		CABLES1			TNKS
		BPTF			MIR5010
		HUNK			RAPGEFL1
		HIVEP3			PSD4
		FAM60A			SEZ6L2
		IGFALS			LOC115110
		SNUPN			CLVS1
		SNORD79			GPR141
		LOC102724084			PAGR1
		EML2			HDHD2
		MUC1			ERC2
		SEMA6D			HCG8
		ANK1			EGFL8
		SPTBN1			INVS
		NAPSB			HECW2
		CGB7			DEFB136
		TRPS1			CCKBR
		SERPINC1			HIST1H2BA
		DDIT4L			BCAM
		KCNQ1			STX17-AS1
		SKAP1			LARS2
		BHMG1			MIR6751
		HSD17B6			ERP44
		SPRYD7			SLITRK6
		RIT2			CAND2
		ARPC5L			SPC24
		CLK2			PSIP1
		RGS17			SNX32
		TAP1			MACROD2
		EFCAB5			ALS2CL
		WDR38			LINC01036
		NR1I2			RTN4RL1
		MIR9-2			ST6GAL1
		LINC01572			TAF7
		PAX5			KRT32
		HLA-B			MTHFR
		LRRC43			SIK1
		MIR3666			HOXB6
		MICAL1			NPY6R
		SLC30A8			MEF2D
		LOC105376271			ZBTB48
		LINC01525			SYVN1
		MIR4690			ASPHD1
		SREBF1			LINC00208
		ANKDD1B			PCDHGC3
		PLEKHA7			GFRAL
		ASB3			CALCB
		CEBPB-AS1			TRMT61B
		C4B			HCAR2
		UBE2V1			STN1
		NELFE			BCAR1
		SULF2			SYT16
		KCTD15			MIR6793
		MIR3913-1			CDH4
		HSPE1-MOB4			GAS7
		MYO15A			HS6ST3
		MIR8087			TRNAF4
		POM121L2			ATP5J2
		MIR1236			CFL1
		DXO			LINC00601
		LOC730159			SKOR2
		NAALAD2			PRPH2
		ESRP1			LINC01720
		KCNJ4			SNX15
		RPL35			MIR5582
		GPATCH2L			BRWD1-AS1
		IPO9			ZNF19
		ACTN2			MIR4761
		NFE2L1			TTC1
		CNTN4			SERBP1
		EML2-AS1			FBXO34
		HNF1A			LOC100652758
		CIZ1			RNU6-15P
		TNKS			CDK11B
		NSUN6			TRNAT18
		SCARNA26B			FKBP15
		PPIL6			LOC101927686
		PLPPR1			ANAPC4
		CACNB2			FAM220A
		F13B			GPX2
		HLA-DQB1-AS1			TMEM269
		NEURL4			NIP7
		EGFL8			CRB1
		HRH4			CCNL1
		MAPKAPK5			RCN2
		LOC105374344			C15orf61
		MRPS14			SNF8
		PDXDC1			GSDMA
		IMMP1L			LARGE1
		PPT2			TRHR
		HACE1			TYRO3P
		MAPKAPK5-AS1			LOC101929380
		GLE1			METTL16
		MDFIC			RALY-AS1
		SCAI			TRAPPC9
		C2-AS1			TRNAA11
		THSD7B			CYP17A1
		ZNF853			UBE2Z
		FAM180B			LOC102724552
		ZNF451			PPM1G
		ATP2A1-AS1			MAIP1
		MAPK8IP3			CCDC171
		OXNAD1			THUMPD3
		ITIH4			RHOF
		TET1			ANKLE2
		SCARNA26A			HOXB7
		LRRC23			SNRPC
		LINC00461			PCDHGA3
		SLC22A3			CKMT1A
		LINC00430			PABPC1L
		ALKBH3			AIF1
		C2CD4A			VIL1
		CDH4			PACSIN1
		MIR6832			NAGLU
		SIX5			WBP2
		FBXL2			FADS3
		CYP7B1			LINC00336
		MIR3935			DPY19L1
		PHYHD1			RSPO3
		DLGAP4-AS1			UTP4
		MIR4721			LINC01158
		MIR555			CTSK
		LINC00599			ZFHX3
		ARHGAP15			TESPA1
		ZDHHC21			LINCR-0001
		SERPINF2			MIR26B
		MEIS2			ZFP64
		MADD			ADAMTSL3
		MIR578			FAM219A
		CDSN			PRSS8
		TRPM4			ZBTB47
		HDAC10			NCK2
		STON1-GTF2A1L			CACNG4
		PTPRJ			THRA1/BTR
		PROX1-AS1			BCDIN3D
		ENDOG			BNIPL
		PACRG-AS3			ATP8B2
		LRRC10			CALCA
		CELF1			SCIMP
		GCK			PCDHGA1
		KCNMA1			HIST1H4J
		LOC105378933			LOC105377975
		SH3PXD2A			MMS22L
		RSPH6A			TCTN2
		TSPAN8			TRNAL8
		C8orf34			TXNDC9
		PUM2			ANKS6
		KCNQ1-AS1			TRNAA10
		BCL7A			ZSWIM8
		GRID1			TRIM15
		PRC1			PCDHGC5
		NT5DC2			LOC440910
		IKZF2			CSNK2B
		DCC			PRMT6
		PPP1R13L			LOC105371789
		HN1L			URM1
		LOC645967			DOCK1
		MIR3651			HIST1H2BI
		CRB1			TNN
		SMIM4			FER
		MIR548AQ			NEXN-AS1
		KCNK3			METTL3
		SLC27A4			CHTF8
		LOC101927066			MIR218-2
		SENP2			LINC01181
		SRP54			MIR2110
		MIR330			DAB2IP
		TEFM			BYSL
		MIR8068			SNORD16
		SORCS3			NBAS
		SLC41A2			RYR2
		DIS3L2			ZBTB9
		GIT1			YWHAZ
		MSTO1			PLEKHH3
		SYT11			HLA-A
		CYP17A1			TCP11
		BMF			LINC01939
		CD248			CPSF4
		WDR66			NCOR2
		RARB			SLC45A4
		BORCS7-ASMT			DIRC3
		LOC101928052			HIST1H2BN
		KIF6			BRCA2
		CFHR2			EIF6
		MIR6124			XRCC3
		E2F7			ALDOA
		PCSK5			OR2H1
		AIF1			CPEB4
		TGIF2			BNC2
		GAPVD1			SBK1
		LY6G6F			ZKSCAN7
		CADPS			TIPARP-AS1
		FNBP4			TRIM31
		ALPK1			CSPG5
		MIR5583-2			SLC25A51P1
		IP6K3			PRRT1
		ATOH7			HFE
		RAI1			CKM
		MIR3913-2			SNORD121B
		DCDC1			ZSWIM7
		LINC00336			RANBP1
		RC3H1			MUC5B
		KCNA2			ZC3H10
		PGAM1			SSPO
		LINC01158			PSMC5
		BAG2			MIR496
		MAPK9			MLLT11
		LINGO1			BRINP1
		MIR22HG			SLC25A13
		ZFHX3			MYCBP2
		VWA7			BAK1
		LEPROT			MDN1
		C10orf107			ADIG
		LINC00851			FAM167A-AS1
		SLC16A13			MECR
		RPSAP52			LINC00992
		ZFP64			HIST1H1B
		EFCAB13			TPTE2
		SPOCK1			GTF2A1L
		TRNAS10			ITIH4-AS1
		CXCR5			BCAR3
		LINC00926			CEP120
		F13A1			NUB1
		ASPM			HIST1H2AI
		METTL15			SFXN3
		THRA1/BTR			JMJD7
		FLJ13224			FAM63B
		SCAMP3			MIR5692B
		TNF			PCDHGB6
		CCDC34			LOC101927082
		ADAP2			RSPH14
		ANKRD44-IT1			TTC12
		CRLF3			NEXN
		TRIM13			TSC2
		SLC9C2			MIR378G
		LIN7C			RASSF1-AS1
		SPTAN1			SIGLECL1
		DNM1			MC1R
		SNRPB2			SUPT7L
		MAP2K5			IKZF1
		LTA			HIP1
		LOC101929147			PARD3B
		MSRA			C2orf49
		SUPT3H			NFE2
		ANKS6			MACROD1
		LOC101928907			ATP13A2
		ASB16-AS1			COL4A3BP
		MBP			DPYS
		GOLGA2			REV3L
		NCR3LG1			ARPC1B
		PKLR			DNM2
		URM1			ABHD16A
		LINC00535			WDR82
		LOC101928449			ANKRD26
		IGF2BP2-AS1			S100PBP
		FRAT1			PCDHGC4
		LCOR			TTLL11
		SULT6B1			LINC01351
		LOC102724927			CHD6
		TRBV19			TMEM196
		FIG4			SBNO1
		XKR8			CACNA1C
		LRFN2			FKBPL
		KYAT1			LYSMD2
		JRK			BLOC1S1
		PTP4A1			MIR3188
		ODF2			GUCY1A2
		GID4			PPCDC
		MIR3195			HOXB5
		ADH1B			AARSD1
		ADAMTS12			PACSIN2
		CTIF			TRNAT14
		FRAT2			LRRC1
		TCF7L2			LOC101927829
		NBAS			ZADH2
		RSPO2			KRT8
		EFR3B			PA2G4
		CCHCR1			LOC101927907
		TBC1D29			MLF1
		NCOR2			SLC6A20
		WFIKKN1			OR52W1
		CERCAM			LINC01309
		BEND6			MIR365B
		ALDOA			CDHR4
		ZBTB10			RFX3
		GLTSCR1			MAS1L
		MAPKAP1			MIR17HG
		CPEB4			CACNA1C-IT2
		CLN3			TMUB1
		BNC2			PDSS2
		LOC283856			MIR92A1
		WBP1L			CYP26A1
		JADE2			MIR409
		SBK1			TUBG1
		TIPARP-AS1			LOC101929269
		ERP29			CLDN10-AS1
		LOC101927310			CSNK1G2
		TNFRSF14			FHL2
		SMPD2			DAAM1
		MYL7			GGNBP2
		COL16A1			CD46
		PRRT1			UTP6
		CKM			ASXL3
		PDE4B			RFXANK
		CDH7			BTN1A1
		N4BP1			PLAGL2
		DYM			INTS6
		TMEM116			CCDC17
		ZFPM2			LOC644285
		LINC01451			MFAP3
		MIR6833			SMC1B
		LRRC37BP1			NPPB
		FAM110C			ZNF280D
		PCSK1			HYOU1
		MIR5009			TRNAS3
		BCL9L			AGAP3
		HLA-DRB1			HDAC3
		POU5F1			PYCARD
		MIR3154			UBE2D3
		GTF2A1L			CCDC30
		CASC21			TRNAL28
		ITIH4-AS1			LSR
		ADH6			SLC38A9
		MRPL45P2			C1orf50
		CEP120			RBM4
		AK9			PPFIA3
		RBL2			TRNAV28
		HSD3BP4			ATP2A1
		GRIN2A			NNT
		NTRK2			NTM
		TLCD2			LINC01396
		PLCL1			SNORD19
		FAHD1			STRADA
		CEBPZ			SLC16A3
		KIF18A			ZFP41
		MIR6721			PPP6R3
		SLIT1			SLC51A
		RAD52			CENPL
		CASQ1			ZNF780A
		GBA			MIR129-2
		DMWD			NOX4
		USP8			SNORA87
		SSR2			LOC730102
		TXNDC17			CACYBP
		SCG2			TRNAQ12
		HNF4A-AS1			KRT38
		RET			MIR877
		LINC01524			MIR4660
		FAM150B			SMAP1
		SIRT1			TUBB
		RIMS1			TRNAS19
		COL4A3BP			NTNG1
		ABHD16A			DNAJC24
		CDC123			PLAGL1
		HMGA1			DUSP18
		ADH1A			KC6
		ZNF133			SNX17
		LOC101927839			PARP3
		DSTNP2			IL12RB2
		FOXP2			ARHGAP45
		KHDC1L			LIN7A
		MAN1A2			MFAP2
		FKBPL			ARL13B
		CACNA1C			SORBS1
		ERLEC1			MAPT
		SLC24A2			SDK1
		PEX2			PRLHR
		KIAA1429			F2
		GRM8			TAOK2
		LOC102724601			PSMB9
		LOC101926941			MIR212
		LINC00593			HIST1H4C
		KIAA0753			ESYT1
		ARID3C			KRTAP4-12
		XYLT1			COX8C
		NRXN1			CSPP1
		AUTS2			LOC105371414
		LINC01798			CEP78
		CRAMP1			SNORA99
		MAP2K1			FRRS1L
		LINC01392			MSH5-SAPCD1
		B3GALT5			FAM13B
		P2RX4			HIST1H4E
		PHLDA2			TRNAA36
		DDX39B-AS1			MIR3619
		ARL5B			POLK
		ZBTB38			AADAT
		TRNAL-CAA			CALCR
		GPAT4			SDHB
		LOC100128714			TNK2
		RABEPK			C11orf58
		LTN1			ASIC4
		TMEM189			RAC1
		DCAF8			CPQ
		EIF5A			MIR197
		MIR4646			TRMT61A
		PRKCZ			SLC38A3
		GGNBP2			CFAP99
		RUSC1			GLT8D1
		COPZ2			MAP3K11
		MIR4713			CREB3L3
		RAET1E-AS1			LOC643623
		EPB41L4B			SPTBN5
		SNORD77			CATSPER2P1
		MIR3682			RIBC2
		VPS33B			PCDHGA11
		CDKAL1			RBMS1
		SCARNA4			TRAF3IP2-AS1
		TRIM8			TMEM8A
		ITPR3			TRNAA2
		MED31			SNX7
		SPPL2A			MYH16
		LINC01273			MRPL28
		MIR124-2			LOC105371814
		LINC01587			PKP4
		TMEM204			MIR4688
		ZNF280D			SETD5
		THCAT158			TRIM47
		PRKD3			ENO3
		RPS18P9			TRNAA40
		GABRB3			TRBV29OR9-2
		MSH5			TPM3P9
		UVSSA			MMP25-AS1
		VGLL4			AXIN1
		ITIH1			TRNAS24
		HNF4A			EVI5
		PTPRG			ADAMTSL4-AS1
		MYO1E			PNPLA2
		MOB4			GNL1
		RMST			LINC00494
		MYBPC3			SNORD84
		MSI2			SLC2A9
		SLC24A3			MROH5
		L3MBTL3			CCDC39
		LOC100506691			TLE1
		PPP6C			CUTA
		TENM2			HIST1H2AH
		MIR124-1			PPP2R3C
		PPFIA3			RAD54B
		IMPA2			JADE2
		ATP2A1			MTIF3
		HLA-DOB			CCDC169-SOHLH2
		SNORD19			MIR1296
		MCCD1			LINC00880
		TMTC3			CCDC85B
		PDCD5			PI4K2B
		SNORD19B			ATP6V1E1
		KIF16B			RPL10L
		CENPL			LINC00350
		GIN1			GALNT13
		MIR129-2			PDE4C
		NOX4			DCTPP1
		STAB1			SOX2-OT
		NOVA2			MYPOP
		IQCD			NREP-AS1
		CACYBP			EBLN3P
		IL31			PIGL
		SLC39A11			MIR6867
		BDNF			PTPRU
		RABGAP1L			TRNAW6
		PDGFC			MLXIP
		LOC101929353			SEC22C
		COL9A3			SRGAP1
		C6orf10			TESC-AS1
		LINC00470			DEF6
		NTNG1			EBF2
		SAPCD1			MIR499A
		DNAJC24			LMNA
		MIR642B			GTF3A
		TRPM7			SLC29A4
		SNORD76			GCNT2
		LINC00359			MIR1226
		SNORA84			AP3M1
		CORO6			VCL
		AGPAT1			NCOR1
		UQCC2			LINC01242
		THEMIS			SH3RF3
		KIT			VKORC1
		VN1R10P			BMS1P4
		LINC00331			COPRS
		MTCH2			N4BP2L2
		SNX11			EIF2B1
		LOC101928851			RCVRN
		PDLIM5			HRH1
		ZBTB24			ITGAM
		ARHGAP19-SLIT1			FLJ20021
		ATXN7L3			RRAGD
		NTAN1			TOX3
		CSN1S2BP			PSD
		GPSM3			LOC729224
		LOC105373352			MIR7849
		BBS2			FGF5
		RAB40C			CTD-2201I18.1
		PSMB9			MKL1
		PIP4K2A			HCG14
		KDELR3			PCDHGA9
		DLGAP2			RNF213
		MFSD14B			TRNAL16
		LOC730100			FAM160A2
		COX8C			BCAR4
		NUP43			DTX2P1-UPK3BP1-PMS2P11
		SLC41A1			UNC13C
		FRRS1L			C6orf136
		MSH5-SAPCD1			ATP6V1G2-DDX39B
		DDX39B			PLEKHB2
		PLEKHA6			SNORD71
		C1QTNF4			BID
		ZDHHC4			LOC338694
		POLK			SPAG7
		C11orf58			TMIE
		MAP3K7CL			LINC00605
		CSGALNACT2			SLCO1A2
		NLGN1			PTRF
		SSH2			NR4A3
		RFTN1			SPX
		LMX1B			RAP1GAP2
		GLT8D1			WBSCR17
		SLC16A6			KRTCAP2
		INSR			LOC101928977
		KCNQ5-IT1			TP53I13
		SIPA1			LHX3
		CAMK2D			ABI2
		KCNJ11			ZBTB20
		TMEM189-UBE2V1			THAP1
		CPE			A3GALT2
		MIR5583-1			PDILT
		LAT			CEMIP
		SDC1			RNF168
		GAS5-AS1			C1orf106
		TBX6			PTCHD3
		ERICH1-AS1			TEAD3
		TSR1			YEATS4
		SCEL-AS1			SMARCD2
		GOLGA1			MTMR9
		PNMA2			CHSY3
		FRS2			EXOSC6
		SNORA101B			SWI5
		UBE2E2			EHBP1
		KCNA7			UBAP2
		SNORA80E			CD19
		SEMA4F			TMEM219
		LEMD2			ABHD17C
		YBX2			SIAH3
		PCM1			HCAR3
		TNRC6B			CTF1
		PTPRM			CASZ1
		PTPA			CDC42SE2
		SNORA103			MIR4653
		SLC22A18			POC1A
		SNORD84			DDX58
		MEIS1			FOXA3
		DAP3			HIVEP1
		HACD4			MIR548A3
		KATNA1			BANK1
		ARHGEF2			LPL
		TLE1			HIST1H2BM
		RIT1			AKAP6
		BARHL2			SMG6
		PPP2R3C			LOC101929626
		RAD54B			MAD1L1
		PCNX3			YAE1D1
		RAPGEF5			CFAP46
					PTPMT1
					SNTG2
					HYAL3
					PDE1C
					PSMB8-AS1
					STX4
					PPP1CC
					HCP5
					KCTD13
					SEMA6C
					LINC00853
					LOC105376575
					RPL32
					BAALC
					GSS
					SP110
					GPANK1
					UBXN6
					MMEL1
					LOC100506023
					POTEA
					CYB5A
					RRAS2
					TRNAS7
					TMEM106B
					DPP10
					LGR4
					KLHL21
					COL18A1
					LOC729739
					GMPPB
					WDR12
					SLC9B1
					NFATC2IP
					ANKRD31
					PHACTR1
					GAS8
					NAT16
					HIST1H2BF
					PSEN1
					KCNK4-TEX40
					LINC01649
					NLRX1
					MED20
					SPG7
					PPP1R3A
					ERAP1
					SLC50A1
					KIAA1683
					SLC4A2
					RAB11FIP3
					GBF1
					NEU1
					MUS81
					LOC101927069
					TRAF3IP2
					TRUB2
					TUBA4A
					PARL
					GOLPH3L
					LYVE1
					TRNAT7
					TMED6
					NATD1
					SMARCA4
					SLC37A4
					ATXN1L
					EHBP1L1
					SLIT3
					NPC1
					PPP1CB
					PCDHGB5
					TP53
					CACNA1D
					SLC39A8
					HOXA11-AS
					POU6F2-AS2
					SDCCAG8
					SLC26A7
					TNKS2
					SERF2
					NECAB1
					LOC399886
					LOC105369192
					MIR4448
					SGMS1-AS1
					ATG13
					VHL
					NUDT21
					CYP27A1
					TAF2
					TCF12
					GIP
					FBXL15
					LOC401463
					HCG16
					LINC01645
					MAPK6
					DCAF4
					HIST1H2AA
					CAMKMT
					BLOC1S1-RDH5
					DHX38
					RNF167
					OPRM1
					ROBO1
					PRDM4
					KNOP1
					REC114
					FAM157C
					RPL22L1
					CCDC57
					MAP3K9
					HIST1H2AC
					MTRR
					CADM1
					DHX30
					IFI30
					CSMD1
					SNRNP70
					GRIA1
					PACS1
					ATP2B2
					CLK2P1
					NEBL
					SCN2A
					RARA
					NCKAP5L
					GTF2B
					ELL
					IQCF4
					MIR653
					ALKBH3-AS1
					CEP295NL
					FAM53C
					CEND1
					TRNAA8
					ATXN7L1
					SLC35E2
					FAM213B
					TRNAI21
					MRGPRD
					SNORA55
					KLHL32
					GPR61
					SMCHD1
					FKBP2
					KLHL26
					LOC100996634
					CPSF6
					LOC100288123
					PTGES3L-AARSD1
					YPEL3
					ANKRD13B
					ARHGAP8
					TRNAR24
					WDR1
					SH3BP2
					LINC00476
					CLIC1
					RAP1A
					ZNF142
					MIR6880
					LOC400684
					UHRF1BP1
					HCG4B
					ZNF771
					MAZ
					RNF39
					CADM2
					ZNF184
					THUMPD3-AS1
					HIST1H3G
					PSMB8
					PEX13
					BAG5
					AK8
					JAKMIP3
					GRM2
					SH3GL1P1
					PAFAH1B1
					SLC14A2
					LINC01105
					ADPGK-AS1
					LINC02139
					TUFM
					MIR5690
					TRIM35
					RAB3A
					MPPED2
					LINC01815
					ITGAL
					IQCK
					GPR139
					MFSD13A
					AQP10
					RNF6
					IL17B
					NOP14-AS1
					DDB2
					UNK
					PPM1H
					PPP4C
					LYZL4
					ARPC3
					KNTC1
					FBXL19
					KLHL40
					NCKAP5
					MRM1
					C6orf62
					CDK5RAP3
					TNXA
					CWC27
					SCN1A
					LOC100288866
					CKS1B
					NAV1
					TTC34
					MIR642A
					CHST11
					NUMB
					CCDC3
					RASA2
					FEZF1
					RPS6KA5
					MYO19
					SYCP1
					WIPF2
					CPNE4
					PRSS36
					SEPT11
					ADCY10P1
					GUSBP2
					FOXN2
					HSPE1
					SNORA7A
					LINC00597
					CCDC68
					RBBP6
					CD83
					ARHGEF4
					CFDP1
					PTRHD1
					BCDIN3D-AS1
					DUSP26
					WARS2
					HIST1H2BC
					VAX1
					NCOA1
					C20orf141
					P4HA2
					MIR140
					WWOX
					PEPD
					PRICKLE2-AS3
					LINC01725
					RAPSN
					CAP2
					MIR3116-2
					PPP2R3A
					CRB2
					NPPC
					SOX6
					GPN1
					LINC01061
					NAA25
					ETV1
					HMGB3P1
					LOC171391
					SLC9A3R2
					HTT-AS
					RNF170
					BORCS8
					SMPD3
					RDH5
					FAM57B
					SERINC5
					LOC100288911
					COL21A1
					MAPK11
					EXD3
					PCDHGA5
					PITPNM2
					MAN1A1
					IL12RB1
					SCG3
					LOC102725254
					TRNAS1
					CCSER1
					RPS10-NUDT3
					SBF2-AS1
					PAPPA
					MIR7155
					HSPD1
					CFAP74
					ANKS1A
					KIAA0391
					ZMYM2
					TFAP2D
					LINC01554
					CPS1
					RNU6-63P
					ZBTB37
					DHODH
					MIR6834
					TRNAI22
					OR2J2
					GRB14
					GMIP
					HIST1H3A
					NOL8
					LRRC27
					LOC103611081
					KCND3
					UNC5CL
					EIF5A2
					LINC01957
					MIR137HG
					B4GALT5
					LINC00698
					LOC101928135
					FAM212B
					MT4
					MIR128-2
					SLC5A11
					LINC01843
					WDR76
					SNX19
					LINC01460
					SP2-AS1
					LOC150935
					PPP3R2
					ZFAND6
					WNT9B
					SLC12A8
					PAK5
					HCG17
					ZNF101
					MIR548N
					PSMD3
					HIST1H4L
					CLPTM1L
					FERMT3
					VEGFA
					ANTXR2
					IGSF9B
					NRG2
					LOC100507600
					NAALADL1
					RPGRIP1L
					IL32
					RRS1-AS1
					ST6GAL2
					EDEM3
					PXMP2
					ZSCAN16-AS1
					DRAP1
					HIST1H2AB
					U2AF1
					PPP3CA
					DPCD
					HIST1H2BD
					RANGAP1
					ZBTB41
					HACD3
					MIR5590
					LOC645513
					LINC02060
					LMOD1
					CAMTA2
					ATP6V1G2
					TRNAM8
					NREP
					FAM193A
					ANKRD26P3
					R3HCC1L
					PKNOX1
					ZBTB7C
					DMXL2
					LOC339862
					HIST1H4A
					ZNF423
					AMN
					MRPL43
					MIR4785
					C1QBP
					ATP6V1E2
					LOC102723661
					DNER
					CNIH2
					CSE1L-AS1
					NDUFS3
					GOLGA3
					CHID1
					DNAJC4
					FOXP1
					MIR6873
					OR2W1
					LINC00674
					SPCS1
					LINC00548
					NFIB
					GFI1
					DNAI1
					LOC101928583
					LOC101929054
					GNA11
					LINC00523
					FBXO46
					PHTF2
					SOX11
					TM4SF19
					PCDHGB1
					MIR4304
					GID8
					SNORD18C
					PPIEL
					TCF24
					C2CD2L
					DIABLO
					SPI1
					IFITM4P
					KCTD10
					NFIL3
					GALNT16
					ARFGAP3
					PAXIP1
					ACSS1
					ZNF789
					MIR1322
					DOCK2
					GABBR1
					STXBP5-AS1
					ZC3H4
					TAT-AS1
					MIR147A
					MIR5004
					MIR4296
					RORA
					MIR3135A
					ZNF483
					ZKSCAN1
					MIR1203
					CDHR3
					VIT
					JAZF1-AS1
					JMJD1C
					LOC101593348
					PCSK7
					OR12D3
					DCST1
					C1orf234
					CHST8
					PSMB6
					COG8
					GGT7
					SCHLAP1
					RRH
					PTP4A3
					ACTR1A
					PHC2
					BPTF
					FRMD5
					HIVEP3
					WDR46
					JUND
					MIR6129
					RBM15B
					LRPPRC
					ITGB6
					SLC35E2B
					SLC2A3
					EFNB2
					USP37
					ARPC1A
					HCG11
					LRRC43
					HLA-B
					PAX5
					NUCB2
					DENND1B
					ANKRD28
					SNORD128
					IL34
					LOC100134391
					ANKDD1B
					PNPLA7
					LINC01012
					SPTBN2
					TRNAH6
					TRNAL26
					GRID2
					HSPE1-MOB4
					APOA1-AS
					PUS10
					LOC105370829
					C1orf56
					FAM83C
					DXO
					APOBEC2
					MARCKS
					CCDC87
					ZSWIM8-AS1
					POU4F1
					PSMG1
					MRAS
					LUZP1
					PPP2R2C
					UBE2U
					RNF4
					BTBD11
					NPY
					AFF3
					ERI1
					FSHB
					F13B
					LOC105377621
					HOXA10-HOXA9
					COQ4
					HLA-DQB1-AS1
					HMBS
					CBL
					DNASE2
					RCC1L
					TRNAK22
					PDXDC1
					PPT2
					MAPKAPK5-AS1
					VPS52
					LINC01872
					LINC01305
					C2-AS1
					HBEGF
					GLB1L
					KDM4B
					POLR2A
					SEMA3F
					TRNAD14
					ENTPD6
					CNOT9
					FAM118A
					NCAN
					RNF219-AS1
					CDC6
					KIF26A
					C2CD4A
					MIR5093
					DEUP1
					TRNAH2
					PINX1
					LOC101928000
					MIR4721
					PICSAR
					GRB10
					LBR
					LINC00599
					FUT8-AS1
					MADD
					POU3F3
					CDK8
					STON1-GTF2A1L
					TAPBP
					ADGRB2
					MIR153-1
					LOC100294145
					CELF1
					SLC4A1
					KCNMA1
					LOC105378933
					RSPH6A
					C8orf44-SGK3
					N4BP2L2-IT2
					BRWD1-IT2
					SYN2
					BCL7A
					AFG3L1P
					LINC01268
					MSX1
					MIR19A
					MIR1251
					ADGRV1
					SMIM4
					SFXN1
					TRDN
					BEND5
					ZNF689
					HIST1H1D
					SNAPC1
					VIPR2
					VSTM2L
					LOC101929162
					NLRP6
					RALY
					IL12A
					SUMO1
					FBXO36
					ACOX1
					MIR99AHG
					GMNN
					PMS2P3
					PLXNB2
					PC
					MUC21
					DNAJB4
					ALPK1
					RPL37A
					UGT3A1
					MMP25
					CHRM4
					CADPS
					FNBP4
					PDAP1
					CHST10
					GDPD3
					TSC1
					FAM187B
					ABCE1
					RUNDC1
					POU6F1
					BAZ2B
					FAM118B
					DCDC1
					HCG25
					SETDB1
					CPLX3
					DSCAM
					TREM2
					KDM3B
					LOC101927078
					HLA-F-AS1
					SNORA49
					NCOA7-AS1
					PABPC4
					SLC44A5
					PPP1R3B
					DIEXF
					SLC3A1
					LINC01169
					MRVI1
					GTF2H3
					C10orf107
					MIR597
					PLBD1
					MAML3
					MRVI1-AS1
					NPW
					CREB3L1
					C12orf42
					MCMDC2
					DACH1
					MIR2116
					REXO1
					PDE3B
					ASPM
					AGBL4-IT1
					MMD
					LOC646522
					LTC4S
					TRIM38
					MIR4748
					ANKRD44-IT1
					LYZ
					SLC9C2
					LIN7C
					TNRC6A
					MAGEL2
					API5
					DNM1
					LCE5A
					HOXB-AS3
					RPN2
					POLR3G
					VWC2
					RANBP9
					TRNAA13
					RESP18
					ASB16-AS1
					USP6
					GOLGA2
					RPLP2
					NCR3LG1
					AP2A2
					HIST1H1E
					LINC00535
					LOC101928449
					LOC101928855
					DPYSL4
					PAPLN
					SGK3
					ZKSCAN4
					RABEP1
					TRMT112
					FLJ40194
					CTNNA3
					LOC101926915
					HTR4
					MAML1
					PRSS16
					AATK
					PCDHGB8P
					LRRC55
					C11orf63
					CHFR
					BAALC-AS2
					TBC1D29
					TRNAT17
					GBX1
					CERCAM
					XIRP2
					CHRM2
					MIR5704
					SCML4
					CLN3
					RGS11
					RNF25
					WBP1L
					CPNE7
					EDNRB-AS1
					FGF11
					ERP29
					FBRS
					TNFAIP8L2-SCNM1
					FAM53B
					B3GAT1
					ENPP3
					REV1
					SNORD134
					SEMA3F-AS1
					SCAMP5
					PROCR
					LINC00868
					ARHGEF10
					PICALM
					RPL41
					DYM
					SALL3
					CCDC62
					ZFPM2
					C2orf61
					C6orf106
					ZSCAN16
					MIR6833
					C17orf67
					PCDH9-AS2
					E2F3
					HIST1H3E
					ARHGDIG
					ROGDI
					KIF15
					MIR4787
					LYRM7
					CHURC1
					PIAS4
					ATP6V1C1
					IQSEC1
					RNF122
					HPS3
					MEG9
					GAREM1
					DBNDD1
					MYCBP2-AS1
					BCL11B
					ACAP2
					PSMD13
					MIR1915
					SSR2
					RTBDN
					CXXC5
					EXOSC7
					HLA-DRB6
					PYCARD-AS1
					MIR708
					HAUS6
					PDPR
					SLC17A3
					GET4
					MARCH4
					SRM
					SNORD13
					MIR563
					MICALL1
					SEC24C
					MIR4746
					NEO1
					MIR4796
					ABHD17A
					HIST1H4H
[truncated: 2,334 more rows]

## Sheet: Table S13
Table S13. Genes associated with body mass index, which are exclusive in Korean population comparing both Japanese and European population
Comparing the association with body mass index in Korea, Japanese and European population
Korea_only
Gene_list	PMID	Title
34 (714 loci)
Previously reported genes in human
TRIM67	23251661	Novel genetic loci identified for the pathophysiology of childhood obesity in the Hispanic population
TECPR2	28479334	CDC42-related genes are upregulated in helper T cells from obese asthmatic children
STX7	24947352	Distinct developmental profile of lower-body adipose tissue defines resistance against obesity-associated metabolic complications
SNX29	26480920	Genome-wide association studies suggest sex-specific loci associated with abdominal and visceral fat
SNAP25-AS1	18191416	SNAP-25 gene polymorphisms and weight gain in schizophrenic patients.
SART1	26799785	A new HIF-1α/RANTES-driven pathway to hepatocellular carcinoma mediated by germline haploinsufficiency of SART1/HAF in mice
NALCN	24904279	The sodium leak channel, NALCN, in health and disease
LOC101929563	28892062	Genome-wide association study identifies 112 new loci for body mass index in the Japanese population
LINC01142	doi: https://doi.org/10.1101/670521	Multifaceted genome-wide study identifies novel regulatory loci for body mass index in Indians
KRT7	27919438	Does an increased body mass index affect endometrial gene expression patterns in infertile patients? A functional genomics analysis.
KCNAB2	31639389	Metabolic regulation of Kv channels and cardiac repolarization by Kvβ2 subunits
KARS	22234326	Genome wide analysis reveals association of a FTO gene variant with epigenetic changes.
HTR3B	23554917	Genetic variations in the serotoninergic system contribute to body-mass index in Chinese adolescents
HDAC9	31178129	Exome-Derived Adiponectin-Associated Variants Implicate Obesity and Lipid Biology
EXOC4	31118946	Genome-Wide Interaction and Pathway Association Studies for Body Mass Index
EIF1AD	30149509	Co-Expression Network Analysis Identifies miRNA⁻mRNA Networks Potentially Regulating Milk Traits and Blood Metabolites
CST6	23385593	Genome-wide profiles of CtBP link metabolism with genome stability and epithelial reprogramming in breast cancer
CREB5	26020766	MicroRNA-193b Controls Adiponectin Production in Human White Adipose Tissue
COL11A1	24947352	Distinct developmental profile of lower-body adipose tissue defines resistance against obesity-associated metabolic complications
CGRRF1	24680596	CGRRF1 as a novel biomarker of tissue response to metformin in the context of obesity
CCDC102B	26936961	Retinoic Acid Mediates Visceral-Specific Adipogenic Defects of Human Adipose-Derived Stem Cells.
BTBD16	30596636	Genetic regulation of the placental transcriptome underlies birth weight and risk of childhood obesity
B4GALT6	31051284	Adipocytes harbor a glucosylceramide biosynthesis pathway involved in iNKT cell activation
Not yet reported genes in human
VAT1L
UMODL1
TERF2IP
PRRT3-AS1
PRRT3
LINC00578
FAM225B
CATSPER1
BANF1
ATRNL1
AJAP1

## Sheet: Table S14
Table S14. Possible polygenicity
Core phenotype	Associated gene list	Associated loci
AFP	ZSCAN29	15:43655927:A:G
AFP	ZSCAN29	15:43655394:T:C
AFP	ZSCAN29	15:43654182:C:T
AFP	ZSCAN29	15:43656043:A:G
AFP	ZSCAN29	15:43655794:G:A
AFP	ZSCAN16,ZSCAN16-AS1	6:28094193:G:A
AFP	ZNF804B	7:88813456:T:G
AFP	ZNF532	18:56611795:C:T
AFP	ZNF518B	4:10450681:T:G
AFP	ZNF460,LOC105372476	19:57795783:A:G
AFP	ZMIZ1	10:80981214:C:T
AFP	ZMIZ1	10:80980815:A:G
AFP	ZMIZ1	10:80983425:C:T
AFP	ZMIZ1	10:80967266:C:T
AFP	ZMIZ1	10:80986177:T:C
AFP	ZFHX4	8:77773452:C:T
AFP	ZDHHC20	13:22034728:C:T
AFP	ZBED4	22:50280649:G:T
AFP	YOD1,PFKFB2	1:207221416:G:A
AFP	XPO1	2:61730217:C:T
AFP	WWOX	16:78591398:G:A
AFP	WWOX	16:78325056:A:G
AFP	WWOX	16:79239087:C:T
AFP	WNT11	11:75897374:T:C
AFP	WNK2	9:95951034:C:A
AFP	WIPF1	2:175420556:G:A
AFP	WIPF1	2:175440641:G:T
AFP	WIPF1	2:175534108:T:G
AFP	WDR78	1:67308425:A:G
AFP	WDR24,FBXL16	16:744606:A:T
AFP	WDR17	4:177005204:G:A
AFP	WDR11-AS1	10:122563728:C:T
AFP	WBSCR28	7:73284673:A:G
AFP	WASHC4	12:105531781:C:T
AFP	WASHC4	12:105511820:T:C
AFP	WASF3	13:27198465:T:C
AFP	VWF	12:6174097:G:A
AFP	VWF	12:6187788:G:A
AFP	VWF	12:6179762:A:G
AFP	VWF	12:6175985:C:T
AFP	VWF	12:6182753:C:T
AFP	VWF	12:6186685:G:A
AFP	VWF	12:6184143:G:A
AFP	VWF	12:6174839:G:A
AFP	VWF	12:6175216:C:T
AFP	VTCN1	1:117757956:T:A
AFP	VSX2	14:74703904:C:T
AFP	VSNL1	2:17834452:C:T
AFP	VSNL1	2:17833639:T:C
AFP	VSNL1	2:17828683:C:T
AFP	VSNL1	2:17838601:C:T
AFP	VSNL1	2:17813670:T:C
AFP	VSNL1	2:17831618:C:T
AFP	VSNL1	2:17814030:T:C
AFP	VSNL1	2:17816326:A:G
AFP	VSNL1	2:17813090:A:C
AFP	VSNL1	2:17793697:T:C
AFP	VSNL1	2:17796165:C:T
AFP	VSNL1	2:17787899:A:G
AFP	VSNL1	2:17793128:C:T
AFP	VSNL1	2:17794472:T:G
AFP	VSNL1	2:17778289:A:G
AFP	VSNL1	2:17777724:C:T
AFP	VSNL1	2:17780861:C:G
AFP	VSNL1	2:17775840:G:A
AFP	VSNL1	2:17775930:G:C
AFP	VSNL1	2:17776426:C:T
AFP	VSNL1	2:17804905:G:C
AFP	VSNL1	2:17811378:A:C
AFP	VSNL1	2:17780423:G:C
AFP	VSNL1	2:17782556:A:T
AFP	VSNL1	2:17780691:T:A
AFP	VSNL1	2:17811354:C:A
AFP	VSNL1	2:17833387:A:G
AFP	VSNL1	2:17835259:A:G
AFP	VSNL1	2:17834754:T:C
AFP	VSNL1	2:17835049:A:C
AFP	VSNL1	2:17835064:C:G
AFP	VSNL1	2:17835095:T:A
AFP	VSNL1	2:17837992:A:G
AFP	VSNL1	2:17833476:C:G
AFP	VSNL1	2:17770095:T:C
AFP	VSNL1	2:17790513:C:T
AFP	VSNL1	2:17810528:A:C
AFP	VSNL1	2:17778778:C:G
AFP	VSNL1	2:17775032:A:G
AFP	VSNL1	2:17776053:G:A
AFP	VSNL1	2:17778708:C:T
AFP	VSNL1	2:17776997:G:A
AFP	VSNL1	2:17775828:G:A
AFP	VSNL1	2:17774146:C:T
AFP	VSNL1	2:17774153:G:A
AFP	VSNL1	2:17779641:A:T
AFP	VSNL1	2:17776078:G:A
AFP	VSNL1	2:17773998:A:C
AFP	VSNL1	2:17775793:T:C
AFP	VSNL1	2:17775205:T:C
AFP	VSNL1	2:17774701:T:C
AFP	VSNL1	2:17774746:A:G
AFP	VSNL1	2:17778329:C:G
AFP	VSNL1	2:17774685:G:C
AFP	VSNL1	2:17774646:T:C
AFP	VSNL1	2:17778944:A:G
AFP	VSNL1	2:17778129:C:T
AFP	VSNL1	2:17770443:T:C
AFP	VSNL1	2:17770276:A:T
AFP	VSNL1	2:17774912:G:A
AFP	VPS52,RPS18	6:33239869:C:T
AFP	VIPR1	3:42527576:C:T
AFP	VIPR1	3:42528899:T:C
AFP	VIPR1	3:42529074:C:T
AFP	VIPR1	3:42530549:G:A
AFP	VIPR1	3:42529283:A:G
AFP	VIPR1	3:42531219:T:G
AFP	VIPR1	3:42530877:G:T
AFP	USP43	17:9564861:T:G
AFP	USP43	17:9555377:G:A
AFP	UQCC3,UBXN1,LBHD1	11:62443133:C:T
AFP	UPK3A	22:45696695:G:A
AFP	UNC5D	8:35339322:T:G
AFP	UGCG,MIR4668	9:114693393:C:T
AFP	UGCG	9:114699872:T:C
AFP	UGCG	9:114674656:G:A
AFP	UGCG	9:114682052:G:T
AFP	UGCG	9:114679150:C:T
AFP	UGCG	9:114688807:A:G
AFP	UGCG	9:114663381:C:G
AFP	UGCG	9:114667311:C:T
AFP	UGCG	9:114666969:C:T
AFP	UGCG	9:114668633:G:A
AFP	UFSP1,SRRT	7:100482537:C:T
AFP	UBE2R2	9:33903867:T:C
AFP	UBA6	4:68505976:T:C
AFP	TUSC7	3:116424053:C:A
AFP	TUSC7	3:116427251:A:G
AFP	TUBGCP4,ZSCAN29	15:43666653:A:T
AFP	TUBGCP4,ZSCAN29	15:43666082:C:T
AFP	TUBGCP4,ZSCAN29	15:43667900:T:C
AFP	TUBGCP4,ZSCAN29	15:43665972:G:A
AFP	TUBGCP4,ZSCAN29	15:43660445:C:G
AFP	TUBGCP4,ZSCAN29	15:43661802:T:C
AFP	TUBGCP4,ZSCAN29	15:43660443:G:T
AFP	TUBGCP4,ZSCAN29	15:43660444:C:G
AFP	TUBGCP4,ZSCAN29	15:43660442:G:C
AFP	TUBGCP4,ZSCAN29	15:43660982:A:G
AFP	TUBGCP4,ZSCAN29	15:43660925:C:T
AFP	TUBGCP4,ZSCAN29	15:43661459:C:T
AFP	TUBGCP4,ZSCAN29	15:43659046:A:G
AFP	TUBGCP4,TP53BP1	15:43694108:G:C
AFP	TUBGCP4,TP53BP1	15:43691150:T:C
AFP	TUBGCP4,TP53BP1	15:43693328:C:G
AFP	TUBGCP4	15:43678663:A:C
AFP	TUBGCP4	15:43683115:T:A
AFP	TUBGCP4	15:43683446:G:T
AFP	TUBGCP4	15:43680115:C:T
AFP	TUBGCP4	15:43671355:A:G
AFP	TUBGCP4	15:43671639:T:A
AFP	TUBGCP4	15:43670280:C:T
AFP	TUBGCP4	15:43673680:A:C
AFP	TUBGCP4	15:43670226:C:A
AFP	TUBGCP4	15:43671294:A:G
AFP	TUBGCP4	15:43684130:A:G
AFP	TUBGCP4	15:43684914:C:A
AFP	TUBGCP4	15:43688916:A:G
AFP	TUBGCP4	15:43677262:G:T
AFP	TUBGCP4	15:43689867:A:T
AFP	TUBGCP4	15:43684592:T:C
AFP	TUBGCP4	15:43690215:T:C
AFP	TUBGCP4	15:43681427:T:G
AFP	TUBGCP4	15:43684939:T:C
AFP	TTN	2:179650954:G:A
AFP	TTN	2:179554305:C:T
AFP	TTC7A	2:47200746:T:C
AFP	TTC7A	2:47200345:G:C
AFP	TTC7A	2:47192963:G:A
AFP	TTC7A	2:47192972:A:G
AFP	TTC7A	2:47189381:T:C
AFP	TTC7A	2:47216781:A:G
AFP	TTC7A	2:47198639:G:A
AFP	TTC7A	2:47189560:C:T
AFP	TTC7A	2:47192368:T:G
AFP	TTC7A	2:47189642:T:C
AFP	TTC7A	2:47194789:G:C
AFP	TTC7A	2:47196936:G:A
AFP	TTC7A	2:47186632:G:C
AFP	TTC7A	2:47199382:A:G
AFP	TTC7A	2:47200025:G:A
AFP	TTC7A	2:47202671:T:C
AFP	TTC7A	2:47187451:A:G
AFP	TTC7A	2:47201797:A:T
AFP	TTC7A	2:47188609:A:G
AFP	TTBK2	15:43143998:G:A
AFP	TTBK2	15:43147884:A:T
AFP	TTBK2	15:43190559:A:G
AFP	TSPAN18	11:44846240:G:T
AFP	TSNARE1	8:143464480:T:C
AFP	TSHB	1:115581389:G:A
AFP	TSG1	6:94436382:G:A
AFP	TSG1	6:94445751:G:T
AFP	TRMT10A,C4orf17	4:100466661:T:C
AFP	TRIM67	1:231302356:T:C
AFP	TRIM3	11:6468679:A:T
AFP	TRIM3	11:6468075:G:A
AFP	TRIM3	11:6468791:G:A
AFP	TRDN	6:123662565:T:C
AFP	TRAPPC11	4:184608673:G:C
AFP	TRAF6,RAG1	11:36534740:A:G
AFP	TPO	2:1539188:T:C
AFP	TPO	2:1535874:C:T
AFP	TPO	2:1534304:C:A
AFP	TPO	2:1539927:G:A
AFP	TPO	2:1530732:C:G
AFP	TPK1	7:144298008:A:T
AFP	TPK1	7:144307871:A:C
AFP	TP53BP1,TUBGCP4	15:43698212:C:T
AFP	TP53BP1,TUBGCP4	15:43700930:G:T
AFP	TP53BP1,TUBGCP4	15:43695083:T:A
AFP	TP53BP1,TUBGCP4	15:43698679:A:G
AFP	TP53BP1,TUBGCP4	15:43698602:T:C
AFP	TP53BP1,TUBGCP4	15:43699304:C:G
AFP	TP53BP1,MAP1A	15:43798684:C:G
AFP	TP53BP1,MAP1A	15:43802024:C:T
AFP	TP53BP1,MAP1A	15:43803621:A:C
AFP	TP53BP1,MAP1A	15:43800429:A:G
AFP	TP53BP1,MAP1A	15:43800968:A:C
AFP	TP53BP1	15:43787529:C:A
AFP	TP53BP1	15:43704465:C:G
AFP	TP53BP1	15:43704558:C:T
AFP	TP53BP1	15:43763999:C:T
AFP	TP53BP1	15:43764368:A:C
AFP	TP53BP1	15:43774202:C:G
AFP	TP53BP1	15:43773467:C:T
AFP	TP53BP1	15:43767774:G:C
AFP	TP53BP1	15:43792097:T:C
AFP	TP53BP1	15:43793135:T:C
AFP	TP53BP1	15:43774318:T:G
AFP	TP53BP1	15:43772374:C:T
AFP	TP53BP1	15:43779686:C:T
AFP	TP53BP1	15:43784475:C:T
AFP	TP53BP1	15:43784917:T:C
AFP	TP53BP1	15:43785051:C:G
AFP	TP53BP1	15:43784854:C:G
AFP	TP53BP1	15:43767209:G:C
AFP	TP53BP1	15:43787322:C:G
AFP	TP53BP1	15:43777985:G:A
AFP	TP53BP1	15:43791706:A:C
AFP	TP53BP1	15:43788595:A:G
AFP	TP53BP1	15:43777632:A:G
AFP	TP53BP1	15:43749916:G:A
AFP	TP53BP1	15:43766303:T:C
AFP	TP53BP1	15:43766069:T:C
AFP	TP53BP1	15:43757059:T:A
AFP	TP53BP1	15:43762196:C:T
AFP	TP53BP1	15:43765533:C:G
AFP	TP53BP1	15:43761901:C:T
AFP	TP53BP1	15:43765978:T:C
AFP	TP53BP1	15:43757419:G:T
AFP	TP53BP1	15:43766341:G:A
AFP	TP53BP1	15:43783164:C:A
AFP	TP53BP1	15:43744457:T:C
AFP	TP53BP1	15:43740196:G:A
AFP	TP53BP1	15:43743629:G:A
AFP	TP53BP1	15:43744210:A:G
AFP	TP53BP1	15:43741090:G:C
AFP	TP53BP1	15:43750237:C:A
AFP	TP53BP1	15:43749852:G:A
AFP	TP53BP1	15:43748304:A:G
AFP	TP53BP1	15:43752751:T:C
AFP	TP53BP1	15:43761264:G:C
AFP	TP53BP1	15:43756210:A:G
AFP	TP53BP1	15:43713634:A:C
AFP	TP53BP1	15:43710525:A:G
AFP	TP53BP1	15:43712042:C:G
AFP	TP53BP1	15:43715382:T:C
AFP	TP53BP1	15:43716641:A:T
AFP	TP53BP1	15:43707005:A:G
AFP	TP53BP1	15:43707542:T:G
AFP	TP53BP1	15:43707462:A:G
AFP	TP53BP1	15:43734878:T:C
AFP	TP53BP1	15:43720197:C:T
AFP	TP53BP1	15:43734749:G:A
AFP	TP53BP1	15:43737484:G:A
AFP	TP53BP1	15:43729948:C:T
AFP	TP53BP1	15:43737880:C:A
AFP	TP53BP1	15:43723514:T:C
AFP	TP53BP1	15:43731454:C:G
AFP	TP53BP1	15:43733994:G:A
AFP	TP53BP1	15:43714970:C:T
AFP	TP53BP1	15:43746170:C:T
AFP	TP53BP1	15:43758932:C:G
AFP	TP53BP1	15:43761205:T:C
AFP	TP53BP1	15:43750346:T:A
AFP	TP53BP1	15:43753980:C:G
AFP	TP53BP1	15:43759774:A:G
AFP	TP53BP1	15:43755346:A:C
AFP	TP53BP1	15:43746792:C:T
AFP	TP53BP1	15:43761352:G:A
AFP	TP53BP1	15:43761717:A:T
AFP	TP53BP1	15:43751909:C:T
AFP	TP53BP1	15:43750762:A:G
AFP	TP53BP1	15:43710676:T:C
AFP	TP53BP1	15:43711876:C:G
AFP	TP53BP1	15:43729349:C:A
AFP	TP53BP1	15:43718435:T:C
AFP	TP53BP1	15:43742626:T:C
AFP	TP53BP1	15:43739936:T:A
AFP	TP53BP1	15:43740970:G:A
AFP	TP53BP1	15:43741153:T:C
AFP	TP53BP1	15:43714625:C:G
AFP	TP53BP1	15:43717678:A:G
AFP	TP53BP1	15:43715171:A:G
AFP	TP53BP1	15:43735110:G:A
AFP	TP53BP1	15:43724646:T:G
AFP	TP53BP1	15:43719392:C:T
AFP	TP53BP1	15:43722742:A:G
AFP	TP53BP1	15:43722610:C:G
AFP	TP53BP1	15:43722077:G:C
AFP	TP53BP1	15:43720533:G:C
AFP	TP53BP1	15:43737188:G:A
AFP	TP53BP1	15:43729998:C:T
AFP	TP53BP1	15:43719755:C:T
AFP	TP53BP1	15:43797273:G:C
AFP	TP53BP1	15:43774036:C:G
AFP	TP53BP1	15:43795148:G:C
AFP	TP53BP1	15:43775895:A:G
AFP	TP53BP1	15:43770416:T:G
AFP	TP53BP1	15:43775732:A:T
AFP	TP53BP1	15:43735763:C:T
AFP	TP53BP1	15:43749734:G:C
AFP	TP53BP1	15:43750239:A:G
AFP	TP53BP1	15:43756013:G:C
AFP	TP53BP1	15:43760508:T:G
AFP	TNKS	8:9574783:G:C
AFP	TNKS	8:9574277:G:C
AFP	TNKS	8:9578146:T:C
AFP	TNKS	8:9578208:G:T
AFP	TNKS	8:9568910:T:G
AFP	TNIP1	5:150436073:G:A
AFP	TNIP1	5:150450001:C:T
AFP	TNIP1	5:150440197:G:A
AFP	TNIP1	5:150439504:C:T
AFP	TNIP1	5:150446428:A:G
AFP	TNIP1	5:150447690:C:G
AFP	TNIP1	5:150450365:G:A
AFP	TNIP1	5:150449404:A:C
AFP	TNIP1	5:150448145:G:A
AFP	TNFAIP8L1	19:4642559:G:A
AFP	TMPRSS13	11:117795048:C:T
AFP	TMEM8B	9:35853580:C:T
AFP	TMEM63A	1:226042176:T:C
AFP	TMEM56,TMEM56-RWDD3,LOC101928118	1:95627965:T:C
AFP	TMEM56,TMEM56-RWDD3,LOC101928118	1:95657151:C:T
AFP	TMEM55B,APEX1	14:20929755:T:C
AFP	TMEM200C	18:5891680:G:C
AFP	TMEM154	4:153549938:A:G
AFP	TMEM114	16:8615516:G:A
AFP	TIMM13,LMNB2,TMPRSS9	19:2426054:A:G
AFP	THUMPD3,THUMPD3-AS1	3:9427368:A:T
AFP	THUMPD3	3:9418496:A:T
AFP	THSD4	15:71672664:A:G
AFP	THRB	3:24314848:C:T
AFP	THEG	19:358479:T:C
AFP	THEG	19:358005:G:A
AFP	TGM7	15:43599325:T:C
AFP	TGM7	15:43599116:C:G
AFP	TGM7	15:43592428:T:G
AFP	TGM7	15:43592408:A:G
AFP	TGM7	15:43588484:G:A
AFP	TGM7	15:43594900:A:G
AFP	TGM7	15:43597737:T:C
AFP	TGM7	15:43587745:C:G
AFP	TGM7	15:43589582:C:T
AFP	TGM7	15:43586907:T:A
AFP	TGM7	15:43586908:C:A
AFP	TGFB2	1:218542855:T:G
AFP	TGFA,TGFA-IT1	2:70698879:G:A
AFP	TF	3:133463118:A:G
AFP	TEX9	15:56677667:A:T
AFP	TEX41	2:145608225:G:C
AFP	TENM3	4:183125495:G:A
AFP	TENM2	5:167041703:C:A
AFP	TENM2	5:167041249:A:C
AFP	TENM2	5:167027661:C:T
AFP	TENM2	5:167017182:C:T
AFP	TENM2	5:167016227:A:T
AFP	TENM2	5:167016598:C:T
AFP	TDRD6,PLA2G7	6:46669821:T:C
AFP	TBX3	12:115117679:A:G
AFP	TBPL1	6:134284980:A:G
AFP	TBC1D4	13:76056783:C:A
AFP	TAPT1,TAPT1-AS1	4:16224907:C:G
AFP	TAPT1	4:16214954:T:C
AFP	TAPT1	4:16222046:A:C
AFP	TAPT1	4:16222724:C:T
AFP	TAPT1	4:16158804:T:C
AFP	TAPT1	4:16157821:A:C
AFP	TAPT1	4:16214253:C:G
AFP	TAPT1	4:16215451:C:T
AFP	TAPT1	4:16221118:G:A
AFP	TAPT1	4:16219041:T:C
AFP	TAPT1	4:16164489:G:A
AFP	TAPT1	4:16165651:A:T
AFP	TAPT1	4:16169813:T:C
AFP	TAPT1	4:16172704:T:C
AFP	TAPT1	4:16170559:C:T
AFP	TAPT1	4:16168724:T:A
AFP	TAPT1	4:16169306:A:G
AFP	TAPT1	4:16164318:T:C
AFP	TAPT1	4:16159062:G:A
AFP	TAPT1	4:16159734:C:T
AFP	TAF4B	18:23929914:A:G
AFP	SYT2	1:202654268:T:C
AFP	SYT2	1:202651757:G:A
AFP	SYNRG	17:35949999:C:T
AFP	SYNDIG1	20:24597090:T:C
AFP	SVEP1	9:113316712:C:G
AFP	SVEP1	9:113304503:A:T
AFP	SUSD1	9:114831082:T:A
AFP	STRC	15:43915626:G:C
AFP	STRC	15:43950663:C:A
AFP	STRC	15:43897499:T:C
AFP	STRC	15:43896798:G:C
AFP	STRC	15:43998648:T:C
AFP	STRC	15:43902109:C:T
AFP	STRC	15:43957337:G:C
AFP	STRC	15:43957334:G:A
AFP	STRC	15:43916479:G:A
AFP	STRC	15:43913487:C:T
AFP	STRC	15:43912372:C:G
AFP	STRC	15:44001071:G:C
AFP	STRC	15:44001508:A:G
AFP	STRC	15:44000114:G:C
AFP	STRC	15:43950198:G:A
AFP	STRC	15:43996898:G:C
AFP	STRC	15:43912987:C:T
AFP	STRC	15:43948718:C:T
AFP	STRC	15:43910440:A:G
AFP	STRC	15:43946310:C:A
AFP	STRC	15:43948045:G:C
AFP	STRC	15:43947026:C:G
AFP	STRC	15:43951118:C:A
AFP	STRC	15:43998984:A:G
AFP	STRC	15:43947272:T:G
AFP	STK38	6:36519616:G:A
AFP	STK38	6:36520101:T:G
AFP	STK38	6:36509866:C:T
AFP	STK38	6:36498423:C:T
AFP	STK38	6:36498559:C:T
AFP	STK38	6:36500799:C:T
AFP	STK38	6:36486403:T:C
AFP	STK38	6:36493878:G:A
AFP	STK38	6:36492839:C:T
AFP	STK38	6:36480859:C:T
AFP	STK38	6:36496277:A:G
AFP	STK38	6:36494040:C:A
AFP	STK38	6:36494053:G:A
AFP	STK38	6:36475146:T:C
AFP	STK38	6:36472788:C:G
AFP	STK38	6:36469821:C:T
AFP	STK38	6:36518049:A:C
AFP	STK38	6:36492550:C:A
AFP	STK38	6:36517453:C:A
AFP	STK38	6:36516367:T:C
AFP	STK38	6:36516303:A:G
AFP	STK38	6:36479537:T:A
AFP	STK38	6:36477822:C:G
AFP	STK38	6:36518344:T:C
AFP	STK38	6:36466787:C:A
AFP	STK33	11:8526393:T:C
AFP	STK33	11:8603290:T:C
AFP	STARD13	13:33766907:C:T
AFP	STARD13	13:33766163:A:C
AFP	STARD13	13:33742294:A:T
AFP	STARD13	13:33741212:G:A
AFP	STARD13	13:33740213:C:T
AFP	STARD13	13:33738920:C:G
AFP	STARD13	13:33738959:G:T
AFP	STARD13	13:33737604:G:A
AFP	STARD13	13:33741984:A:G
AFP	STARD13	13:33741589:C:A
AFP	STARD13	13:33733315:G:A
AFP	STARD13	13:33741800:C:T
AFP	STARD13	13:33733922:A:G
AFP	STARD13	13:33776019:A:G
AFP	STARD13	13:33726731:C:T
AFP	STARD13	13:33755285:A:G
AFP	STARD13	13:33724537:C:T
AFP	SRSF3	6:36563129:T:C
AFP	SRRT,TRIP6	7:100474284:A:G
AFP	SPOCK3	4:167740217:C:T
AFP	SPOCK3	4:167701199:C:A
AFP	SPOCK3	4:167709161:C:A
AFP	SPIN1	9:91086493:C:T
AFP	SPAG16	2:214416928:C:T
AFP	SOX6	11:16262341:G:T
AFP	SORCS3	10:106585425:G:A
AFP	SORCS2	4:7656657:G:A
AFP	SORCS2	4:7666585:T:C
AFP	SORCS2	4:7665985:C:T
AFP	SORCS2	4:7666241:C:T
AFP	SOD1	21:33031157:G:A
AFP	SNTG1	8:51022615:T:C
AFP	SNTG1	8:51046049:G:A
AFP	SMC6,VSNL1	2:17841638:C:A
AFP	SMC6,VSNL1	2:17840090:G:T
AFP	SMC6,VSNL1	2:17841243:A:C
AFP	SMC6,VSNL1	2:17841558:T:C
AFP	SMC6,GEN1	2:17930195:G:A
AFP	SMC6	2:17927275:C:T
AFP	SMC6	2:17920545:A:G
AFP	SMC6	2:17860983:C:T
AFP	SMC6	2:17865916:T:C
AFP	SMC6	2:17864680:A:G
AFP	SMC6	2:17843678:C:T
AFP	SMC6	2:17911847:G:A
AFP	SMC6	2:17883529:G:C
AFP	SMC6	2:17874706:A:G
AFP	SMC6	2:17884174:C:T
AFP	SMC6	2:17887049:C:T
AFP	SMC6	2:17874459:C:T
AFP	SMC6	2:17885738:C:G
AFP	SMC6	2:17873722:G:A
AFP	SMC6	2:17886653:T:G
AFP	SMC6	2:17889705:A:G
AFP	SMC6	2:17910351:C:T
AFP	SMC6	2:17874177:C:G
AFP	SMC6	2:17882655:T:A
AFP	SMC6	2:17882649:C:T
AFP	SMC6	2:17908130:T:C
AFP	SMC6	2:17845296:A:G
AFP	SMC6	2:17846592:A:T
AFP	SMC6	2:17853388:T:C
AFP	SMC6	2:17898326:C:T
AFP	SMC6	2:17888457:G:A
AFP	SMC6	2:17895975:C:T
AFP	SMC6	2:17868136:G:T
AFP	SMC6	2:17925486:T:C
AFP	SMC6	2:17926003:G:T
AFP	SMC6	2:17854118:T:G
AFP	SMC6	2:17923343:C:T
AFP	SMC6	2:17901485:G:A
AFP	SMC6	2:17858714:G:A
AFP	SMC6	2:17858469:G:A
AFP	SMC6	2:17855377:A:G
AFP	SMC6	2:17854891:T:C
AFP	SMC6	2:17879411:T:C
AFP	SMC6	2:17883451:T:C
AFP	SMC6	2:17914056:G:T
AFP	SMC6	2:17873067:A:G
AFP	SMC6	2:17895937:C:T
AFP	SMC6	2:17899584:T:G
AFP	SMC6	2:17898953:A:T
AFP	SMC1B,RIBC2	22:45807907:G:A
AFP	SMC1B,RIBC2	22:45805134:C:T
AFP	SMC1B,RIBC2	22:45806310:G:A
AFP	SMC1B,RIBC2	22:45805523:G:A
AFP	SMC1B,RIBC2	22:45808370:G:A
AFP	SMC1B,RIBC2	22:45808452:T:A
AFP	SMC1B,RIBC2	22:45809604:T:C
AFP	SMC1B,RIBC2	22:45807534:G:C
AFP	SMC1B	22:45787521:C:T
AFP	SMC1B	22:45743242:G:A
AFP	SMC1B	22:45787512:C:T
AFP	SMC1B	22:45768749:G:C
AFP	SMC1B	22:45764165:G:T
AFP	SMC1B	22:45748812:A:C
AFP	SMC1B	22:45788155:A:G
AFP	SMC1B	22:45785840:A:G
AFP	SMC1B	22:45780282:T:C
AFP	SMC1B	22:45786123:G:A
AFP	SMC1B	22:45783093:T:C
AFP	SMC1B	22:45769906:T:C
AFP	SMC1B	22:45784172:C:A
AFP	SMC1B	22:45746579:C:T
AFP	SMC1B	22:45745948:C:T
AFP	SMC1B	22:45782903:T:C
AFP	SMC1B	22:45779170:A:C
AFP	SMC1B	22:45778382:C:T
AFP	SMC1B	22:45781508:G:A
AFP	SMC1B	22:45781388:G:T
AFP	SMC1B	22:45779553:C:T
AFP	SMC1B	22:45804414:A:T
AFP	SMC1B	22:45801245:C:T
AFP	SMC1B	22:45790132:T:C
AFP	SMC1B	22:45788896:C:T
AFP	SMC1B	22:45801432:C:T
AFP	SMC1B	22:45784799:G:A
AFP	SMC1B	22:45774080:G:T
AFP	SMC1B	22:45780951:G:C
AFP	SMC1B	22:45784823:T:C
AFP	SMC1B	22:45748339:A:G
AFP	SMC1B	22:45794925:C:A
AFP	SMC1B	22:45770619:C:T
AFP	SMC1B	22:45755666:C:T
AFP	SMC1B	22:45759213:T:C
AFP	SMC1B	22:45756020:C:T
AFP	SMC1B	22:45761771:T:A
AFP	SMC1B	22:45758758:T:C
AFP	SMC1B	22:45793935:A:G
AFP	SMC1B	22:45765077:T:C
AFP	SMC1B	22:45751231:G:A
AFP	SMC1B	22:45784798:T:C
AFP	SMC1B	22:45757999:C:T
AFP	SMC1B	22:45760879:G:A
AFP	SMC1B	22:45760891:G:A
AFP	SMC1B	22:45753133:G:T
AFP	SMC1B	22:45754517:G:T
AFP	SMC1B	22:45754558:A:G
AFP	SMC1B	22:45754349:C:A
AFP	SMC1B	22:45754156:T:C
AFP	SMC1B	22:45770360:T:A
AFP	SMC1B	22:45768495:T:C
AFP	SMC1B	22:45767455:A:G
AFP	SMC1B	22:45769245:A:G
AFP	SMC1B	22:45767599:G:A
AFP	SMC1B	22:45767696:T:G
AFP	SMC1B	22:45791143:G:A
AFP	SMC1B	22:45790025:A:C
AFP	SMC1B	22:45803535:T:G
AFP	SMC1B	22:45784628:A:G
AFP	SMC1B	22:45780780:T:C
AFP	SMC1B	22:45781577:A:G
AFP	SMC1B	22:45782177:A:C
AFP	SMC1B	22:45782646:C:T
AFP	SMC1B	22:45769922:A:G
AFP	SMC1B	22:45784935:T:A
AFP	SMC1B	22:45751876:A:G
AFP	SMC1B	22:45799276:T:C
AFP	SMC1B	22:45749983:G:T
AFP	SMC1B	22:45747952:A:G
AFP	SMC1B	22:45746132:G:C
AFP	SMC1B	22:45751928:T:C
AFP	SMC1B	22:45767946:G:A
AFP	SMC1B	22:45797786:T:C
AFP	SMC1B	22:45797427:A:G
AFP	SMC1B	22:45797227:T:C
AFP	SMC1B	22:45779335:A:G
AFP	SMC1B	22:45743214:G:A
AFP	SMC1B	22:45794366:A:G
AFP	SMC1B	22:45803531:C:T
AFP	SMC1B	22:45773961:G:A
AFP	SMC1B	22:45786739:T:C
AFP	SMC1B	22:45745116:G:A
AFP	SLIT3	5:168349318:C:T
AFP	SLCO5A1	8:70704038:C:G
AFP	SLC6A5	11:20642951:T:C
AFP	SLC6A13,SLC6A12	12:328565:A:C
AFP	SLC6A12,SLC6A13	12:324898:G:A
AFP	SLC6A12,LOC101929384	12:313476:C:T
AFP	SLC6A12,LOC101929384	12:313622:G:C
AFP	SLC6A12,LOC101929384	12:311898:A:G
AFP	SLC6A12,LOC101929384	12:318301:G:C
AFP	SLC6A12	12:319855:C:A
AFP	SLC6A12	12:296663:G:A
AFP	SLC45A1	1:8400286:G:A
AFP	SLC45A1	1:8400276:G:A
AFP	SLC35B4	7:133980114:G:A
AFP	SLC25A21	14:37428141:T:A
AFP	SLC22A25	11:62964423:T:C
AFP	SLC15A3	11:60720259:G:C
AFP	SIPA1L2	1:232531815:C:A
AFP	SIAH3	13:46426326:A:T
AFP	SHROOM3	4:77423321:C:T
AFP	SHROOM3	4:77410435:C:T
AFP	SHROOM3	4:77661446:A:G
AFP	SHPK	17:3531272:G:A
AFP	SHB	9:38036619:C:T
AFP	SH3RF2	5:145380746:C:G
AFP	SH3RF1	4:170135712:G:C
AFP	SGCZ	8:15018084:A:C
AFP	SFSWAP	12:132231477:G:A
AFP	SFSWAP	12:132201602:C:T
AFP	SETD7	4:140457911:C:A
AFP	SETD7	4:140457927:C:T
AFP	SETD7	4:140457937:A:G
AFP	SETD7	4:140457897:C:A
AFP	SETD7	4:140457931:A:T
AFP	SETD7	4:140457923:G:A
AFP	SETD7	4:140457939:C:T
AFP	SETD7	4:140457957:A:G
AFP	SETD7	4:140457951:A:G
AFP	SETD7	4:140457955:G:A
AFP	SETD7	4:140457945:T:C
AFP	SETD7	4:140458443:T:A
AFP	SETD5	3:9491657:A:T
AFP	SETD5	3:9506285:T:C
AFP	SETBP1	18:42601017:T:C
AFP	SETBP1	18:42599002:C:T
AFP	SERTAD2	2:64872331:G:T
AFP	SERPINI1	3:167541982:C:A
AFP	SERPINI1	3:167547810:G:T
AFP	SERPINI1	3:167537498:G:A
AFP	SERPINI1	3:167534712:G:A
AFP	SERF2,SERF2-C15ORF63	15:44079477:G:A
AFP	SERF2,PDIA3,ELL3	15:44069069:G:C
AFP	SERF2,ELL3	15:44074284:A:G
AFP	SERF2,ELL3	15:44072860:C:G
AFP	SERF2,ELL3	15:44072406:T:C
AFP	SERF2	15:44074691:C:G
AFP	SERF2	15:44075259:G:A
AFP	SENP7,LOC100287852	3:101129210:C:T
AFP	SENP7,LOC100287852	3:101135719:A:G
AFP	SENP7,LOC100287852	3:101137107:T:C
AFP	SENP7,LOC100287852	3:101136402:G:C
AFP	SENP7,LOC100287852	3:101134696:C:T
AFP	SENP7,IMPG2	3:101043565:T:C
AFP	SENP7	3:101215356:T:C
AFP	SENP7	3:101218228:C:T
AFP	SENP7	3:101217617:A:C
AFP	SENP7	3:101196087:C:T
AFP	SENP7	3:101198604:A:G
AFP	SENP7	3:101194305:A:C
AFP	SENP7	3:101123041:G:C
AFP	SENP7	3:101123260:T:G
AFP	SENP7	3:101126327:T:C
AFP	SENP7	3:101119578:C:A
AFP	SENP7	3:101119305:G:C
AFP	SENP7	3:101143166:T:C
AFP	SENP7	3:101104186:T:G
AFP	SENP7	3:101179057:T:C
AFP	SENP7	3:101189490:G:T
AFP	SENP7	3:101186025:C:A
AFP	SENP7	3:101112472:A:C
AFP	SENP7	3:101140958:T:G
AFP	SENP7	3:101111312:C:T
AFP	SENP7	3:101181028:G:A
AFP	SENP7	3:101106527:A:G
AFP	SENP7	3:101095727:C:G
AFP	SENP7	3:101096532:C:T
AFP	SENP7	3:101103470:C:T
AFP	SENP7	3:101101361:G:A
AFP	SENP7	3:101167346:A:G
AFP	SENP7	3:101148054:C:T
AFP	SENP7	3:101161330:A:C
AFP	SENP7	3:101146597:C:T
AFP	SENP7	3:101110145:T:A
AFP	SENP7	3:101146973:T:C
AFP	SENP7	3:101146972:A:G
AFP	SENP7	3:101230678:G:T
AFP	SENP7	3:101068873:C:T
AFP	SENP7	3:101089262:T:C
AFP	SENP7	3:101225620:A:G
AFP	SENP7	3:101227639:A:C
AFP	SENP7	3:101065368:T:C
AFP	SENP7	3:101066717:T:A
AFP	SENP7	3:101084604:T:C
AFP	SENP7	3:101221703:C:T
AFP	SENP7	3:101227429:T:C
AFP	SENP7	3:101046933:G:C
AFP	SENP7	3:101045977:A:G
AFP	SEMA5B	3:122696713:C:T
AFP	SDK2	17:71466613:T:A
AFP	SDHC	1:161324980:T:G
AFP	SDCCAG8	1:243625151:C:T
AFP	SDCCAG8	1:243491268:G:C
AFP	SDCCAG8	1:243454405:C:T
AFP	SCN8A	12:52036663:T:C
AFP	SCN8A	12:52078120:G:A
AFP	SCARA5	8:27851912:T:C
AFP	SAXO1	9:19000455:G:A
AFP	RWDD3,TMEM56-RWDD3	1:95706129:T:C
AFP	RRP15	1:218500236:C:T
AFP	RPL7,RDH10	8:74204294:G:A
AFP	RPL7,RDH10	8:74202761:G:A
AFP	RPL13AP20	12:13026054:G:A
AFP	RP1	8:55572984:G:T
AFP	RORA	15:61207029:T:C
AFP	ROR2	9:94507125:C:T
AFP	ROR2	9:94531488:G:T
AFP	ROR2	9:94584696:G:A
AFP	RNF219-AS1	13:79183379:T:C
AFP	RNF219-AS1	13:78819990:A:G
AFP	RNF213	17:78277425:G:A
AFP	RIBC2	22:45826507:T:C
AFP	RIBC2	22:45828993:G:A
AFP	RIBC2	22:45828594:G:A
AFP	RIBC2	22:45829087:A:G
AFP	RIBC2	22:45828860:A:G
AFP	RIBC2	22:45827891:G:T
AFP	RIBC2	22:45829883:G:T
AFP	RIBC2	22:45815763:G:A
AFP	RIBC2	22:45815332:G:A
AFP	RIBC2	22:45821887:G:A
AFP	RIBC2	22:45818758:A:G
AFP	RIBC2	22:45826880:G:A
AFP	RIBC2	22:45827020:G:A
AFP	RIBC2	22:45827311:G:A
AFP	RIBC2	22:45814646:A:C
AFP	RIBC2	22:45815159:C:T
AFP	RIBC2	22:45817801:C:G
AFP	RIBC2	22:45817800:C:T
AFP	RIBC2	22:45817169:A:G
AFP	RIBC2	22:45830739:C:G
AFP	RIBC2	22:45827506:T:G
AFP	RIBC2	22:45825661:T:C
AFP	RIBC2	22:45825621:A:G
AFP	RIBC2	22:45828033:A:G
AFP	RIBC2	22:45815884:T:C
AFP	RIBC2	22:45820761:A:G
AFP	RIBC2	22:45822686:C:T
AFP	RIBC2	22:45823327:C:T
AFP	RIBC2	22:45814536:T:C
AFP	RIBC2	22:45815226:A:G
AFP	RIBC2	22:45822161:C:G
AFP	RIBC2	22:45830097:T:C
AFP	RIBC2	22:45820995:C:T
AFP	RIBC2	22:45822555:G:A
AFP	RIBC2	22:45830359:T:G
AFP	RIBC2	22:45830747:A:G
AFP	RHEB	7:151206771:T:G
AFP	RGS6	14:72801088:G:A
AFP	RFX7	15:56517717:C:T
AFP	RERE	1:8419586:G:A
AFP	RELN	7:103624146:T:C
AFP	RELN	7:103628391:C:T
AFP	RELN	7:103625627:A:G
AFP	RELN	7:103628844:T:C
AFP	REG4	1:120333877:G:C
AFP	RBFOX2	22:36293349:T:C
AFP	RBFOX1	16:7703586:C:T
AFP	RASSF6	4:74453857:T:C
AFP	RASSF6	4:74447104:C:A
AFP	RASSF6	4:74453312:G:A
AFP	RASSF6	4:74453782:A:G
AFP	RASSF6	4:74454366:A:G
AFP	RASSF6	4:74455774:A:T
AFP	RASSF6	4:74456843:A:C
AFP	RASSF6	4:74452851:G:A
AFP	RASSF6	4:74443877:C:A
AFP	RASSF6	4:74436926:A:C
AFP	RASSF6	4:74435168:A:T
AFP	RASSF6	4:74490557:T:A
AFP	RASSF6	4:74488111:C:A
AFP	RASSF6	4:74488597:A:G
AFP	RASSF6	4:74491216:C:A
AFP	RASSF6	4:74486245:C:T
AFP	RAD18	3:8966126:G:C
AFP	RAD18	3:8933129:A:G
AFP	RAD18	3:8933892:G:A
AFP	RAD18	3:8933048:C:G
AFP	RAD18	3:8931707:G:A
AFP	RAD18	3:8936545:A:G
AFP	RAD18	3:8934079:C:T
AFP	RAB3IP	12:70212195:C:G
AFP	RAB3IP	12:70173941:C:T
AFP	RAB3IP	12:70161206:G:A
AFP	RAB3IP	12:70142276:G:T
AFP	QKI	6:163886553:C:T
AFP	QKI	6:163866889:G:A
AFP	QKI	6:163865002:C:T
AFP	PXT1	6:36361063:C:T
AFP	PXT1	6:36376369:T:A
AFP	PXT1	6:36389418:T:G
AFP	PXT1	6:36388019:T:C
AFP	PXT1	6:36383209:A:G
AFP	PXT1	6:36391236:T:C
AFP	PXT1	6:36392403:G:A
AFP	PXT1	6:36379855:G:A
AFP	PXT1	6:36395761:G:A
AFP	PXDNL	8:52445233:C:G
AFP	PVT1	8:129050795:C:T
AFP	PTX4	16:1532339:G:T
AFP	PTPRR	12:71252806:G:C
AFP	PTPRR	12:71261983:A:T
AFP	PTPRG	3:61570149:G:A
AFP	PTGER2	14:52796208:T:C
AFP	PTBP3	9:114996711:T:C
AFP	PTBP3	9:114984914:A:G
AFP	PTBP3	9:114977808:T:C
AFP	PTBP3	9:114995969:G:A
AFP	PTBP3	9:114992320:T:C
AFP	PSD3	8:18422910:A:G
AFP	PRRX2	9:132444641:G:A
AFP	PROKR1	2:68881724:G:A
AFP	PROC,MIR4783	2:128177974:T:C
AFP	PROC,MIR4783	2:128179326:G:A
AFP	PROC	2:128190299:T:C
AFP	PROC	2:128187428:C:T
AFP	PROC	2:128190055:C:T
AFP	PRKCE	2:45905559:A:C
AFP	PRKCE	2:45906624:T:G
AFP	PREX2	8:69088646:A:G
AFP	PREX1	20:47317902:C:T
AFP	PREX1	20:47242872:G:A
AFP	PPP5D1	19:47031287:C:G
AFP	PPIP5K1,MAP1A	15:43823813:A:G
AFP	PPIP5K1,MAP1A	15:43824030:A:G
AFP	PPIP5K1,MAP1A	15:43824751:T:C
AFP	PPIP5K1,MAP1A	15:43826557:C:T
AFP	PPIP5K1	15:43831097:G:A
AFP	PPIP5K1	15:43837283:A:G
AFP	PPIP5K1	15:43834318:C:T
AFP	PPIP5K1	15:43831923:C:T
AFP	PPIP5K1	15:43836949:G:A
AFP	PPIP5K1	15:43830467:T:C
AFP	PPIP5K1	15:43836478:T:C
AFP	PPIP5K1	15:43829615:G:A
AFP	PPIP5K1	15:43833833:T:G
AFP	PPIP5K1	15:43829882:A:G
AFP	PPIP5K1	15:43829008:C:T
AFP	PPIP5K1	15:43841308:T:C
AFP	PPIP5K1	15:43835481:C:G
AFP	PPIP5K1	15:43850486:T:C
AFP	PPIP5K1	15:43846161:C:T
AFP	PPIP5K1	15:43847137:A:G
AFP	PPIP5K1	15:43846036:A:G
AFP	PPIP5K1	15:43853603:G:A
AFP	PPIP5K1	15:43853591:T:A
AFP	PPIP5K1	15:43849886:A:G
AFP	PNMAL1	19:46966260:G:A
AFP	PLS1	3:142323204:A:T
AFP	PLPP4	10:122253249:C:T
AFP	PLPP2	19:283771:G:A
AFP	PLPP2	19:289903:G:A
AFP	PLEKHM2	1:16040883:C:T
AFP	PLEKHA8P1	12:45566737:T:C
AFP	PLEKHA7	11:16908012:C:T
AFP	PLEKHA7	11:16880669:G:A
AFP	PLCG2	16:81889069:G:A
AFP	PKHD1	6:51871590:C:G
AFP	PKHD1	6:51863638:T:A
AFP	PKHD1	6:51871105:T:C
AFP	PKHD1	6:51866314:G:A
AFP	PKHD1	6:51867756:T:G
AFP	PKHD1	6:51881162:G:A
AFP	PKHD1	6:51888873:G:T
AFP	PKHD1	6:51881708:G:T
AFP	PKHD1	6:51893448:T:C
AFP	PKHD1	6:51891553:T:A
AFP	PKHD1	6:51897565:C:T
AFP	PKHD1	6:51894580:G:T
AFP	PKHD1	6:51896417:C:T
AFP	PKHD1	6:51896569:G:T
AFP	PKHD1	6:51895996:A:G
AFP	PKHD1	6:51898859:G:A
AFP	PKHD1	6:51894439:A:G
AFP	PKHD1	6:51891327:T:C
AFP	PKHD1	6:51894955:A:G
AFP	PKHD1	6:51891338:A:G
AFP	PKHD1	6:51891011:T:C
AFP	PKHD1	6:51890823:G:A
AFP	PKHD1	6:51891774:T:C
AFP	PKHD1	6:51891405:A:G
AFP	PKHD1	6:51898264:T:A
AFP	PKHD1	6:51884042:G:A
AFP	PKHD1	6:51884129:G:A
AFP	PKHD1	6:51884451:C:T
AFP	PKHD1	6:51885351:C:T
AFP	PKHD1	6:51898905:A:G
AFP	PKHD1	6:51874097:T:A
AFP	PKHD1	6:51882075:C:G
AFP	PKHD1	6:51876377:C:T
AFP	PKHD1	6:51878471:A:G
AFP	PKHD1	6:51879908:T:G
AFP	PKHD1	6:51877716:C:T
AFP	PKHD1	6:51876171:T:C
AFP	PKHD1	6:51876267:G:A
AFP	PKHD1	6:51876661:C:G
AFP	PKHD1	6:51887419:T:G
AFP	PKHD1	6:51888710:T:C
AFP	PKHD1	6:51905361:G:T
AFP	PKHD1	6:51905816:T:A
AFP	PKHD1	6:51901442:G:C
AFP	PKHD1	6:51880791:C:T
AFP	PKHD1	6:51873092:C:T
AFP	PKHD1	6:51898738:C:G
AFP	PKHD1	6:51880346:A:G
AFP	PKHD1	6:51875890:A:G
AFP	PKHD1	6:51878785:A:G
AFP	PKHD1	6:51878054:A:G
AFP	PIK3CB	3:138455156:G:T
AFP	PICALM	11:85672971:C:T
AFP	PICALM	11:85702842:T:C
AFP	PHOX2B	4:41748560:G:A
AFP	PHF14	7:11075222:T:C
AFP	PHF14	7:11182252:A:G
AFP	PHF14	7:11030059:C:T
AFP	PHF11,SETDB2,SETDB2-PHF11	13:50071109:A:G
AFP	PHC3	3:169874816:A:G
AFP	PGPEP1	19:18465490:G:C
AFP	PGPEP1	19:18469344:A:G
AFP	PDZRN4	12:41670253:G:A
AFP	PDZRN4	12:41656952:C:G
AFP	PDZRN4	12:41664922:T:A
AFP	PDZRN4	12:41661585:G:A
AFP	PDZRN4	12:41663264:T:G
AFP	PDZRN4	12:41658193:C:T
AFP	PDZRN4	12:41690189:C:A
AFP	PDZRN4	12:41689802:C:G
AFP	PDZRN4	12:41692647:T:C
AFP	PDZRN4	12:41690918:C:T
AFP	PDZRN4	12:41689658:G:C
AFP	PDZRN4	12:41689390:A:G
AFP	PDZRN4	12:41689246:T:C
AFP	PDZRN4	12:41685099:T:C
AFP	PDZRN4	12:41675457:G:A
AFP	PDZRN4	12:41683679:C:T
AFP	PDZRN4	12:41675927:C:T
AFP	PDZRN4	12:41682063:T:C
AFP	PDZRN4	12:41677335:T:C
AFP	PDZRN4	12:41682130:A:G
AFP	PDZRN4	12:41677472:G:T
AFP	PDZRN4	12:41677479:C:T
AFP	PDZRN4	12:41678185:C:T
AFP	PDZRN4	12:41679943:A:G
AFP	PDZRN4	12:41677318:C:T
AFP	PDZRN4	12:41677179:A:G
AFP	PDZRN4	12:41677218:G:A
AFP	PDZRN4	12:41676855:G:C
AFP	PDZRN4	12:41676864:C:T
AFP	PDZRN4	12:41668932:A:G
AFP	PDZRN4	12:41674049:C:T
AFP	PDZRN4	12:41666747:C:A
AFP	PDZRN4	12:41673202:C:T
AFP	PDZRN4	12:41671967:G:C
AFP	PDZRN4	12:41672956:A:G
AFP	PDZRN4	12:41672289:A:G
AFP	PDZRN4	12:41674170:G:A
AFP	PDZRN4	12:41684668:T:C
AFP	PDZRN4	12:41674198:C:T
AFP	PDZRN4	12:41676079:A:G
AFP	PDZRN4	12:41676047:T:G
AFP	PDZRN4	12:41674131:G:A
AFP	PDZRN4	12:41674584:G:A
AFP	PDZRN4	12:41676490:A:C
AFP	PDZRN4	12:41659770:G:A
AFP	PDZRN4	12:41658020:A:G
AFP	PDZRN4	12:41663196:A:G
AFP	PDZRN4	12:41672853:G:T
AFP	PDZRN4	12:41674255:C:A
AFP	PDZRN4	12:41687296:T:C
AFP	PDZRN4	12:41687088:C:T
AFP	PDZRN4	12:41691027:A:C
AFP	PDZRN4	12:41686762:C:T
AFP	PDZRN4	12:41688380:C:T
AFP	PDZRN4	12:41689910:A:T
AFP	PDZRN4	12:41688423:T:G
AFP	PDZRN4	12:41685771:A:C
AFP	PDZRN4	12:41686314:C:T
AFP	PDZRN4	12:41685836:T:G
AFP	PDZRN4	12:41686498:G:A
AFP	PDZRN4	12:41684799:A:G
AFP	PDZRN4	12:41683569:T:G
AFP	PDZRN4	12:41684026:G:T
AFP	PDZRN4	12:41684637:T:G
AFP	PDZRN4	12:41686429:C:T
AFP	PDZRN4	12:41661275:C:T
AFP	PDZRN4	12:41663022:T:A
AFP	PDZRN4	12:41665245:G:A
AFP	PDZRN4	12:41670546:A:G
AFP	PDZRN4	12:41667212:G:A
AFP	PDS5B	13:33155999:C:G
AFP	PDS5B	13:33157289:A:G
AFP	PDS5B	13:33284140:C:T
AFP	PDIA3,ELL3	15:44063859:G:A
AFP	PDIA3,ELL3	15:44061802:C:T
AFP	PDIA3,CATSPER2P1	15:44034788:G:A
AFP	PDIA3,CATSPER2P1	15:44038899:C:T
AFP	PDIA3	15:44056735:G:A
AFP	PDIA3	15:44053617:C:T
AFP	PDIA3	15:44047430:C:T
AFP	PDE1C	7:31842999:T:C
AFP	PDCD1LG2	9:5526087:G:A
AFP	PCSK9	1:55522083:A:C
AFP	PCSK5	9:78630851:A:G
AFP	PCSK5	9:78722877:T:G
AFP	PCSK5	9:78712484:A:G
AFP	PCP4L1	1:161224556:T:C
AFP	PCDHGB4,PCDHGA1,PCDHGA10,PCDHGA2,PCDHGA3,PCDHGA4,PCDHGA5,PCDHGA6,PCDHGA7,PCDHGA9,PCDHGB1,PCDHGB2,PCDHGB3,PCDHGB5,PCDHGB6,PCDHGB7,PCDHGA8	5:140794814:C:T
AFP	PCDHGA12,PCDHGB4,PCDHGA1,PCDHGA10,PCDHGA11,PCDHGA2,PCDHGA3,PCDHGA4,PCDHGA5,PCDHGA6,PCDHGA7,PCDHGA9,PCDHGB1,PCDHGB2,PCDHGB3,PCDHGB5,PCDHGB6,PCDHGB7,PCDHGA8	5:140831502:A:G
AFP	PCDH9	13:67334717:T:C
AFP	PBX4	19:19683357:C:G
AFP	PBX4	19:19688646:G:A
AFP	PBX4	19:19690722:G:A
AFP	PBX4	19:19693299:G:A
AFP	PBX4	19:19720028:C:A
AFP	PBX4	19:19713353:C:T
AFP	PBX4	19:19728648:A:C
AFP	PBX4	19:19728071:C:T
AFP	PBX4	19:19719309:A:G
AFP	PBX4	19:19696970:C:A
AFP	PBX4	19:19709801:A:G
AFP	PBX4	19:19715661:G:A
AFP	PBX4	19:19714804:T:C
AFP	PBX4	19:19726018:T:C
AFP	PBX4	19:19712534:G:C
AFP	PBX4	19:19707494:A:G
AFP	PBX4	19:19689633:G:A
AFP	PBX3,LOC51145	9:128506323:G:T
AFP	PBX3	9:128523398:C:T
AFP	PBX3	9:128531236:C:A
AFP	PBX3	9:128605922:A:C
AFP	PARP8	5:50132211:G:C
AFP	PARP14	3:122406455:C:T
AFP	PARP14	3:122439279:G:T
AFP	PARP1	1:226567563:C:G
AFP	PANX1	11:93863555:G:C
AFP	PAMR1	11:35477375:A:G
AFP	PAH	12:103311155:G:A
AFP	OXGR1,LINC00359	13:97636380:G:A
AFP	OXGR1	13:97648552:T:C
AFP	OTUD7A	15:31773442:T:A
AFP	OTUD7A	15:31778446:G:A
AFP	OR6W1P	7:142761670:C:T
AFP	OR5K3	3:98108889:T:A
AFP	OR5K3	3:98110756:A:G
AFP	OR5K3	3:98112491:C:T
AFP	OR5K3	3:98112651:G:A
AFP	OR5K3	3:98112523:A:G
AFP	OPCML	11:132582589:C:T
AFP	NUP205	7:135332511:T:G
AFP	NRXN3	14:79031002:T:C
AFP	NRXN1	2:50419748:T:G
AFP	NRP2	2:206577411:A:G
AFP	NRP2	2:206572534:C:G
AFP	NRG1	8:31781060:C:T
AFP	NRF1	7:129373709:T:C
AFP	NRAS	1:115247331:G:A
AFP	NR3C2	4:149357564:C:T
AFP	NPFFR2	4:73017906:G:A
AFP	NPFFR2	4:72964135:A:C
AFP	NOX5	15:69349861:G:A
AFP	NKTR,ZBTB47,LOC101928323	3:42691798:C:T
AFP	NKAIN2	6:124171862:C:T
AFP	NFKBIL1,ATP6V1G2,DDX39B,SNORD84,ATP6V1G2-DDX39B,DDX39B-AS1	6:31511691:G:C
AFP	NFASC	1:204862454:G:A
AFP	NFASC	1:204903034:C:T
AFP	NELL1	11:21436495:T:C
AFP	NEDD4L	18:55841799:C:T
AFP	NEDD4L	18:55844300:C:G
AFP	NEDD4L	18:55823653:T:G
AFP	NDST1	5:149910885:C:T
AFP	NDST1	5:149936688:C:T
AFP	NCOR2	12:124869095:G:A
AFP	NCOR2	12:125042077:A:G
AFP	NAV2	11:19812858:C:T
AFP	MYRFL	12:70330306:G:A
AFP	MYRFL	12:70262173:A:C
AFP	MYRFL	12:70242393:C:G
AFP	MYRFL	12:70252814:T:G
AFP	MYRFL	12:70334145:A:C
AFP	MYOM3	1:24420417:C:T
AFP	MYOCD	17:12616231:A:G
AFP	MYO10	5:16718483:A:G
AFP	MUT	6:49410595:G:A
AFP	MTUS2	13:29940033:C:T
AFP	MTAP	9:21894137:A:G
AFP	MTAP	9:21932093:C:T
AFP	MSRA	8:10181072:C:G
AFP	MSI2	17:55361844:C:G
AFP	MSI2	17:55578521:T:C
AFP	MRPL32	7:42978726:C:T
AFP	MMP17	12:132308018:C:T
AFP	MLLT3	9:20620301:G:C
AFP	MLLT3	9:20397382:C:T
AFP	MIR4500HG	13:88092272:C:T
AFP	MIR4500HG	13:88135552:C:T
AFP	MIR4500HG	13:88215823:C:T
AFP	MIR4448	3:183609340:G:A
AFP	MIR3681HG	2:12313573:A:G
AFP	MIER2	19:326254:T:C
AFP	MIER2	19:327313:C:T
AFP	MIER2	19:327307:G:A
AFP	MIER2	19:326311:C:T
AFP	MIER2	19:326146:A:C
AFP	MIER2	19:338944:C:T
AFP	MIER2	19:337942:G:C
AFP	MIER2	19:321366:C:T
AFP	MIER2	19:320794:G:A
AFP	MIER2	19:318624:A:G
AFP	MIER2	19:321575:C:T
AFP	MIER2	19:322093:C:T
AFP	MIER2	19:319371:C:A
AFP	MIER2	19:325514:A:G
AFP	MIER2	19:318778:T:C
AFP	MIER2	19:320612:T:C
AFP	MIER2	19:321162:G:T
AFP	MIER2	19:319720:G:C
AFP	MIER2	19:318586:G:A
AFP	MIER2	19:321682:A:T
AFP	MIER2	19:327182:C:T
AFP	MIER2	19:327323:T:C
AFP	MIER2	19:326059:G:C
AFP	MIER2	19:325865:A:G
AFP	MIER2	19:328621:A:G
AFP	MIER2	19:321584:T:C
AFP	MIER2	19:325310:C:T
AFP	MIER2	19:323473:A:G
AFP	MIER2	19:324133:A:G
AFP	MIER2	19:323530:G:A
AFP	MIER2	19:321312:A:G
AFP	MIER2	19:321341:A:G
AFP	MIER2	19:319760:C:T
AFP	MIER2	19:349160:G:A
AFP	MIER2	19:323013:C:T
AFP	MIER2	19:324024:G:A
AFP	MIER2	19:323343:G:C
AFP	MIER2	19:323098:C:A
AFP	MIER2	19:335055:A:C
AFP	MIER2	19:330263:C:T
AFP	MIER2	19:329817:C:G
AFP	MIER2	19:333696:T:A
AFP	MIER2	19:331896:A:G
AFP	MIER2	19:330853:T:C
AFP	MIER2	19:334474:T:G
AFP	MIER2	19:336279:T:G
AFP	MIER2	19:336350:G:A
AFP	MIER2	19:339677:C:T
AFP	MIER2	19:341037:C:T
AFP	MIER2	19:339804:G:C
AFP	MIER2	19:323254:A:G
AFP	MIER2	19:333713:G:A
AFP	MIER2	19:333751:C:T
AFP	MIER2	19:324738:G:A
AFP	MIER2	19:322036:C:G
AFP	MIER2	19:332650:A:G
AFP	MIER2	19:322105:G:A
AFP	MIER2	19:321460:C:A
AFP	MIER2	19:329703:A:G
AFP	MIER2	19:327900:G:A
AFP	MIER2	19:345045:C:T
AFP	MIER2	19:336505:A:G
AFP	MIER2	19:337212:A:C
AFP	MIER2	19:337247:C:T
AFP	MIER2	19:337641:C:T
AFP	MIER2	19:336316:T:C
AFP	MIER2	19:337806:C:T
AFP	MICAL3	22:18354500:G:A
AFP	MGAM	7:141728126:T:G
AFP	MFAP1	15:44113782:T:G
AFP	MFAP1	15:44112146:A:C
AFP	METTL21C,TPP2	13:103337303:G:A
AFP	MEGF11	15:66534230:C:T
AFP	MDH1	2:63824528:C:A
AFP	MCF2L	13:113565443:G:A
AFP	MAU2	19:19436507:C:T
AFP	MAP3K2	2:128063846:C:T
AFP	MAP3K2	2:128074433:A:G
AFP	MAP3K2	2:128086354:C:T
AFP	MAP3K2	2:128082232:C:T
AFP	MAP3K2	2:128080847:G:A
AFP	MAP3K2	2:128081040:C:T
AFP	MAP3K2	2:128103801:G:C
AFP	MAP3K2	2:128102418:T:C
AFP	MAP2K6	17:67483642:T:C
AFP	MAP2K6	17:67486737:T:C
AFP	MAP2K6	17:67486433:T:A
AFP	MAP2K6	17:67493761:G:T
AFP	MAP2K6	17:67502245:A:G
AFP	MAP2K6	17:67499957:G:T
AFP	MAP2K6	17:67495621:G:A
AFP	MAP2K6	17:67495087:C:T
AFP	MAP2K6	17:67487009:C:T
AFP	MAP2K6	17:67486930:A:G
AFP	MAP2K6	17:67486828:A:G
AFP	MAP2K6	17:67488838:G:C
AFP	MAP2K6	17:67487446:G:A
AFP	MAP2K6	17:67487914:A:C
AFP	MAP2K6	17:67487809:G:A
AFP	MAP2K6	17:67487531:C:T
AFP	MAP2K6	17:67487387:C:A
AFP	MAP2K6	17:67487986:C:T
AFP	MAP2K6	17:67488700:A:G
AFP	MAP2K6	17:67487548:G:A
AFP	MAP2K6	17:67484929:G:A
AFP	MAP2K6	17:67485260:C:G
AFP	MAP2K6	17:67494168:C:T
AFP	MAP2K6	17:67494494:A:G
AFP	MAP2K6	17:67526593:T:G
AFP	MAP2K1	15:66766547:G:T
AFP	MAP2K1	15:66714378:C:G
AFP	MAP2K1	15:66748944:A:G
AFP	MAP2K1	15:66709371:C:T
AFP	MAP2K1	15:66706224:T:C
AFP	MAP1A,TP53BP1	15:43805988:T:C
AFP	MAP1A	15:43810916:G:C
AFP	MAP1A	15:43818052:G:A
AFP	MAP1A	15:43813387:T:C
AFP	MAP1A	15:43812596:G:C
AFP	MAP1A	15:43817406:T:C
AFP	MAP1A	15:43811843:C:G
AFP	MAP1A	15:43816917:G:A
AFP	MALRD1	10:19353728:G:A
AFP	MAEL	1:166965959:T:C
AFP	MAD1L1	7:2175512:T:A
AFP	MAATS1	3:119420511:T:C
AFP	MAATS1	3:119442245:A:G
AFP	LYZL1	10:29592780:T:C
AFP	LYZL1	10:29591937:T:C
AFP	LYZL1	10:29595434:C:G
AFP	LYZL1	10:29596716:C:T
AFP	LYZL1	10:29582447:G:A
AFP	LYZL1	10:29581658:C:T
AFP	LYZL1	10:29581527:C:T
AFP	LYZL1	10:29597632:T:C
AFP	LYZL1	10:29598457:A:T
AFP	LYPLAL1-AS1	1:219270560:G:A
AFP	LUZP2	11:24552414:G:T
AFP	LRRFIP1	2:238551771:G:A
AFP	LRRC58	3:120065830:T:G
AFP	LRGUK	7:133926277:G:T
AFP	LRFN2	6:40535237:G:A
AFP	LRFN2	6:40544266:C:T
AFP	LPAR2,PBX4	19:19734164:G:A
AFP	LPAR2,PBX4	19:19733967:T:C
AFP	LPAR2,PBX4	19:19731856:T:C
AFP	LOC728730	2:39775589:A:C
AFP	LOC728040	4:74383114:G:A
AFP	LOC728040	4:74389980:G:T
AFP	LOC728040	4:74377305:T:C
AFP	LOC728040	4:74386212:C:T
AFP	LOC728040	4:74384981:G:A
AFP	LOC728040	4:74382790:T:A
AFP	LOC728040	4:74387770:T:A
AFP	LOC728040	4:74380330:G:A
AFP	LOC728040	4:74376081:T:C
AFP	LOC728040	4:74389073:A:T
AFP	LOC728040	4:74388956:T:C
AFP	LOC728040	4:74382990:T:A
AFP	LOC728040	4:74384497:C:T
AFP	LOC728040	4:74383129:A:G
AFP	LOC728040	4:74384761:T:C
AFP	LOC728040	4:74375447:G:A
AFP	LOC728040	4:74375374:A:G
AFP	LOC728040	4:74390976:T:C
AFP	LOC728040	4:74378422:C:T
AFP	LOC728040	4:74379938:C:T
AFP	LOC728040	4:74375921:T:C
AFP	LOC728040	4:74390516:C:T
AFP	LOC728040	4:74379585:A:T
AFP	LOC728040	4:74376846:C:T
AFP	LOC728040	4:74376680:G:T
AFP	LOC728040	4:74375473:G:A
AFP	LOC728040	4:74389749:T:A
AFP	LOC728040	4:74388990:T:C
AFP	LOC728040	4:74376022:T:C
AFP	LOC728040	4:74389830:A:C
AFP	LOC728040	4:74382503:A:G
AFP	LOC728040	4:74385090:T:C
AFP	LOC728040	4:74377836:G:T
AFP	LOC728040	4:74394321:G:A
AFP	LOC643542	18:65518499:A:C
AFP	LOC401312	7:22689036:C:T
AFP	LOC105375075	6:44518673:C:G
AFP	LOC105370177	13:43006225:A:G
AFP	LOC105369691	12:22744032:C:T
AFP	LOC105369691	12:22769056:G:A
AFP	LOC105369691	12:22754971:T:C
AFP	LOC101929705	6:43961520:C:G
AFP	LOC101929705	6:44007446:A:G
AFP	LOC101929705	6:44007791:A:C
AFP	LOC101929555	6:40921855:T:G
AFP	LOC101929504	6:169584377:T:G
AFP	LOC101929468	4:105426286:T:G
AFP	LOC101928978	4:85030779:T:C
AFP	LOC101928978	4:84899552:A:G
AFP	LOC101928767	14:86461500:A:G
AFP	LOC101928516	6:75239095:C:T
AFP	LOC101928516	6:74812705:G:A
AFP	LOC101928103	2:215706555:C:T
AFP	LOC101928002	12:70122464:T:C
AFP	LOC101928002	12:70117567:G:C
AFP	LOC101927575	9:86713845:A:G
AFP	LOC101927045	14:24918702:G:T
AFP	LOC100507351	17:75550273:A:G
AFP	LOC100507351	17:75550902:G:A
AFP	LOC100507351	17:75550325:G:C
AFP	LOC100507351	17:75550187:C:T
AFP	LOC100507351	17:75551809:C:G
AFP	LOC100507351	17:75551883:C:A
AFP	LOC100507351	17:75546877:C:T
AFP	LOC100507351	17:75548909:A:C
AFP	LOC100507351	17:75548323:C:T
AFP	LOC100507351	17:75561084:C:T
AFP	LOC100507351	17:75560742:C:T
AFP	LOC100507351	17:75560792:A:G
AFP	LOC100507175	12:67942570:C:T
AFP	LOC100506274	2:7577444:G:A
AFP	LOC100506127	11:76125323:C:A
AFP	LOC100288637	15:30952864:G:T
AFP	LOC100288637	15:30945695:A:G
AFP	LOC100288637	15:31013107:A:G
AFP	LOC100288637	15:31062516:G:T
AFP	LOC100133315	11:71603822:C:T
AFP	LOC100133315	11:71603489:A:T
AFP	LOC100133315	11:71603818:C:T
AFP	LOC100133315	11:71604185:C:T
AFP	LOC100133315	11:71611170:C:T
AFP	LOC100133315	11:71603265:G:A
AFP	LOC100133315	11:71603777:G:C
AFP	LOC100133315	11:71612332:C:A
AFP	LOC100133315	11:71612612:T:G
AFP	LOC100133315	11:71612002:C:A
AFP	LOC100133315	11:71611274:A:T
AFP	LOC100133315	11:71605906:C:A
AFP	LOC100133315	11:71609609:C:A
AFP	LOC100133315	11:71606194:G:T
AFP	LOC100133315	11:71607640:A:G
AFP	LOC100133315	11:71606438:T:C
AFP	LOC100133315	11:71607194:C:G
AFP	LOC100133315	11:71607669:G:A
AFP	LOC100133315	11:71610282:T:A
AFP	LOC100133315	11:71608752:G:A
AFP	LOC100133315	11:71609478:G:A
AFP	LOC100133315	11:71608625:G:C
AFP	LOC100133315	11:71608314:A:T
AFP	LOC100133315	11:71610828:G:A
AFP	LOC100133315	11:71610099:C:G
AFP	LOC100133315	11:71605071:A:C
AFP	LOC100133315	11:71610474:A:G
AFP	LOC100133315	11:71608335:C:G
AFP	LOC100133315	11:71610397:G:T
AFP	LOC100133315	11:71608520:G:A
AFP	LOC100133315	11:71610499:A:T
AFP	LOC100133315	11:71608919:C:T
AFP	LOC100133315	11:71606955:A:G
AFP	LOC100130451	2:214142585:G:A
AFP	LOC100129138	1:104619943:C:T
AFP	LOC100129138	1:104612429:G:A
AFP	LOC100129138	1:104615794:G:T
AFP	LOC100129138	1:104610735:T:A
AFP	LOC100129138	1:104620467:C:T
AFP	LOC100129138	1:104617147:A:G
AFP	LOC100129138	1:104618121:G:A
AFP	LMO4	1:87795748:C:G
AFP	LMNB2,MIR7108	19:2434953:C:T
AFP	LINC02112	5:9881916:T:C
AFP	LINC02112	5:9876812:C:T
AFP	LINC02112	5:9778542:C:A
AFP	LINC01829,LINC01828,LOC101927661	2:67446124:G:C
AFP	LINC01828,LOC101927661	2:67464736:T:A
AFP	LINC01828,LOC101927661	2:67472265:G:A
AFP	LINC01828,LOC101927661	2:67334411:T:C
AFP	LINC01793	2:59484501:A:G
AFP	LINC01790	2:195620031:T:G
AFP	LINC01790	2:195620032:T:A
AFP	LINC01790	2:195622172:T:C
AFP	LINC01790	2:195607256:T:C
AFP	LINC01790	2:195614604:A:G
AFP	LINC01790	2:195613742:G:A
AFP	LINC01790	2:195604098:C:A
AFP	LINC01790	2:195596231:G:T
AFP	LINC01790	2:195617084:T:C
AFP	LINC01790	2:195625358:C:T
AFP	LINC01790	2:195608935:G:A
AFP	LINC01790	2:195627100:C:T
AFP	LINC01790	2:195604805:A:G
AFP	LINC01790	2:195602133:C:T
AFP	LINC01622	6:1034504:A:G
AFP	LINC01611	6:85169066:T:A
AFP	LINC01594	2:108804759:T:G
AFP	LINC01537	11:72281003:G:A
AFP	LINC01537	11:72277427:G:A
AFP	LINC01526	6:82521994:G:A
AFP	LINC01501	9:93248268:A:G
AFP	LINC01500	14:59406480:T:A
AFP	LINC01375	10:91698326:G:T
AFP	LINC01338	5:82152053:C:T
AFP	LINC01288	8:34661927:C:T
AFP	LINC01060	4:189530804:T:G
AFP	LINC00992	5:116754270:T:G
AFP	LINC00992	5:116762942:T:G
AFP	LINC00992	5:116758338:T:C
AFP	LINC00992	5:116764687:C:A
AFP	LINC00992	5:116762605:A:T
AFP	LINC00992	5:116763563:A:G
AFP	LINC00992	5:116757581:A:G
AFP	LINC00992	5:116773792:T:G
AFP	LINC00992	5:116750291:T:C
AFP	LINC00992	5:116752778:A:C
AFP	LINC00992	5:116775632:A:C
AFP	LINC00866	10:99587432:C:T
AFP	LINC00578	3:177255395:G:A
AFP	LINC00578	3:177364795:C:T
AFP	LINC00488	3:108899313:T:C
AFP	LINC00440	13:89915080:C:T
AFP	LINC00331	13:79385368:A:G
AFP	LHX2	9:126783370:C:T
AFP	LGR4	11:27391641:G:T
AFP	LEMD3	12:65620194:G:A
AFP	LCMT2	15:43617493:T:C
AFP	LAMB4	7:107687834:A:G
AFP	LAMB1	7:107646993:C:T
AFP	KSR2	12:118222743:C:T
AFP	KSR2	12:118234986:G:A
AFP	KSR2	12:118235406:G:T
AFP	KSR2	12:118207709:A:C
AFP	KPNA7	7:98805612:C:T
AFP	KPNA3	13:50282251:C:T
AFP	KLHDC4	16:87749956:G:A
AFP	KLF15	3:126066283:C:T
AFP	KIRREL3	11:126785451:C:T
AFP	KIFC3	16:57864529:T:C
AFP	KIF26B	1:245765064:C:T
AFP	KIF13B	8:29038446:T:C
AFP	KIAA0586	14:58916062:T:C
AFP	KIAA0368	9:114205400:G:A
AFP	KDM5B	1:202743974:T:A
AFP	KCTD9	8:25304020:C:T
AFP	KCTD9	8:25310419:A:G
AFP	KCTD9	8:25309112:T:C
AFP	KCTD9	8:25300865:C:T
AFP	KCTD9	8:25291902:G:A
AFP	KCTD20,STK38	6:36461335:A:C
AFP	KCTD20,PXT1	6:36410801:C:A
AFP	KCTD20,PXT1	6:36410308:G:C
AFP	KCTD20,PXT1	6:36405876:C:T
AFP	KCTD20,PXT1	6:36413945:A:G
AFP	KCTD20	6:36417410:T:G
AFP	KCTD20	6:36437713:A:G
AFP	KCTD20	6:36434643:G:T
AFP	KCTD20	6:36424664:C:G
AFP	KCTD20	6:36454464:C:G
AFP	KCTD20	6:36443538:T:A
AFP	KCTD20	6:36445288:C:T
AFP	KCTD20	6:36425227:A:G
AFP	KCTD20	6:36421695:C:A
AFP	KCTD20	6:36422215:T:C
AFP	KCTD20	6:36433408:A:G
AFP	KCTD20	6:36431499:A:G
AFP	KCTD20	6:36455838:C:T
AFP	KCTD1	18:24035675:T:C
AFP	KCNT2,MIR4735	1:196555683:G:A
AFP	KCNQ3	8:133349862:G:A
AFP	KCNQ3	8:133349860:C:T
AFP	KCNQ3	8:133290167:C:T
AFP	KCNN3	1:154772781:C:T
AFP	KCNK13	14:90525562:G:T
AFP	KCNK13	14:90525275:A:T
AFP	KCNK13	14:90524884:A:G
AFP	KCNK13	14:90523144:C:A
AFP	KCNK13	14:90525768:A:T
AFP	KCNK13	14:90525093:G:A
AFP	KCNJ5	11:128761197:C:T
AFP	KCNAB2	1:6081890:A:T
AFP	KCNAB2	1:6073874:G:A
AFP	KCNAB2	1:6073850:G:A
AFP	KCNAB2	1:6078835:T:C
AFP	KALRN	3:124338839:C:T
AFP	ITPR3	6:33642588:G:A
AFP	ITGA9	3:37531516:C:T
AFP	ITGA9	3:37531539:C:G
AFP	IQSEC3	12:280569:C:T
AFP	IQSEC3	12:291100:C:T
AFP	IQSEC1	3:12966254:C:T
AFP	IP6K3	6:33689629:G:A
AFP	IP6K3	6:33708697:T:G
AFP	INSR	19:7199353:G:T
AFP	IMPG2	3:100994497:C:T
AFP	IMPG2	3:100987978:A:G
AFP	IMPG2	3:101023748:A:G
AFP	IMPG2	3:101011010:T:C
AFP	IMPG2	3:101011537:C:T
AFP	IMPG2	3:100992385:C:T
AFP	IMPG2	3:100970240:T:C
AFP	IMPG2	3:100937861:C:A
AFP	IMPG2	3:100941692:A:C
AFP	IMPG2	3:100951305:C:A
AFP	IMPG2	3:100945983:A:T
AFP	IMPG2	3:100963761:T:C
AFP	IMPG2	3:100955304:T:C
AFP	IMPG2	3:100968048:C:T
AFP	IMPG2	3:100953212:T:G
AFP	IMPG2	3:100955259:G:A
AFP	IMPG2	3:100951128:C:G
AFP	IMPG2	3:100963154:G:A
AFP	IL13,TH2LCRR	5:131991830:C:T
AFP	IL12RB2	1:67779804:G:T
AFP	IGDCC3,IGDCC4	15:65670882:G:T
AFP	IFNA5	9:21303943:C:T
AFP	IFNA5	9:21309488:T:C
AFP	IFNA21	9:21167666:C:T
AFP	HTN3	4:70896112:G:A
AFP	HTN3	4:70903684:G:A
AFP	HS6ST3	13:97460973:G:T
AFP	HS6ST3	13:97460954:C:T
AFP	HS6ST3	13:97461067:C:A
AFP	HS6ST3	13:97459653:A:G
AFP	HNRNPR	1:23671259:C:G
AFP	HMX1	4:8864847:C:T
AFP	HLF	17:53385597:A:G
AFP	HIST1H4J	6:27793806:C:T
AFP	HECW1	7:43332909:G:A
AFP	HDAC9	7:18394180:A:T
AFP	HCG18,HCG17	6:30288508:A:G
AFP	GZMM,CDC34	19:544277:C:G
AFP	GTSCR1	18:68315357:C:T
AFP	GTPBP1,JOSD1	22:39101741:C:G
AFP	GTF3C1,KIAA0556	16:27565483:A:G
AFP	GTDC1	2:144765425:T:C
AFP	GSTK1,LOC105375545	7:142966752:A:G
AFP	GRIA4	11:105852319:A:C
AFP	GRIA4	11:105845361:T:C
AFP	GRIA4	11:105802258:G:A
AFP	GRIA4	11:105781946:G:A
AFP	GRIA4	11:105783699:G:C
AFP	GRIA4	11:105800648:T:C
AFP	GRIA4	11:105784486:C:T
AFP	GRIA4	11:105786640:C:T
AFP	GRIA4	11:105798776:A:G
AFP	GRIA4	11:105792775:A:G
AFP	GRIA4	11:105781942:T:A
AFP	GRIA4	11:105778726:A:G
AFP	GRIA4	11:105796756:T:A
AFP	GRIA4	11:105789260:C:G
AFP	GRIA4	11:105851615:C:T
AFP	GRIA4	11:105854878:C:G
AFP	GRIA4	11:105840456:G:C
AFP	GRIA4	11:105842740:G:A
AFP	GRIA4	11:105838950:A:T
AFP	GRIA4	11:105824962:C:T
AFP	GRIA4	11:105822297:T:C
AFP	GRIA4	11:105774533:T:C
AFP	GRIA4	11:105765187:C:T
AFP	GRIA4	11:105771948:T:C
AFP	GRIA4	11:105761245:T:G
AFP	GRIA4	11:105760919:T:C
AFP	GRIA4	11:105772442:C:G
AFP	GRIA4	11:105769561:G:A
AFP	GRIA4	11:105755359:C:A
AFP	GRIA4	11:105753892:G:A
AFP	GRIA4	11:105772681:A:G
AFP	GRIA4	11:105827277:T:C
AFP	GRIA4	11:105741379:G:C
AFP	GRIA4	11:105742139:T:C
AFP	GRIA4	11:105733945:G:T
AFP	GRIA4	11:105735110:C:T
AFP	GRIA4	11:105734216:A:T
AFP	GRIA4	11:105744076:C:A
AFP	GRASP	12:52406237:C:T
AFP	GPR19	12:12814818:C:T
AFP	GPR158-AS1,LINC01516	10:25450620:C:T
AFP	GPM6A	4:176775506:T:C
AFP	GPI	19:34871438:C:T
AFP	GPI	19:34877878:A:G
AFP	GOLGA8H	15:30912719:C:T
AFP	GOLGA8H	15:30910651:G:A
AFP	GOLGA8H	15:30908706:C:T
AFP	GNRH1,KCTD9	8:25287264:T:A
AFP	GNRH1,DOCK5	8:25275599:C:T
AFP	GNRH1	8:25279673:T:C
AFP	GNPTAB	12:102187213:T:A
AFP	GMIP,LPAR2	19:19737686:C:T
AFP	GMIP,LPAR2	19:19735988:C:T
AFP	GLIS3	9:3855616:C:T
AFP	GLIS3	9:3856319:T:C
AFP	GLIS3	9:3855556:A:G
AFP	GLIS3	9:3860800:C:A
AFP	GLIS1	1:54048423:C:T
AFP	GLI3	7:42121891:G:A
AFP	GEN1,SMC6	2:17937283:A:G
AFP	GEN1,SMC6	2:17935780:T:C
AFP	GEN1,SMC6	2:17932833:G:T
AFP	GEN1,SMC6	2:17932873:G:A
AFP	GEN1,SMC6	2:17933275:T:C
AFP	GEN1,SMC6	2:17930874:A:G
AFP	GEN1	2:17970731:A:G
AFP	GEN1	2:17960410:G:T
AFP	GEN1	2:17962450:A:G
AFP	GEN1	2:17965931:G:A
AFP	GEN1	2:17959099:T:G
AFP	GEN1	2:17960461:A:G
AFP	GEN1	2:17958762:G:A
AFP	GEN1	2:17967586:A:G
AFP	GEN1	2:17957920:G:A
AFP	GEN1	2:17955255:G:A
AFP	GEN1	2:17969345:C:T
AFP	GEN1	2:17944847:A:T
AFP	GEN1	2:17941423:T:G
AFP	GDF7	2:20872309:C:T
AFP	GATAD2A,MIR640	19:19542452:G:A
AFP	GATAD2A,MIR640	19:19543960:A:G
AFP	GALNTL6,LOC101928314	4:173638771:T:C
AFP	GALNTL6	4:173681403:T:A
AFP	GALNTL6	4:173673222:G:A
AFP	GAL3ST1	22:30955722:G:A
AFP	G3BP2	4:76604391:T:G
AFP	G3BP2	4:76595992:C:T
AFP	G3BP2	4:76572877:C:T
AFP	FRMD6,FRMD6-AS1	14:52116357:T:C
AFP	FRMD6	14:52089587:G:T
AFP	FRMD4A	10:13723286:G:A
AFP	FRMD4A	10:13727983:T:C
AFP	FRMD4A	10:13731532:A:T
AFP	FRMD4A	10:13740118:A:C
AFP	FRMD4A	10:13740121:A:G
AFP	FRMD4A	10:13740122:A:C
AFP	FRMD4A	10:13740103:A:G
AFP	FRMD4A	10:13734110:T:C
AFP	FRMD4A	10:13733424:G:A
AFP	FRMD4A	10:13757095:A:C
AFP	FRMD4A	10:13745271:C:T
AFP	FRMD4A	10:13773890:T:A
AFP	FRMD4A	10:13759417:G:A
AFP	FRMD4A	10:13760403:C:G
AFP	FRMD4A	10:13765839:C:T
AFP	FRMD4A	10:13772562:T:G
AFP	FRMD4A	10:13773294:G:A
AFP	FRMD4A	10:13772086:A:G
AFP	FRMD4A	10:13768972:C:T
AFP	FRMD4A	10:13766040:G:A
AFP	FRMD4A	10:13727655:A:G
AFP	FREM1	9:14860088:T:C
AFP	FREM1	9:14860179:C:G
AFP	FREM1	9:14860248:G:A
AFP	FREM1	9:14860402:A:G
AFP	FREM1	9:14864937:T:C
AFP	FREM1	9:14866172:G:C
AFP	FREM1	9:14874376:T:C
AFP	FREM1	9:14874009:C:G
AFP	FREM1	9:14874071:G:T
AFP	FREM1	9:14875520:C:T
AFP	FREM1	9:14848456:C:T
AFP	FREM1	9:14867001:G:C
AFP	FREM1	9:14866364:A:G
AFP	FREM1	9:14867000:G:C
AFP	FREM1	9:14880551:G:A
AFP	FREM1	9:14881106:G:A
AFP	FREM1	9:14868312:A:G
AFP	FREM1	9:14870218:A:G
AFP	FREM1	9:14867723:T:C
AFP	FNDC3B	3:171948226:G:A
AFP	FNDC1	6:159611181:C:G
AFP	FNDC1	6:159618302:A:G
AFP	FMN2	1:240337461:T:C
AFP	FMN2	1:240461872:G:T
AFP	FMN2	1:240414457:A:G
AFP	FMN2	1:240408909:C:T
AFP	FLRT2	14:86068503:C:G
AFP	FLRT2	14:86088125:G:A
AFP	FKBP15	9:115941144:C:T
AFP	FKBP15	9:115943336:G:A
AFP	FKBP15	9:115944019:A:G
AFP	FHDC1	4:153902553:C:T
AFP	FGFR3	4:1792659:G:A
AFP	FGF14	13:102453013:A:T
AFP	FGF14	13:102452426:T:C
AFP	FERMT2	14:53376949:T:C
AFP	FERMT2	14:53368371:T:C
AFP	FBXO36	2:230797523:C:T
AFP	FAT1	4:187540683:A:C
AFP	FAM91A1	8:124784725:A:G
AFP	FAM46A	6:82465766:G:A
AFP	FAM222B	17:27088955:A:G
AFP	FAM20A,PRKAR1A	17:66547409:G:C
AFP	FAM19A1	3:68315989:A:G
AFP	FAM149A	4:187089940:C:T
AFP	FAM135B	8:139310859:T:C
AFP	FAM135B	8:139502578:C:A
AFP	FAM135B	8:139310528:A:G
AFP	FAM135B	8:139310880:T:C
AFP	FAM135B	8:139312435:C:T
AFP	FAM120A	9:96280113:G:T
AFP	FAM118A,SMC1B	22:45738487:A:G
AFP	FAM118A,SMC1B	22:45736434:C:G
AFP	FAM118A,SMC1B	22:45739854:A:G
AFP	FAM118A,SMC1B	22:45740126:A:C
AFP	FAM118A,SMC1B	22:45737481:T:C
AFP	FAM118A,SMC1B	22:45737310:A:G
AFP	FAM118A,SMC1B	22:45736485:C:T
AFP	FAM118A,SMC1B	22:45738590:T:C
AFP	FAM118A,SMC1B	22:45740096:C:T
AFP	FAM118A,SMC1B	22:45739732:T:C
AFP	FAM118A,SMC1B	22:45741037:G:A
AFP	FAM118A,SMC1B	22:45739599:T:G
AFP	FAM118A,SMC1B	22:45739658:C:A
AFP	FAM118A,SMC1B	22:45738999:A:T
AFP	FAM118A,SMC1B	22:45737487:G:A
AFP	FAM118A,SMC1B	22:45738094:A:G
AFP	FAM118A,SMC1B	22:45736871:T:C
AFP	FAM118A,SMC1B	22:45737290:G:A
AFP	FAM118A	22:45723116:A:G
AFP	FAM118A	22:45729424:G:A
AFP	FAM118A	22:45728370:G:A
AFP	FAM118A	22:45727565:T:G
AFP	FAM118A	22:45727688:C:A
AFP	FAM118A	22:45723696:G:C
AFP	FAM118A	22:45723320:C:A
AFP	FAM118A	22:45714937:T:C
AFP	FAM118A	22:45723842:G:A
AFP	FAM118A	22:45723807:G:C
AFP	FAM118A	22:45716397:A:G
AFP	FAM118A	22:45725106:T:C
AFP	FAM118A	22:45724727:G:A
AFP	FAM118A	22:45725276:G:A
AFP	FAM118A	22:45725392:T:C
AFP	FAM118A	22:45724999:G:A
AFP	FAM118A	22:45729382:C:T
AFP	FAM118A	22:45717524:C:T
AFP	FAM118A	22:45717859:C:T
AFP	FAM118A	22:45718041:A:G
AFP	FAM118A	22:45715608:C:T
AFP	FAM118A	22:45715624:A:G
AFP	FAM118A	22:45725600:A:G
AFP	FAM118A	22:45725524:C:T
AFP	FAM118A	22:45734860:T:C
AFP	FAM118A	22:45715887:A:G
AFP	FAM118A	22:45707520:G:T
AFP	FAM118A	22:45703075:A:G
AFP	FAM118A	22:45705383:T:A
AFP	FAM118A	22:45700514:G:A
AFP	FAM118A	22:45702294:A:T
AFP	FAM118A	22:45703251:G:A
AFP	FAM118A	22:45703107:T:C
AFP	FAM118A	22:45702293:C:A
AFP	FAM118A	22:45707737:C:G
AFP	FAM118A	22:45723326:C:G
AFP	FAM118A	22:45723854:C:G
AFP	FAM118A	22:45718743:A:G
AFP	FAM118A	22:45719634:C:T
AFP	FAM118A	22:45718627:G:A
AFP	FAM118A	22:45720894:C:T
AFP	FAM118A	22:45721196:C:T
AFP	FAM118A	22:45706777:C:A
AFP	FAM118A	22:45708623:C:T
AFP	FAM118A	22:45719817:G:T
AFP	FABP6	5:159634698:T:C
AFP	FABP6	AX-35180509
AFP	FABP6	5:159630254:C:G
AFP	EXOC4	7:133656714:G:T
AFP	EXOC4	7:133645134:G:A
AFP	EXOC4	7:133650653:A:G
AFP	EXOC4	7:133694058:G:T
AFP	EXOC4	7:133718324:C:T
AFP	EXOC4	7:133720312:T:G
AFP	EXOC4	7:133555013:G:A
AFP	EXOC4	7:133282172:G:A
AFP	EXOC4	7:133168787:G:A
AFP	EXOC4	7:133444552:G:A
AFP	EXOC4	7:133389133:G:A
AFP	EXD3	9:140249147:C:T
AFP	ETV7	6:36349666:C:A
AFP	ETV3L	1:157062696:G:T
AFP	ETS1	11:128338784:G:A
AFP	ESRRB	14:76861318:T:C
AFP	ESM1	5:54273914:C:A
AFP	ERVV-2	19:53542995:G:T
AFP	ERVV-2	19:53553326:C:T
AFP	ERCC3	2:128030879:A:C
AFP	ERCC3	2:128029789:C:G
AFP	ERCC3	2:128042100:C:T
AFP	ERCC3	2:128010013:G:A
AFP	ERCC3	2:128024952:C:T
AFP	ERCC3	2:128026125:C:T
AFP	ERCC3	2:128019178:G:C
AFP	ERCC3	2:128023884:T:C
AFP	ERCC3	2:128023256:G:T
AFP	ERCC3	2:128018063:A:G
AFP	ERCC3	2:128020546:G:A
AFP	EPS15L1	19:16484439:T:C
AFP	EPS15L1	19:16508181:G:A
AFP	EPS15L1	19:16532029:G:A
AFP	EPHX1,TMEM63A	1:226037802:G:A
AFP	EPHA8	1:22933764:C:T
AFP	EPHA6	3:97031973:A:G
AFP	EML4	2:42440776:C:A
AFP	EML4	2:42512607:C:T
AFP	EML4	2:42423224:C:T
AFP	EML4	2:42513058:G:T
AFP	ELMO1	7:37427226:A:G
AFP	ELF1	13:41582357:C:T
AFP	EIF4E3,GPR27	3:71806540:T:C
AFP	EGFR	7:55161841:G:T
AFP	EFR3A	8:133000760:C:T
AFP	EBPL	13:50264088:C:A
AFP	EBF1	5:158491697:A:C
AFP	DYM	18:46744108:A:C
AFP	DRC7	16:57745790:G:A
AFP	DPYSL3	5:146793345:T:G
AFP	DOCK9	13:99442801:C:G
AFP	DOCK5	8:25269459:C:T
AFP	DOCK5	8:25269495:T:C
AFP	DOCK5	8:25264997:G:A
AFP	DNAJC25,GNG10,DNAJC25-GNG10	9:114421530:G:A
AFP	DNAH8	6:38764648:G:A
AFP	DNAH17	17:76568303:C:T
AFP	DNAH11	7:21730326:A:G
AFP	DMXL2	15:51737340:T:A
AFP	DMXL2	15:51778412:T:A
AFP	DLG2	11:84510605:C:G
AFP	DIRC2	3:122575567:C:T
AFP	DHRS3	1:12675699:G:A
AFP	DHRS3	1:12672625:T:C
AFP	DHRS3	1:12672835:A:G
AFP	DDHD1	14:53535591:T:C
AFP	DAPK1	9:90328391:A:C
AFP	DAPK1	9:90304687:C:A
AFP	DAPK1	9:90304688:C:T
AFP	DAPK1	9:90304450:C:G
AFP	DAPK1	9:90304571:T:C
AFP	DAPK1	9:90305331:G:A
AFP	DAPK1	9:90303974:T:C
AFP	DAPK1	9:90307029:A:G
AFP	DAPK1	9:90309334:G:A
AFP	DAPK1	9:90308906:G:A
AFP	DACT1	14:59112221:G:A
AFP	DAB2IP	9:124368674:G:A
AFP	DAB2IP	9:124368502:G:C
AFP	CYYR1,CYYR1-AS1	21:27857483:G:C
AFP	CYYR1,CYYR1-AS1	21:27853910:G:A
AFP	CYYR1,CYYR1-AS1	21:27867098:T:C
AFP	CYYR1,CYYR1-AS1	21:27892316:C:T
AFP	CYYR1,CYYR1-AS1	21:27882170:G:A
AFP	CYB5R4	6:84600459:A:G
AFP	CTSL	9:90337178:C:T
AFP	CTSL	9:90339318:G:A
AFP	CTSL	9:90338383:T:C
AFP	CTSL	9:90339464:C:T
AFP	CTSL	9:90341489:C:T
AFP	CTSL	9:90350505:T:C
AFP	CTSL	9:90349253:G:C
AFP	CTSL	9:90350481:G:A
AFP	CTSL	9:90344316:T:C
AFP	CTSG	14:25049136:G:A
AFP	CTSG	14:25045744:C:T
AFP	CTSG	14:25044911:T:C
AFP	CTSG	14:25050041:A:G
AFP	CTSG	14:25048421:A:G
AFP	CTSG	14:25048056:C:T
AFP	CTSG	14:25049500:A:T
AFP	CTSG	14:25046971:C:T
AFP	CTSG	14:25045608:G:A
AFP	CTSG	14:25044212:G:A
AFP	CTSC	11:88024393:G:A
AFP	CTNS,SHPK	17:3537190:G:A
AFP	CTNND2	5:11546785:C:T
AFP	CTNND2	5:11803865:G:A
AFP	CTNNA2	2:80830367:C:T
AFP	CST9	20:23583338:A:G
AFP	CSN1S2AP	4:70947759:G:T
AFP	CSMD2	1:34478199:C:T
AFP	CSMD1	8:2897121:A:G
AFP	CSMD1	8:2897573:G:C
AFP	CSMD1	8:2894881:C:A
AFP	CSMD1	8:2894884:A:C
AFP	CSMD1	8:2894571:C:A
AFP	CSMD1	8:2894430:T:G
AFP	CSMD1	8:2894798:G:A
AFP	CSMD1	8:2894767:G:C
AFP	CSMD1	8:2894405:C:T
AFP	CSMD1	8:2896771:C:A
AFP	CSMD1	8:2896346:C:G
AFP	CSMD1	8:2894614:G:C
AFP	CSMD1	8:2895004:T:G
AFP	CSMD1	8:2894932:G:A
AFP	CSMD1	8:2895711:C:T
AFP	CSMD1	8:2895153:G:C
AFP	CSMD1	8:2894920:T:C
AFP	CSMD1	8:2894815:C:T
AFP	CSMD1	8:2894889:A:G
AFP	CSMD1	8:2894814:G:A
AFP	CSMD1	8:2894790:G:C
AFP	CSMD1	8:2891804:C:T
AFP	CSMD1	8:2892131:T:C
AFP	CSMD1	8:3037377:C:G
AFP	CPSF4,ATP5J2-PTCD1,PTCD1	7:99032267:G:T
AFP	COX7A2	6:75953565:C:T
AFP	COX7A2	6:75951434:G:C
AFP	COX18	4:73928958:G:A
AFP	COX17	3:119391763:A:G
AFP	COL4A2	13:111066495:C:T
AFP	COL27A1	9:117007816:T:A
AFP	CNTNAP2	7:147203598:C:T
AFP	CNTN4	3:2421059:G:T
AFP	CNTN4	3:2373688:A:T
AFP	CNTN4	3:2418771:C:G
AFP	CNTN3	3:74566380:C:T
AFP	CNTN3	3:74571235:T:C
AFP	CNTN3	3:74572895:C:T
AFP	CNTN3	3:74553029:C:A
AFP	CNTN3	3:74565838:G:T
AFP	CNTN3	3:74568160:A:C
AFP	CNTN3	3:74572062:T:C
AFP	CNTN3	3:74571558:T:C
AFP	CNTN3	3:74569863:G:A
AFP	CNTN3	3:74573154:C:T
AFP	CNTN3	3:74553652:T:C
AFP	CNTN3	3:74549985:C:T
AFP	CNTN3	3:74562838:G:A
AFP	CNTN3	3:74569253:T:G
AFP	CNTN3	3:74568807:A:G
AFP	CNTN3	3:74567993:C:T
AFP	CNTN3	3:74571028:T:G
AFP	CNTN3	3:74567975:A:G
AFP	CNTN3	3:74577398:C:T
AFP	CNTN3	3:74577355:A:G
AFP	CNTN1	12:41316686:T:G
AFP	CNTN1	12:41450605:A:G
AFP	CNGA1	4:47997923:T:A
AFP	CMTM8	3:32374918:C:T
AFP	CLYBL,LOC101927437	13:100456858:C:A
AFP	CLYBL,LOC101927437	13:100452451:G:T
AFP	CLYBL,LOC101927437	13:100450693:T:G
AFP	CLYBL,LOC101927437	13:100433263:C:T
AFP	CLDN11	3:170157476:T:G
AFP	CLCN7	16:1508996:G:A
AFP	CKMT1B,STRC	15:43891235:G:C
AFP	CKMT1B,STRC	15:43893072:G:A
[truncated: 267,525+ more rows]

## Sheet: Table S15
Table S15. Possible pleiotropy
Core gene	Associated phenotype list	Associated loci
A1CF	FVC_percent	10:52616269:G:T
A1CF	FVC_percent	10:52608657:A:G
A1CF	FVC_percent	10:52616223:C:T
A1CF	FVC_percent	10:52603242:T:C
A2ML1	PSA	12:9005597:T:C
A2MP1	HBV	12:9388010:C:T
A2MP1	HBV	12:9380118:G:A
A2MP1	HBV	12:9383936:T:C
A2MP1	HBV	12:9380137:T:C
A2MP1	HBV	12:9384958:C:A
A2MP1	HBV	12:9381074:C:A
A2MP1	HBV	12:9383538:G:A
A2MP1	HBV	12:9385011:C:T
A2MP1	HBV	12:9384873:T:C
A2MP1	HBV	12:9384846:C:T
A4GALT	EKG_RBBB	22:43094312:G:T
AAAS	CEA	12:53713537:G:A
AAAS	EKG_axis	12:53706146:T:A
AACS	BASOPHIL	12:125569713:T:C
AACS	BUN	12:125611271:G:T
AACS	BUN	12:125612839:G:A
AACS	CALCIUM	12:125611271:G:T
AACS	CALCIUM	12:125612839:G:A
AACS	CALCIUM	12:125569713:T:C
AACS	GPT	12:125585692:C:A
AACS	Intraocular pressure, right	12:125611271:G:T
AACS	MCHC	12:125611271:G:T
AACS	MCHC	12:125612839:G:A
AACS	MCHC	12:125621419:A:G
AACS	MCHC	12:125622262:G:A
AACS	MCHC	12:125625570:A:G
AACS	MCHC	12:125626535:A:G
AACS	MCHC	12:125625603:T:C
AACS	MCHC	12:125626174:G:C
AACS	MCHC	12:125628598:C:T
AACS	MCHC	12:125629103:G:T
AACS	MCHC	12:125627053:C:T
AACS	MPV	12:125611271:G:T
AACS	Na	12:125612839:G:A
AACS	Na	12:125611271:G:T
AACS	Na	12:125621419:A:G
AACS	Na	12:125622262:G:A
AACS	Na	12:125627053:C:T
AACS	Na	12:125632116:G:A
AACS	Na	12:125625570:A:G
AACS	Na	12:125625603:T:C
AACS	Na	12:125626535:A:G
AACS	Na	12:125626174:G:C
AACS	Na	12:125628598:C:T
AACS	Na	12:125629103:G:T
AACS	Na	12:125608028:T:G
AACS	Na	12:125606427:G:C
AACS	Na	12:125606428:G:T
AACS	urine_PH	12:125569713:T:C
AACS	urine_PH	12:125611271:G:T
AACS	urine_PH	12:125612839:G:A
AACS	urine_PH	12:125621419:A:G
AACS	urine_PH	12:125622262:G:A
AACSP1	aPTT	5:178195589:C:T
AADACL2-AS1	CA19_9	3:151502592:C:T
AADACL2-AS1	CA19_9	3:151649681:G:A
AADACL2-AS1	GOT	3:151502592:C:T
AADACL2-AS1	Inbody_skeletal_muscle_mass	3:151598526:C:T
AADACL2-AS1	Inbody_skeletal_muscle_mass	3:151603330:G:A
AADACL4	Depressed_mood	1:12707247:G:A
AADACL4	Depressed_mood	1:12706511:A:G
AADACL4	Depressed_mood	1:12706359:C:T
AADACP1	CA19_9	3:151502592:C:T
AADACP1	GOT	3:151502592:C:T
AADAT	CA19_9	4:171005557:G:T
AADAT	CA19_9	4:170993676:T:C
AADAT	PSA	4:170993771:A:G
AAED1	TSH	9:99403274:A:G
AAGAB	Intraocular pressure, right	15:67510121:G:A
AAK1	brain_stenosis	2:69861307:T:C
AAK1	CA125	2:69745095:C:T
AAK1	CA125	2:69713229:G:A
AAK1	suicidal	2:69722115:G:A
AAK1	suicidal	2:69693006:C:T
AAK1	suicidal	2:69696001:G:A
AAK1	suicidal	2:69691602:C:A
AAK1	suicidal	2:69726040:T:C
AAMDC	GGT	11:77541877:T:G
AAMDC	PSA	11:77553366:T:C
AANAT	brain_stenosis	17:74460124:G:C
AANAT	Height	17:74448395:C:G
AANAT	Height	17:74451270:G:C
AANAT	Height	17:74445776:G:A
AAR2	suicidal	20:34839772:G:A
AAR2	suicidal	20:34833853:G:A
AASDH	Na	4:57201770:C:T
AASDH	Na	4:57201366:T:C
AASDH	Na	4:57199725:C:T
AASDH	Na	4:57201715:C:T
AASDH	Na	4:57202681:G:T
AASDH	Na	4:57202814:G:C
AASDH	Na	4:57203949:G:T
AASDH	Na	4:57203946:T:G
AASDH	PT	4:57254975:A:G
AASDHPPT	CA19_9	11:105965218:G:T
AASDHPPT	serum_total_bil	11:105960721:G:T
AASS	suicidal	7:121731204:A:C
AASS	suicidal	7:121779325:G:T
AATK	FEV1_L	17:79096645:G:A
AATK	FEV1_L	17:79096115:C:T
AATK	Inbody_skeletal_muscle_mass	17:79096645:G:A
AATK	Na	17:79118253:C:T
AATK-AS1	CA19_9	17:79150441:G:A
ABAT	CA19_9	16:8833842:G:A
ABAT	CA19_9	16:8833192:T:G
ABAT	CA19_9	16:8834816:T:C
ABAT	EKG_ischemia	16:8831574:G:A
ABAT	Na	16:8830220:A:G
ABCA1	HDL	9:107665739:G:A
ABCA1	HDL	9:107664301:C:T
ABCA1	HDL	9:107661742:A:C
ABCA1	HDL	9:107668064:G:C
ABCA1	HDL	9:107667147:T:C
ABCA1	HDL	9:107665978:C:G
ABCA1	HDL	9:107661129:C:A
ABCA1	HDL	9:107663039:C:T
ABCA1	HDL	9:107630433:A:G
ABCA1	HDL	9:107658385:G:A
ABCA1	HDL	9:107661735:A:G
ABCA1	HDL	9:107633051:A:G
ABCA1	HDL	9:107635869:C:T
ABCA1	HDL	9:107661122:A:G
ABCA1	HDL	9:107663094:C:T
ABCA1	HDL	9:107663065:C:G
ABCA1	HDL	9:107662494:G:A
ABCA1	HDL	9:107662701:A:G
ABCA1	HDL	9:107662705:A:G
ABCA1	HDL	9:107661561:C:G
ABCA1	HDL	9:107662708:C:T
ABCA1	HDL	9:107662691:T:C
ABCA1	HDL	9:107636707:C:A
ABCA1	HDL	9:107659105:G:A
ABCA1	HDL	9:107661059:A:G
ABCA1	HDL	9:107660780:A:T
ABCA1	HDL	9:107637306:A:G
ABCA1	HDL	9:107642287:C:T
ABCA1	HDL	9:107642211:T:C
ABCA1	HDL	9:107647220:C:T
ABCA1	HDL	9:107650578:G:C
ABCA1	HDL	9:107650575:T:C
ABCA1	HDL	9:107643080:T:A
ABCA1	HDL	9:107656150:G:C
ABCA1	HDL	9:107650843:C:T
ABCA1	HDL	9:107651945:T:C
ABCA1	HDL	9:107664815:T:C
ABCA1	HDL	9:107645080:C:T
ABCA1	HDL	9:107647077:G:A
ABCA1	HDL	9:107657825:C:T
ABCA1	HDL	9:107647121:A:G
ABCA1	HDL	9:107653426:G:A
ABCA1	HDL	9:107639414:G:A
ABCA1	HDL	9:107672365:G:A
ABCA1	HDL	9:107629104:T:C
ABCA1	HDL	9:107672086:G:T
ABCA1	HDL	9:107589134:A:T
ABCA1	HDL	9:107589744:C:T
ABCA1	HDL	9:107631134:G:A
ABCA1	Total_chol	9:107665739:G:A
ABCA1	Total_chol	9:107661742:A:C
ABCA1	Total_chol	9:107664301:C:T
ABCA1	Total_chol	9:107661129:C:A
ABCA1	Total_chol	9:107665978:C:G
ABCA1	Total_chol	9:107667147:T:C
ABCA1	Total_chol	9:107653426:G:A
ABCA1	Total_chol	9:107657382:T:C
ABCA1	Total_chol	9:107661169:A:T
ABCA1	Total_chol	9:107668064:G:C
ABCA1	Total_chol	9:107664373:C:T
ABCA1	Total_chol	9:107662304:G:C
ABCA1	Total_chol	9:107662305:C:G
ABCA1	Total_chol	9:107661150:C:A
ABCA1	Total_chol	9:107662812:A:G
ABCA1	TSH	9:107544806:G:A
ABCA10	CA19_9	17:67235090:T:C
ABCA10	Total_chol	17:67212768:C:T
ABCA10	Total_chol	17:67219703:G:A
ABCA10	Total_chol	17:67217796:C:G
ABCA10	Total_chol	17:67212574:A:C
ABCA10	TSH	17:67186505:C:T
ABCA12	Depressed_mood	2:215829558:A:T
ABCA12	MCHC	2:215841891:T:C
ABCA13	brain_stenosis	7:48208612:A:T
ABCA13	CA125	7:48623327:T:C
ABCA13	CA125	7:48586281:G:A
ABCA13	CA125	7:48598496:G:C
ABCA13	CA125	7:48569434:A:T
ABCA13	CA125	7:48568425:G:A
ABCA13	CA125	7:48564639:C:T
ABCA13	CA125	7:48626480:G:C
ABCA13	CA19_9	7:48462080:C:T
ABCA13	CA19_9	7:48664065:A:T
ABCA13	CA19_9	7:48680232:T:G
ABCA13	CA19_9	7:48567714:A:G
ABCA13	loss_of_interest	7:48502599:T:G
ABCA13	PSA	7:48252428:C:T
ABCA13	spine_compression_fracture	7:48457173:C:A
ABCA13	suicidal	7:48682833:A:G
ABCA13	TSH	7:48338420:G:A
ABCA13	TSH	7:48283291:A:G
ABCA4	CA125	1:94546667:G:C
ABCA4	CA125	1:94563375:G:A
ABCA4	PT	1:94546667:G:C
ABCA5	brain_stenosis	17:67306694:A:G
ABCA5	brain_stenosis	17:67260101:T:C
ABCA5	brain_stenosis	17:67253266:G:C
ABCA5	CA19_9	17:67305488:A:G
ABCA5	gastric_cancer	17:67325407:A:G
ABCA6	gastric_cancer	17:67111355:A:T
ABCA7	CA125	19:1068808:G:A
ABCA7	CA125	19:1068873:G:A
ABCA7	CA125	19:1067927:C:T
ABCA7	gastric_ulcer	19:1043406:G:A
ABCA7	gastric_ulcer	19:1052884:C:T
ABCA7	TSH	19:1066917:G:A
ABCA7	TSH	19:1052786:G:A
ABCB1	CA19_9	7:87329666:T:C
ABCB1	CA19_9	7:87275641:A:G
ABCB1	CA19_9	7:87278760:G:A
ABCB1	CA19_9	7:87298868:A:G
ABCB1	CA19_9	7:87176371:C:G
ABCB1	CA19_9	7:87205707:T:C
ABCB1	CA19_9	7:87205663:A:G
ABCB1	CA19_9	7:87215304:G:A
ABCB1	CA19_9	7:87213384:C:T
ABCB1	CA19_9	7:87213258:C:T
ABCB1	CA19_9	7:87210259:A:G
ABCB1	CA19_9	7:87203840:C:T
ABCB1	CA19_9	7:87216150:G:A
ABCB1	Coronary CT : Coronary calcium score	7:87134955:T:C
ABCB1	cholecystitis	7:87271838:A:G
ABCB1	cholecystitis	7:87287880:A:G
ABCB1	PSA	7:87318287:C:G
ABCB1	PSA	7:87158400:A:T
ABCB1	PSA	7:87140781:T:C
ABCB1	PSA	7:87181648:A:G
ABCB1	PSA	7:87138050:A:G
ABCB1	RBC	7:87212461:G:A
ABCB1	RBC	7:87204905:C:T
ABCB1	RBC	7:87207771:G:A
ABCB1	RBC	7:87209082:T:A
ABCB1	VitD3	7:87132176:T:G
ABCB10	Alcohol consumption	1:229648177:T:G
ABCB10	Alcohol consumption	1:229647661:A:G
ABCB10	Alcohol consumption	1:229652698:G:T
ABCB10	Alcohol consumption	1:229649372:T:C
ABCB10	Alcohol consumption	1:229652587:T:C
ABCB10	Alcohol consumption	1:229657794:T:C
ABCB10	Alcohol consumption	1:229658797:C:T
ABCB10	Alcohol consumption	1:229657902:G:A
ABCB10	Alcohol consumption	1:229659310:C:G
ABCB10	Alcohol consumption	1:229656562:C:T
ABCB10	Alcohol consumption	1:229654960:A:T
ABCB10	Alcohol consumption	1:229657213:A:C
ABCB10	Alcohol consumption	1:229655892:A:T
ABCB10	Alcohol consumption	1:229655720:T:C
ABCB10	Alcohol consumption	1:229655403:G:A
ABCB10	Alcohol consumption	1:229659791:T:C
ABCB10	Alcohol consumption	1:229670389:G:C
ABCB10	Alcohol consumption	1:229670573:C:T
ABCB10	Alcohol consumption	1:229670964:G:A
ABCB10	Alcohol consumption	1:229670091:T:C
ABCB10	Alcohol consumption	1:229669287:C:T
ABCB10	Alcohol consumption	1:229681844:G:A
ABCB10	Alcohol consumption	1:229670981:T:C
ABCB10	Alcohol consumption	1:229662344:C:T
ABCB10	Alcohol consumption	1:229660891:C:T
ABCB10	Alcohol consumption	1:229683264:G:A
ABCB10	Alcohol consumption	1:229684588:C:T
ABCB10	Alcohol consumption	1:229677097:T:C
ABCB10	Alcohol consumption	1:229671547:G:A
ABCB10	Alcohol consumption	1:229673934:G:C
ABCB10	Alcohol consumption	1:229668671:T:C
ABCB10	Alcohol consumption	1:229660791:A:G
ABCB10	Alcohol consumption	1:229664544:C:G
ABCB10	Alcohol consumption	1:229671361:G:T
ABCB10	Alcohol consumption	1:229671614:G:A
ABCB10	Alcohol consumption	1:229694866:G:A
ABCB10	Alcohol consumption	1:229695687:T:A
ABCB10	Alcohol consumption	1:229690232:C:T
ABCB10	Alcohol consumption	1:229693846:A:C
ABCB10	Alcohol consumption	1:229693666:G:A
ABCB10	Alcohol consumption	1:229655843:C:G
ABCB10	Alcohol consumption	1:229697318:C:A
ABCB10	Alcohol consumption	1:229697863:T:C
ABCB10	Alcohol consumption	1:229699015:T:C
ABCB10	Alcohol consumption	1:229698931:A:C
ABCB10	Alcohol consumption	1:229655874:C:T
ABCB10	Alcohol consumption	1:229655832:T:A
ABCB11	ALP	2:169875736:A:G
ABCB11	ALP	2:169872462:A:G
ABCB11	ALP	2:169861727:C:G
ABCB11	ALP	2:169860718:A:G
ABCB11	ALP	2:169870295:C:A
ABCB11	ALP	2:169866414:A:T
ABCB11	ALP	2:169859716:C:T
ABCB11	ALP	2:169842338:G:C
ABCB11	ALP	2:169834370:G:A
ABCB11	ALP	2:169829737:C:T
ABCB11	ALP	2:169828995:C:T
ABCB11	ALP	2:169855107:C:T
ABCB11	ALP	2:169845099:T:A
ABCB11	ALP	2:169837269:T:C
ABCB11	ALP	2:169840574:T:G
ABCB11	ALP	2:169846180:C:T
ABCB11	ALP	2:169846352:C:T
ABCB11	ALP	2:169850754:A:G
ABCB11	ALP	2:169844794:A:T
ABCB11	ALP	2:169846818:T:G
ABCB11	ALP	2:169847758:T:G
ABCB11	ALP	2:169847203:T:C
ABCB11	ALP	2:169847544:T:G
ABCB11	ALP	2:169856729:A:C
ABCB11	ALP	2:169857476:C:T
ABCB11	ALP	2:169857087:T:C
ABCB11	ALP	2:169858076:G:C
ABCB11	ALP	2:169858577:T:C
ABCB11	ALP	2:169853706:A:C
ABCB11	ALP	2:169856486:A:C
ABCB11	CA19_9	2:169791287:T:C
ABCB11	CA19_9	2:169785188:G:A
ABCB11	CA19_9	2:169780926:A:G
ABCB11	CA19_9	2:169776622:T:C
ABCB11	CA19_9	2:169792484:A:G
ABCB11	CA19_9	2:169776914:T:C
ABCB11	CA19_9	2:169782353:A:C
ABCB11	CA19_9	2:169782149:A:G
ABCB11	CA19_9	2:169783209:A:G
ABCB11	CA19_9	2:169782880:A:T
ABCB11	CA19_9	2:169783039:G:T
ABCB11	CA19_9	2:169776746:T:C
ABCB11	CA19_9	2:169774959:A:G
ABCB11	CA19_9	2:169776121:T:A
ABCB11	MCHC	2:169797017:G:A
ABCB11	MCHC	2:169796772:A:G
ABCB11	MCHC	2:169797060:A:G
ABCB11	MCHC	2:169796288:T:C
ABCB11	MCHC	2:169796285:A:G
ABCB11	MCHC	2:169801905:T:C
ABCB11	MCHC	2:169800441:A:T
ABCB11	MCHC	2:169802594:C:T
ABCB11	MCHC	2:169803674:C:T
ABCB11	MCHC	2:169802310:G:A
ABCB11	MCHC	2:169801628:A:C
ABCB11	MCHC	2:169790935:G:A
ABCB11	MCHC	2:169808522:A:T
ABCB11	MCHC	2:169798619:T:C
ABCB11	MCHC	2:169795288:C:T
ABCB11	MCHC	2:169797652:T:C
ABCB11	MCHC	2:169797927:A:G
ABCB11	MCHC	2:169797304:A:G
ABCB11	MCHC	2:169798171:A:G
ABCB11	MCHC	2:169797732:T:C
ABCB11	MCHC	2:169797640:G:T
ABCB11	MCHC	2:169798439:T:C
ABCB11	MCHC	2:169807713:C:T
ABCB11	MCHC	2:169805511:A:C
ABCB11	MCHC	2:169794283:G:A
ABCB11	MCHC	2:169794771:A:T
ABCB11	MCHC	2:169794687:C:T
ABCB11	MCHC	2:169794983:G:A
ABCB11	MCHC	2:169799288:C:T
ABCB11	MCHC	2:169797526:C:T
ABCB11	MCHC	2:169807482:C:G
ABCB11	MCHC	2:169812125:G:A
ABCB11	MCHC	2:169813353:C:T
ABCB11	Na	2:169792188:C:G
ABCB11	Na	2:169792171:C:T
ABCB11	Na	2:169806021:T:G
ABCB11	Na	2:169795467:A:G
ABCB11	Na	2:169806738:G:A
ABCB11	Na	2:169803568:C:T
ABCB11	Na	2:169798033:A:G
ABCB11	serum_total_bil	2:169829737:C:T
ABCB11	serum_total_bil	2:169828995:C:T
ABCB11	TSH	2:169829032:T:C
ABCB11	TSH	2:169874231:G:A
ABCB11	urine_PH	2:169797017:G:A
ABCB11	urine_PH	2:169797060:A:G
ABCB11	urine_PH	2:169796772:A:G
ABCB11	urine_PH	2:169796288:T:C
ABCB11	urine_PH	2:169796285:A:G
ABCB11	urine_PH	2:169790935:G:A
ABCB11	urine_PH	2:169801628:A:C
ABCB11	urine_PH	2:169802310:G:A
ABCB11	urine_PH	2:169801905:T:C
ABCB11	urine_PH	2:169800441:A:T
ABCB11	urine_PH	2:169803674:C:T
ABCB11	urine_PH	2:169808522:A:T
ABCB11	urine_PH	2:169802594:C:T
ABCB11	urine_PH	2:169797732:T:C
ABCB11	urine_PH	2:169807713:C:T
ABCB11	urine_PH	2:169797927:A:G
ABCB11	urine_PH	2:169798171:A:G
ABCB11	urine_PH	2:169797640:G:T
ABCB11	urine_PH	2:169797652:T:C
ABCB11	urine_PH	2:169797304:A:G
ABCB11	urine_PH	2:169798439:T:C
ABCB11	urine_PH	2:169807482:C:G
ABCB11	urine_PH	2:169798619:T:C
ABCB11	urine_PH	2:169805511:A:C
ABCB11	urine_PH	2:169795288:C:T
ABCB11	urine_PH	2:169794983:G:A
ABCB11	urine_PH	2:169794687:C:T
ABCB11	urine_PH	2:169794283:G:A
ABCB4	CALCIUM	7:87038681:T:C
ABCB4	MCH	7:87038681:T:C
ABCB4	MCHC	7:87038681:T:C
ABCB4	Na	7:87038681:T:C
ABCB4	urine_PH	7:87038681:T:C
ABCB5	CA19_9	7:20798795:G:C
ABCB5	CA19_9	7:20800147:G:C
ABCB5	CA19_9	7:20797701:T:C
ABCB5	CA19_9	7:20796377:G:C
ABCB5	CA19_9	7:20796437:C:G
ABCB5	CA19_9	7:20799893:A:G
ABCB5	CA19_9	7:20790608:G:A
ABCB5	CA19_9	7:20792253:C:T
ABCB5	CA19_9	7:20792285:C:T
ABCB5	CA19_9	7:20783627:C:G
ABCB5	CA19_9	7:20785633:G:A
ABCB5	CA19_9	7:20754850:G:A
ABCB5	CA19_9	7:20755846:T:C
ABCB5	CA19_9	7:20754851:C:A
ABCB5	CA19_9	7:20765321:T:C
ABCB5	CA19_9	7:20779116:G:A
ABCB5	CA19_9	7:20768927:A:T
ABCB5	CA19_9	7:20769092:T:A
ABCB5	CA19_9	7:20759234:C:A
ABCB5	CA19_9	7:20774291:A:G
ABCB5	CA19_9	7:20773139:A:G
ABCB5	CA19_9	7:20775797:T:C
ABCB5	CA19_9	7:20771515:G:A
ABCB5	CA19_9	7:20769610:A:G
ABCB5	CA19_9	7:20771108:T:A
ABCB5	CA19_9	7:20768310:G:A
ABCB5	CA19_9	7:20772914:G:A
ABCB5	CA19_9	7:20773336:G:A
ABCB5	CA19_9	7:20769733:A:G
ABCB5	CA19_9	7:20770627:G:C
ABCB5	CALCIUM	7:20728658:A:G
ABCB5	CALCIUM	7:20728827:G:C
ABCB5	CALCIUM	7:20672998:G:A
ABCB5	CALCIUM	7:20670406:T:C
ABCB5	CALCIUM	7:20675295:G:A
ABCB5	CALCIUM	7:20675910:G:T
ABCB5	CALCIUM	7:20670723:G:A
ABCB5	CALCIUM	7:20661375:A:G
ABCB5	CALCIUM	7:20669629:T:C
ABCB5	CALCIUM	7:20659538:A:G
ABCB5	CALCIUM	7:20655499:T:A
ABCB5	CALCIUM	7:20655392:C:T
ABCB5	CALCIUM	7:20656958:A:C
ABCB5	CALCIUM	7:20657396:G:T
ABCB5	MCHC	7:20728658:A:G
ABCB5	MCHC	7:20675295:G:A
ABCB5	MCHC	7:20672998:G:A
ABCB5	MCHC	7:20728827:G:C
ABCB5	MCHC	7:20675910:G:T
ABCB5	MCHC	7:20670406:T:C
ABCB5	MCHC	7:20670723:G:A
ABCB5	Na	7:20728658:A:G
ABCB5	urine_PH	7:20728658:A:G
ABCB6	TSH	2:220071372:T:A
ABCB9	GB_stone	12:123426873:A:G
ABCB9	GB_stone	12:123407985:C:T
ABCB9	GB_stone	12:123441171:A:G
ABCB9	GB_stone	12:123403577:A:G
ABCC1	CEA	16:16205865:A:G
ABCC1	gastric_ulcer	16:16093732:A:T
ABCC1	gastric_ulcer	16:16096788:G:A
ABCC1	gastric_ulcer	16:16093865:C:T
ABCC1	GERD	16:16168040:A:G
ABCC1	GERD	16:16198604:C:T
ABCC1	GERD	16:16183005:G:A
ABCC1	GERD	16:16183219:C:T
ABCC1	GERD	AX-12563619
ABCC1	IPMN	16:16091724:A:G
ABCC12	CA19_9	16:48183794:A:C
ABCC12	CA19_9	16:48132919:G:A
ABCC12	CA19_9	16:48169934:T:A
ABCC12	PSA	16:48137058:G:T
ABCC12	PSA	16:48152016:C:T
ABCC12	suicidal	16:48132919:G:A
ABCC2	CA125	10:101615851:T:C
ABCC2	CA125	10:101581475:A:G
ABCC3	BASOPHIL	17:48750485:G:A
ABCC3	BUN	17:48750485:G:A
ABCC3	CA19_9	17:48720808:G:T
ABCC3	CA19_9	17:48719590:G:C
ABCC3	CALCIUM	17:48750485:G:A
ABCC3	GOT	17:48750485:G:A
ABCC3	Intraocular pressure, right	17:48750485:G:A
ABCC3	MCHC	17:48750485:G:A
ABCC3	MCHC	17:48751761:G:A
ABCC3	MCHC	17:48751114:C:T
ABCC3	MPV	17:48750485:G:A
ABCC3	Na	17:48750485:G:A
ABCC3	urine_PH	17:48750485:G:A
ABCC4	CA19_9	13:95946301:C:T
ABCC4	CA19_9	13:95916376:A:G
ABCC4	CA19_9	13:95940798:G:A
ABCC4	CA19_9	13:95916276:C:T
ABCC4	education	13:95838046:G:T
ABCC4	GFR	13:95939819:T:C
ABCC4	GFR	13:95941609:C:T
ABCC4	GFR	13:95943313:G:A
ABCC4	PCT	13:95896321:T:C
ABCC4	PCT	13:95895666:C:T
ABCC4	PCT	13:95898207:A:G
ABCC4	PCT	13:95896499:A:G
ABCC4	PCT	13:95897190:A:G
ABCC4	PCT	13:95897359:C:T
ABCC4	PCT	13:95899716:C:A
ABCC4	PCT	13:95894937:C:T
ABCC4	PLT	13:95898207:A:G
ABCC4	PLT	13:95896499:A:G
ABCC4	PLT	13:95897190:A:G
ABCC4	PLT	13:95895666:C:T
ABCC4	PLT	13:95896321:T:C
ABCC4	PLT	13:95899716:C:A
ABCC4	PLT	13:95897359:C:T
ABCC4	suicidal	13:95838171:T:C
ABCC4	TSH	13:95720733:G:A
ABCC5	RDW	3:183641398:G:A
ABCC5	spine_compression_fracture	3:183684460:G:A
ABCC6	CA19_9	16:16290868:A:T
ABCC6	HDL	16:16292708:G:A
ABCC8	CA19_9	11:17467771:C:T
ABCC8	MCHC	11:17425797:T:C
ABCC8	PCT	11:17500109:A:G
ABCC8	TG	11:17452500:C:T
ABCC9	PSA	12:21967401:A:G
ABCC9	PSA	12:21957678:A:C
ABCC9	TSH	12:21967401:A:G
ABCD2	TSH	12:40010509:A:G
ABCD2	TSH	12:39979392:A:G
ABCD3	CA125	1:94975721:G:A
ABCD3	cognitive_funx	1:94920944:C:T
ABCD3	depression_score	1:94920944:C:T
ABCD3	optic_fiber_loss	1:94901851:A:G
ABCD4	AFP	14:74755705:C:T
ABCD4	AFP	14:74762904:C:G
ABCF1	EKG_ischemia	6:30561582:A:G
ABCF1	EOSINOPHIL	6:30557566:C:T
ABCF1	EOSINOPHIL	6:30558190:C:A
ABCF1	EOSINOPHIL	6:30543135:G:A
ABCF1	EOSINOPHIL	6:30559367:A:G
ABCF1	PSA	6:30546417:T:G
ABCF3	spine_compression_fracture	3:183901843:C:T
ABCG1	brain_aneurysmm	21:43663245:C:G
ABCG1	CA19_9	21:43678808:C:T
ABCG1	CA19_9	21:43682177:G:A
ABCG1	CA19_9	21:43682539:C:T
ABCG1	CA19_9	21:43682370:G:C
ABCG1	CA19_9	21:43681956:A:G
ABCG1	CA19_9	21:43679513:C:T
ABCG1	CA19_9	21:43679438:T:C
ABCG1	CA19_9	21:43679554:C:T
ABCG1	gastric_ulcer	21:43693741:A:T
ABCG1	TSH	21:43641109:T:C
ABCG2	BASOPHIL	4:89118728:G:A
ABCG2	BASOPHIL	4:89101603:G:A
ABCG2	BUN	4:89101603:G:A
ABCG2	BUN	4:89121743:C:T
ABCG2	BUN	4:89121335:A:C
ABCG2	BUN	4:89121226:C:T
ABCG2	BUN	4:89117850:C:T
ABCG2	BUN	4:89107539:A:G
ABCG2	BUN	4:89110122:G:A
ABCG2	BUN	4:89104191:C:T
ABCG2	BUN	4:89108106:A:G
ABCG2	BUN	4:89118728:G:A
ABCG2	CA19_9	4:89032306:A:G
ABCG2	CALCIUM	4:89121226:C:T
ABCG2	CALCIUM	4:89121743:C:T
ABCG2	CALCIUM	4:89121335:A:C
ABCG2	CALCIUM	4:89118728:G:A
ABCG2	CALCIUM	4:89104191:C:T
ABCG2	CALCIUM	4:89107539:A:G
ABCG2	CALCIUM	4:89101603:G:A
ABCG2	CALCIUM	4:89108106:A:G
ABCG2	CALCIUM	4:89117850:C:T
ABCG2	CALCIUM	4:89110122:G:A
ABCG2	MCHC	4:89121226:C:T
ABCG2	MCHC	4:89121743:C:T
ABCG2	MCHC	4:89121335:A:C
ABCG2	MCHC	4:89101603:G:A
ABCG2	MCHC	4:89107539:A:G
ABCG2	MCHC	4:89104191:C:T
ABCG2	MCHC	4:89108106:A:G
ABCG2	MCHC	4:89110122:G:A
ABCG2	MCHC	4:89118728:G:A
ABCG2	MCHC	4:89117850:C:T
ABCG2	MCHC	4:89096844:A:G
ABCG2	metabolic_syndrome	4:89073979:T:C
ABCG2	MPV	4:89107539:A:G
ABCG2	MPV	4:89104191:C:T
ABCG2	MPV	4:89110122:G:A
ABCG2	MPV	4:89108106:A:G
ABCG2	MPV	4:89101603:G:A
ABCG2	MPV	4:89118728:G:A
ABCG2	MPV	4:89117850:C:T
ABCG2	MPV	4:89121335:A:C
ABCG2	MPV	4:89121743:C:T
ABCG2	MPV	4:89121226:C:T
ABCG2	Na	4:89107539:A:G
ABCG2	Na	4:89104191:C:T
ABCG2	Na	4:89121335:A:C
ABCG2	Na	4:89121226:C:T
ABCG2	Na	4:89121743:C:T
ABCG2	Na	4:89108106:A:G
ABCG2	Na	4:89110122:G:A
ABCG2	Na	4:89101603:G:A
ABCG2	Na	4:89117850:C:T
ABCG2	Na	4:89118728:G:A
ABCG2	Na	4:89096844:A:G
ABCG2	Na	4:89096288:C:T
ABCG2	Na	4:89096480:A:G
ABCG2	Na	4:89096061:G:A
ABCG2	Na	4:89095066:T:C
ABCG2	Na	4:89093713:G:A
ABCG2	Na	4:89095047:A:G
ABCG2	Na	4:89095412:T:C
ABCG2	Na	4:89095739:T:C
ABCG2	Na	4:89096427:T:G
ABCG2	Na	4:89096580:A:C
ABCG2	Na	4:89096641:G:A
ABCG2	Na	4:89095823:C:T
ABCG2	Na	4:89096576:T:C
ABCG2	Na	4:89093990:A:G
ABCG2	Na	4:89096463:G:A
ABCG2	Na	4:89096380:A:C
ABCG2	Na	4:89094876:C:A
ABCG2	Na	4:89096809:C:T
ABCG2	PSA	4:89029111:C:T
ABCG2	PSA	4:89022646:T:C
ABCG2	PSA	4:89110859:T:C
ABCG2	PSA	4:89102418:G:C
ABCG2	TSH	4:89029111:C:T
ABCG2	URIC_ACID	4:89046202:C:T
ABCG2	URIC_ACID	4:89052323:G:T
ABCG2	URIC_ACID	4:89050026:C:A
ABCG2	URIC_ACID	4:89044180:G:C
ABCG2	URIC_ACID	4:89044312:A:T
ABCG2	URIC_ACID	4:89043634:G:C
ABCG2	URIC_ACID	4:89054667:A:G
ABCG2	URIC_ACID	4:89045331:A:G
ABCG2	URIC_ACID	4:89039082:A:G
ABCG2	URIC_ACID	4:89028775:A:G
ABCG2	URIC_ACID	4:89025241:C:T
ABCG2	URIC_ACID	4:89023224:G:A
ABCG2	URIC_ACID	4:89020934:G:A
ABCG2	URIC_ACID	4:89020427:C:A
ABCG2	URIC_ACID	4:89019735:A:G
ABCG2	URIC_ACID	4:89010983:A:G
ABCG2	URIC_ACID	4:89009006:C:T
ABCG2	URIC_ACID	4:89074660:G:T
ABCG2	URIC_ACID	4:89074709:T:G
ABCG2	URIC_ACID	4:89031586:T:G
ABCG2	URIC_ACID	4:89031519:A:G
ABCG2	URIC_ACID	4:89030841:T:G
ABCG2	URIC_ACID	4:89075239:T:C
ABCG2	URIC_ACID	4:89064581:A:C
ABCG2	URIC_ACID	4:89074771:C:G
ABCG2	URIC_ACID	4:89074405:T:C
ABCG2	URIC_ACID	4:89063851:C:A
ABCG2	URIC_ACID	4:89074603:A:G
ABCG2	URIC_ACID	4:89079386:T:C
ABCG2	URIC_ACID	4:89075623:C:A
ABCG2	URIC_ACID	4:89077481:C:G
ABCG2	URIC_ACID	4:89060909:T:C
ABCG2	URIC_ACID	4:89065353:C:A
ABCG2	URIC_ACID	4:89065868:A:C
ABCG2	URIC_ACID	4:89061114:C:T
ABCG2	URIC_ACID	4:89068761:T:C
ABCG2	URIC_ACID	4:89069527:T:A
ABCG2	URIC_ACID	4:89068455:G:T
ABCG2	URIC_ACID	4:89059917:G:A
ABCG2	URIC_ACID	4:89082032:A:G
ABCG2	URIC_ACID	4:89082792:A:C
ABCG2	URIC_ACID	4:89068498:G:A
ABCG2	URIC_ACID	4:89083666:T:C
ABCG2	URIC_ACID	4:89085331:G:A
ABCG2	URIC_ACID	4:89069406:T:C
ABCG2	URIC_ACID	4:89068738:G:A
ABCG2	URIC_ACID	4:89066715:C:A
ABCG2	URIC_ACID	4:89088475:A:C
ABCG2	URIC_ACID	4:89086744:A:T
ABCG2	URIC_ACID	4:89062189:C:T
ABCG2	URIC_ACID	4:89063985:G:A
ABCG2	URIC_ACID	4:89074679:C:T
ABCG2	URIC_ACID	4:89074674:C:T
ABCG2	URIC_ACID	4:89074667:G:A
ABCG2	URIC_ACID	4:89036353:C:T
ABCG2	URIC_ACID	4:89062285:T:G
ABCG2	URIC_ACID	4:89030920:C:G
ABCG2	URIC_ACID	4:89074693:T:C
ABCG2	URIC_ACID	4:89074694:G:C
ABCG2	URIC_ACID	4:89074687:T:G
ABCG2	URIC_ACID	4:89073979:T:C
ABCG2	URIC_ACID	4:89096619:A:T
ABCG2	URIC_ACID	4:89094008:C:T
ABCG2	URIC_ACID	4:89044067:T:C
ABCG2	URIC_ACID	4:89090615:A:G
ABCG2	URIC_ACID	4:89095398:G:T
ABCG2	URIC_ACID	4:89026428:A:C
ABCG2	URIC_ACID	4:89091187:C:T
ABCG2	URIC_ACID	4:89039629:T:C
ABCG2	URIC_ACID	4:89090432:A:G
ABCG2	URIC_ACID	4:89090877:T:C
ABCG2	URIC_ACID	4:89064602:C:T
ABCG2	URIC_ACID	4:89074004:T:C
ABCG2	URIC_ACID	4:89063354:G:A
ABCG2	URIC_ACID	4:89056715:G:A
ABCG2	URIC_ACID	4:89046617:G:A
ABCG2	URIC_ACID	4:89061802:A:G
ABCG2	URIC_ACID	4:89078924:T:C
ABCG2	URIC_ACID	4:89075223:T:C
ABCG2	URIC_ACID	4:89074808:A:G
ABCG2	URIC_ACID	4:89074546:T:C
ABCG2	URIC_ACID	4:89074547:T:C
ABCG2	URIC_ACID	4:89015857:C:T
ABCG2	URIC_ACID	4:89068737:T:C
ABCG2	URIC_ACID	4:89081441:C:T
ABCG2	URIC_ACID	4:89068007:C:A
ABCG2	URIC_ACID	4:89039584:T:C
ABCG2	URIC_ACID	4:89039500:T:C
ABCG2	URIC_ACID	4:89084381:A:T
ABCG2	URIC_ACID	4:89041399:T:C
ABCG2	URIC_ACID	4:89041878:C:T
ABCG2	URIC_ACID	4:89125424:T:A
ABCG2	URIC_ACID	4:89125932:G:C
ABCG2	URIC_ACID	4:89126434:C:T
ABCG2	URIC_ACID	4:89143112:G:A
ABCG2	URIC_ACID	4:89137901:T:G
ABCG2	URIC_ACID	4:89152324:G:A
ABCG2	URIC_ACID	4:89129256:A:T
ABCG2	URIC_ACID	4:89095434:G:A
ABCG2	URIC_ACID	4:89150226:T:C
ABCG2	URIC_ACID	4:89139659:A:T
ABCG2	URIC_ACID	4:89157124:A:C
ABCG2	URIC_ACID	4:89139275:A:G
ABCG2	URIC_ACID	4:89154111:G:T
ABCG2	URIC_ACID	4:89135288:T:C
ABCG2	URIC_ACID	4:89156914:T:A
ABCG2	URIC_ACID	4:89149026:G:C
ABCG2	URIC_ACID	4:89155237:C:G
ABCG2	URIC_ACID	4:89154065:G:T
ABCG2	URIC_ACID	4:89121743:C:T
ABCG2	URIC_ACID	4:89121335:A:C
ABCG2	URIC_ACID	4:89121226:C:T
ABCG2	URIC_ACID	4:89141574:C:T
ABCG2	URIC_ACID	4:89128413:T:C
ABCG2	URIC_ACID	4:89092524:G:T
ABCG2	URIC_ACID	4:89093036:C:T
ABCG2	URIC_ACID	4:89123925:C:T
ABCG2	URIC_ACID	4:89126193:C:T
ABCG2	URIC_ACID	4:89125311:T:C
ABCG2	URIC_ACID	4:89124778:C:T
ABCG2	URIC_ACID	4:89093013:G:C
ABCG2	URIC_ACID	4:89029866:G:A
ABCG2	URIC_ACID	4:89127082:C:T
ABCG2	URIC_ACID	4:89126767:C:T
ABCG2	URIC_ACID	4:89095690:G:A
ABCG2	URIC_ACID	4:89145548:T:C
ABCG2	URIC_ACID	4:89110122:G:A
ABCG2	URIC_ACID	4:89122833:G:A
ABCG2	URIC_ACID	4:89145274:T:A
ABCG2	URIC_ACID	4:89124563:C:T
ABCG2	URIC_ACID	4:89101603:G:A
ABCG2	URIC_ACID	4:89107539:A:G
ABCG2	URIC_ACID	4:89108106:A:G
ABCG2	URIC_ACID	4:89104191:C:T
ABCG2	URIC_ACID	4:89150075:T:C
ABCG2	URIC_ACID	4:89118728:G:A
ABCG2	URIC_ACID	4:89117850:C:T
ABCG2	URIC_ACID	4:89090354:T:C
ABCG2	URIC_ACID	4:89015090:C:T
ABCG2	URIC_ACID	4:89024220:G:A
ABCG2	URIC_ACID	4:89155971:C:A
ABCG2	URIC_ACID	4:89156899:A:T
ABCG2	URIC_ACID	4:89156061:T:C
ABCG2	URIC_ACID	4:89027840:G:C
ABCG2	URIC_ACID	4:89028478:T:A
ABCG2	URIC_ACID	4:89008506:A:G
ABCG2	URIC_ACID	4:89007921:C:A
ABCG2	URIC_ACID	4:89012320:A:G
ABCG2	URIC_ACID	4:89007035:T:C
ABCG2	URIC_ACID	4:89140833:A:C
ABCG2	URIC_ACID	4:89139832:C:T
ABCG2	URIC_ACID	4:89139826:T:A
ABCG2	URIC_ACID	4:89140356:C:T
ABCG2	URIC_ACID	4:89137318:C:T
ABCG2	URIC_ACID	4:89138878:C:G
ABCG2	URIC_ACID	4:89138621:T:G
ABCG2	URIC_ACID	4:89030264:C:A
ABCG2	URIC_ACID	4:89061910:C:A
ABCG2	URIC_ACID	4:89134704:T:A
ABCG2	URIC_ACID	4:89126647:C:T
ABCG2	URIC_ACID	4:89127481:G:A
ABCG2	URIC_ACID	4:89124373:T:C
ABCG2	URIC_ACID	4:89032451:T:C
ABCG2	URIC_ACID	4:89034231:C:G
ABCG2	URIC_ACID	4:89052957:G:A
ABCG2	URIC_ACID	4:89015619:G:A
ABCG2	URIC_ACID	4:89015163:A:T
ABCG2	URIC_ACID	4:89020503:A:G
ABCG2	URIC_ACID	4:89055194:C:T
ABCG2	URIC_ACID	4:89026109:C:T
ABCG2	URIC_ACID	4:89072808:G:A
ABCG2	URIC_ACID	4:89025816:G:A
ABCG2	URIC_ACID	4:89027542:A:G
ABCG2	URIC_ACID	4:89019760:G:A
ABCG2	URIC_ACID	4:89025026:A:C
ABCG2	urine_PH	4:89121335:A:C
ABCG2	urine_PH	4:89121226:C:T
ABCG2	urine_PH	4:89121743:C:T
ABCG2	urine_PH	4:89107539:A:G
ABCG2	urine_PH	4:89104191:C:T
ABCG2	urine_PH	4:89108106:A:G
ABCG2	urine_PH	4:89117850:C:T
ABCG2	urine_PH	4:89110122:G:A
ABCG2	urine_PH	4:89101603:G:A
ABCG2	urine_PH	4:89118728:G:A
ABCG2	urine_PH	4:89096844:A:G
ABCG4	EKG_infarct	11:119034433:G:A
ABCG4	MCV	11:119019782:G:A
ABCG4	MCV	11:119026460:C:T
ABCG4	MCV	11:119027830:A:G
ABCG4	MCV	11:119026052:G:A
ABCG4	MCV	11:119026330:A:C
ABCG4	MCV	11:119026328:G:A
ABCG4	MCV	11:119016539:G:C
ABCG4	MCV	11:119019475:A:T
ABCG4	MCV	11:119015371:G:A
ABCG4	MCV	11:119016361:T:C
ABCG4	PCT	11:119033684:T:C
ABCG5	CA19_9	2:44055762:C:T
ABCG5	gastric_ulcer	2:44056148:A:T
ABCG5	gastric_ulcer	2:44055922:C:T
ABCG5	gastric_ulcer	2:44069772:G:A
ABCG5	K	2:44036480:T:A
ABCG5	K	2:44037914:C:G
ABCG5	K	2:44036800:A:G
ABCG8	CA19_9	2:44109624:T:C
ABCG8	CA19_9	2:44103621:A:G
ABCG8	gastric_ulcer	2:44073656:T:C
ABCG8	gastric_ulcer	2:44075483:T:C
ABCG8	gastric_ulcer	2:44074000:G:A
ABCG8	gastric_ulcer	2:44069772:G:A
ABHD1	serum_albumin	2:27357619:C:T
ABHD1	serum_albumin	2:27356278:T:C
ABHD1	serum_albumin	2:27354971:C:T
ABHD1	serum_albumin	2:27355991:G:T
ABHD1	serum_albumin	2:27353507:G:C
ABHD1	TG	2:27345400:G:A
ABHD12	Na	20:25304149:G:A
ABHD12	Na	20:25372647:A:C
ABHD12	SOL	20:25364649:G:A
ABHD12B	CA19_9	14:51336427:A:G
ABHD16A	BASOPHIL	6:31675765:G:A
ABHD16A	BASOPHIL	6:31673895:A:T
ABHD16A	BASOPHIL	6:31657701:C:A
ABHD16A	BASOPHIL	6:31654491:G:A
ABHD16A	BASOPHIL	6:31663785:A:T
ABHD16A	CA19_9	6:31672268:A:G
ABHD16A	CA19_9	6:31671498:T:C
ABHD16A	CA19_9	6:31657413:T:C
ABHD16A	CA19_9	6:31654799:G:A
ABHD16A	CREATININE	6:31666551:C:T
ABHD16A	CREATININE	6:31665452:G:A
ABHD16A	CREATININE	6:31662463:C:T
ABHD16A	EOSINOPHIL	6:31671938:G:A
ABHD16A	EOSINOPHIL	6:31673436:G:A
ABHD16A	EOSINOPHIL	6:31674996:A:G
ABHD16A	EOSINOPHIL	6:31675283:C:A
ABHD16A	EOSINOPHIL	6:31675985:C:T
ABHD16A	EOSINOPHIL	6:31675501:G:A
ABHD16A	EOSINOPHIL	6:31666408:G:A
ABHD16A	EOSINOPHIL	6:31665452:G:A
ABHD16A	EOSINOPHIL	6:31666551:C:T
ABHD16A	EOSINOPHIL	6:31658323:G:A
ABHD16A	EOSINOPHIL	6:31654533:C:T
ABHD16A	EOSINOPHIL	6:31662463:C:T
ABHD16A	FEV1_FVC_percent	6:31669295:A:G
ABHD16A	FEV1_FVC_percent	6:31667713:C:T
ABHD16A	FVC_percent	6:31669295:A:G
ABHD16A	FVC_percent	6:31667713:C:T
ABHD16A	GFR	6:31671938:G:A
ABHD16A	GFR	6:31674996:A:G
ABHD16A	GFR	6:31675283:C:A
ABHD16A	GFR	6:31666551:C:T
ABHD16A	GFR	6:31665452:G:A
ABHD16A	GFR	6:31666408:G:A
ABHD16A	GFR	6:31662463:C:T
ABHD16A	GFR	6:31658323:G:A
ABHD16A	HBV	6:31665452:G:A
ABHD16A	HBV	6:31666551:C:T
ABHD16A	HBV	6:31662463:C:T
ABHD17B	CA125	9:74479357:G:A
ABHD17B	CA125	9:74476042:T:C
ABHD17B	Na	9:74500332:C:T
ABHD17B	Na	9:74495615:C:T
ABHD18	FEV1_L	4:128950238:T:G
ABHD18	FVC_L	4:128901402:G:A
ABHD3	PSA	18:19246200:G:T
ABHD3	PSA	18:19230132:T:C
ABHD4	CA125	14:23081399:G:A
ABHD4	CA125	14:23081926:C:T
ABHD8	GFR	19:17412634:G:T
ABHD8	GFR	19:17413160:C:T
ABHD8	GFR	19:17413022:C:G
ABHD8	GFR	19:17412947:T:C
ABI2	CA19_9	2:204253187:C:T
ABI2	CA19_9	2:204283869:G:A
ABI2	PSA	2:204297332:A:G
ABI3	glucose	17:47299128:A:C
ABI3	HBA1C	17:47299128:A:C
ABI3BP	AFP	3:100631077:A:T
ABI3BP	AFP	3:100701989:C:T
ABI3BP	AFP	3:100602179:T:G
ABI3BP	Alcohol consumption	3:100681776:G:A
ABI3BP	CA19_9	3:100584925:C:T
ABI3BP	EKG_ischemia	3:100531786:A:G
ABI3BP	spine_disc_narrowing	3:100544675:G:A
ABI3BP	TSH	3:100550695:G:A
ABI3BP	Weight	3:100597568:C:G
ABL1	CREATININE	9:133728406:T:C
ABL1	EKG_ischemia	9:133662973:G:C
ABL1	EKG_ischemia	9:133670874:G:A
ABL1	EKG_rate	9:133765872:C:T
ABL1	EKG_rate	9:133764019:G:T
ABL1	EKG_rate	9:133728890:C:T
ABL1	EKG_rate	9:133736116:A:G
ABL1	EKG_rate	9:133734075:C:T
ABL1	EKG_rate	9:133731184:T:C
ABL1	EKG_rate	9:133743654:G:A
ABL1	EKG_rate	9:133744032:T:C
ABL1	EKG_rate	9:133746117:T:C
ABL1	EKG_rate	9:133744672:G:A
ABL1	EKG_rate	9:133744503:G:A
ABL1	EKG_rate	9:133761883:T:C
ABL1	EKG_rate	9:133749848:C:T
ABL1	EKG_rate	9:133733961:A:G
ABL1	EKG_rate	9:133732698:G:A
ABL1	EKG_rate	9:133748083:A:G
ABL1	EKG_rate	9:133744911:G:A
ABL1	EKG_rate	9:133745487:A:G
ABL1	EKG_rate	9:133746060:G:A
ABL1	EKG_rate	9:133751526:T:C
ABL1	EKG_rate	9:133747734:C:T
ABL1	EKG_rate	9:133762553:A:G
ABL1	EKG_rate	9:133752611:G:A
ABL1	EKG_rate	9:133684177:C:G
ABL1	EKG_rate	9:133762433:G:A
ABL1	EKG_rate	9:133761992:G:C
ABL1	EKG_rate	9:133688477:C:G
ABL1	EKG_rate	9:133753409:C:G
ABL1	EKG_rate	9:133753113:C:T
ABL1	EKG_rate	9:133753348:T:C
ABL1	GFR	9:133728406:T:C
ABL1	MCV	9:133603151:A:C
ABL1	MCV	9:133600722:A:G
ABL1	MCV	9:133599639:C:T
ABL1	MCV	9:133601977:T:C
ABL1	MCV	9:133609581:A:T
ABL1	MCV	9:133605586:A:C
ABL1	MCV	9:133605596:A:C
ABL2	CA19_9	1:179112989:G:A
ABL2	CA19_9	1:179079955:C:T
ABL2	CA19_9	1:179139070:G:A
ABL2	CREATININE	1:179103834:T:C
ABL2	suicidal	1:179095148:G:A
ABLIM1	BUN	10:116226399:G:A
ABLIM1	CA19_9	10:116407346:G:A
ABLIM1	CA19_9	10:116331030:C:T
ABLIM1	RDW	10:116238495:G:A
ABLIM1	RDW	10:116238535:T:G
ABLIM1	TSH	10:116428041:C:T
ABLIM2	CA19_9	4:8113429:G:A
ABLIM2	FEV1_L	4:7970280:C:G
ABLIM2	FEV1_percent	4:7966812:G:A
ABLIM2	LYMPHOCYTE	4:8111910:G:A
ABLIM2	urine_PH	4:8005196:G:A
ABLIM3	EKG_sinusbradycardia	5:148623098:A:G
ABLIM3	EKG_sinusbradycardia	5:148622345:C:T
ABLIM3	EKG_sinusbradycardia	5:148622329:A:G
ABLIM3	liver_hemangioma	5:148543001:C:T
ABO	AFP	9:136137355:G:A
ABO	ALP	9:136146597:C:T
ABO	ALP	9:136141870:C:T
ABO	ALP	9:136149399:G:A
ABO	ALP	9:136149830:G:A
ABO	ALP	9:136127601:G:A
ABO	ALP	9:136151806:T:C
ABO	ALP	9:136153875:C:T
ABO	ALP	9:136154304:C:T
ABO	ALP	9:136154168:T:C
ABO	ALP	9:136154867:G:T
ABO	ALP	9:136155000:C:T
ABO	ALP	9:136131651:G:A
ABO	ALP	9:136126636:A:G
ABO	ALP	9:136126495:C:T
ABO	ALP	9:136126499:A:C
ABO	ALP	9:136126498:G:A
ABO	ALP	9:136125716:C:G
ABO	ALP	9:136125994:G:A
ABO	ALP	9:136134068:G:A
ABO	ALP	9:136127268:T:C
ABO	ALP	9:136139265:C:A
ABO	ALP	9:136145471:A:G
ABO	ALP	9:136142203:A:C
ABO	ALP	9:136142217:T:G
ABO	ALP	9:136142355:G:A
ABO	ALP	9:136145484:A:T
ABO	ALP	9:136149500:T:C
ABO	ALP	9:136144427:T:C
ABO	ALP	9:136146077:T:G
ABO	ALP	9:136146046:G:A
ABO	ALP	9:136146227:A:T
ABO	ALP	9:136149229:T:C
ABO	ALP	9:136146664:T:A
ABO	ALP	9:136146431:C:T
ABO	ALP	9:136147160:C:T
ABO	ALP	9:136149098:T:A
ABO	ALP	9:136143212:G:A
ABO	ALP	9:136143000:A:T
ABO	ALP	9:136143442:A:G
ABO	ALP	9:136143120:A:G
ABO	ALP	9:136143372:C:T
ABO	ALP	9:136143121:T:C
ABO	ALP	9:136145974:A:G
ABO	ALP	9:136145240:C:T
ABO	ALP	9:136144994:G:A
ABO	ALP	9:136144873:C:T
ABO	ALP	9:136145118:C:T
ABO	ALP	9:136144960:G:A
ABO	ALP	9:136144308:T:C
ABO	ALP	9:136144297:A:G
ABO	ALP	9:136144309:G:A
ABO	ALP	9:136144284:T:A
ABO	ALP	9:136126129:A:C
ABO	ALP	9:136137106:G:A
ABO	ALP	9:136137065:A:G
ABO	ALP	9:136155444:C:T
ABO	ALP	9:136147702:C:T
ABO	ALP	9:136148000:A:G
ABO	ALP	9:136148035:T:C
ABO	ALP	9:136148409:A:G
ABO	ALP	9:136147553:A:G
ABO	ALP	9:136148231:C:T
ABO	ALP	9:136147823:T:G
ABO	ALP	9:136148648:G:C
ABO	ALP	9:136148368:G:C
ABO	ALP	9:136148647:T:C
ABO	ALP	9:136129079:A:G
ABO	ALP	9:136128467:A:G
ABO	ALP	9:136128603:T:C
ABO	ALP	9:136130012:A:C
ABO	ALP	9:136132350:T:C
ABO	ALP	9:136132873:T:C
ABO	ALP	9:136132010:T:C
ABO	ALP	9:136131846:T:C
ABO	ALP	9:136131905:T:C
ABO	ALP	9:136149722:A:G
ABO	ALP	9:136149581:A:G
ABO	ALP	9:136152009:G:A
ABO	ALP	9:136127641:T:C
ABO	ALP	9:136137857:G:T
ABO	ALP	9:136138125:G:T
ABO	ALP	9:136135752:G:A
ABO	ALP	9:136140462:C:T
ABO	ALP	9:136138776:T:C
ABO	ALP	9:136134995:C:T
ABO	ALP	9:136135365:A:G
ABO	ALP	9:136134994:G:T
ABO	ALP	9:136134472:C:A
ABO	ALP	9:136150484:A:G
ABO	ALP	9:136150466:C:T
ABO	ALP	9:136133714:G:A
ABO	ALP	9:136133699:C:A
ABO	ALP	9:136133743:T:C
ABO	ALP	9:136147012:C:T
ABO	ALP	9:136133178:G:A
ABO	ALP	9:136144059:A:T
ABO	ALP	9:136144626:G:A
ABO	ALP	9:136135195:G:C
ABO	ALP	9:136144689:T:G
ABO	ALP	9:136136770:A:C
ABO	ALP	9:136135659:C:T
ABO	ALP	9:136136196:A:T
ABO	ALP	9:136136242:A:G
ABO	ALP	9:136139297:C:T
ABO	ALP	9:136139754:T:C
ABO	ALP	9:136132570:G:A
ABO	ALP	9:136132561:G:C
ABO	ALP	9:136141135:C:T
ABO	ALP	9:136140513:T:C
ABO	ALP	9:136135238:T:C
ABO	ALP	9:136135444:G:A
ABO	ALP	9:136134864:C:A
ABO	ALP	9:136135047:T:C
ABO	ALP	9:136135478:A:G
ABO	ALP	9:136135096:A:G
ABO	ALP	9:136133034:G:T
ABO	ALP	9:136134034:A:G
ABO	ALP	9:136133506:A:G
ABO	ALP	9:136132608:C:T
ABO	ALP	9:136132707:A:T
ABO	ALP	9:136132957:C:T
ABO	ALP	9:136155343:A:G
ABO	ALP	9:136132303:A:G
ABO	ALP	9:136155589:C:G
ABO	ALP	9:136139617:T:C
ABO	ALP	9:136132079:C:T
ABO	ALP	9:136136516:A:G
ABO	ALP	9:136131783:C:T
ABO	ALP	9:136131785:T:C
ABO	ALP	9:136135237:A:G
ABO	ALP	9:136147295:G:A
ABO	ALP	9:136142463:A:C
ABO	ALP	9:136144110:G:A
ABO	ALP	9:136144534:G:A
ABO	ALP	9:136131472:A:T
ABO	ALP	9:136131437:C:T
ABO	ALP	9:136146920:T:G
ABO	ALP	9:136146740:T:C
ABO	ALP	9:136146466:A:G
ABO	ALP	9:136142000:G:C
ABO	ALP	9:136137133:G:C
ABO	ALP	9:136137140:G:A
ABO	ALP	9:136132012:T:C
ABO	ALP	9:136153451:A:G
ABO	ALP	9:136130622:C:T
ABO	ALP	9:136138317:A:G
ABO	ALP	9:136151198:A:G
ABO	ALP	9:136128546:A:G
ABO	ALP	9:136151445:A:C
ABO	ALP	9:136150403:A:G
ABO	ALP	9:136153481:T:C
ABO	ALP	9:136131289:C:T
ABO	ALP	9:136128737:A:C
ABO	ALP	9:136129611:G:A
ABO	ALP	9:136129360:A:G
ABO	ALP	9:136131347:G:A
ABO	ALP	9:136129716:G:A
ABO	ALP	9:136128664:T:C
ABO	ALP	9:136128663:A:G
ABO	ALP	9:136128772:T:C
ABO	ALP	9:136129125:C:A
ABO	ALP	9:136129642:T:G
ABO	ALP	9:136128421:C:G
ABO	ALP	9:136128259:G:A
ABO	ALP	9:136133531:A:G
ABO	ALP	9:136154246:G:T
ABO	ALP	9:136136146:G:A
ABO	ALP	9:136128329:T:C
ABO	ALP	9:136155414:A:G
ABO	ALP	9:136136963:G:T
ABO	ALP	9:136127811:G:A
ABO	ALP	9:136138229:C:T
ABO	ALP	9:136133148:T:C
ABO	aPTT	9:136144994:G:A
ABO	aPTT	9:136145974:A:G
ABO	aPTT	9:136146077:T:G
ABO	aPTT	9:136145118:C:T
ABO	aPTT	9:136144960:G:A
ABO	aPTT	9:136144873:C:T
ABO	aPTT	9:136145240:C:T
ABO	aPTT	9:136146046:G:A
ABO	aPTT	9:136146664:T:A
ABO	aPTT	9:136149098:T:A
ABO	aPTT	9:136147160:C:T
ABO	aPTT	9:136146227:A:T
ABO	aPTT	9:136146431:C:T
ABO	aPTT	9:136149229:T:C
ABO	aPTT	9:136142355:G:A
ABO	aPTT	9:136142203:A:C
ABO	aPTT	9:136142217:T:G
ABO	aPTT	9:136149500:T:C
ABO	aPTT	9:136143000:A:T
ABO	aPTT	9:136143212:G:A
ABO	aPTT	9:136143442:A:G
ABO	aPTT	9:136144427:T:C
ABO	aPTT	9:136143120:A:G
ABO	aPTT	9:136143372:C:T
ABO	aPTT	9:136143121:T:C
ABO	aPTT	9:136144309:G:A
ABO	aPTT	9:136144308:T:C
ABO	aPTT	9:136144297:A:G
ABO	aPTT	9:136144284:T:A
ABO	aPTT	9:136145484:A:T
ABO	aPTT	9:136145471:A:G
ABO	aPTT	9:136137106:G:A
ABO	aPTT	9:136139265:C:A
ABO	aPTT	9:136137065:A:G
ABO	aPTT	9:136148409:A:G
ABO	aPTT	9:136148648:G:C
ABO	aPTT	9:136148368:G:C
ABO	aPTT	9:136148000:A:G
ABO	aPTT	9:136148035:T:C
ABO	aPTT	9:136148231:C:T
ABO	aPTT	9:136147553:A:G
ABO	aPTT	9:136147823:T:G
ABO	aPTT	9:136148647:T:C
ABO	aPTT	9:136147702:C:T
ABO	aPTT	9:136126129:A:C
ABO	aPTT	9:136155444:C:T
ABO	aPTT	9:136132617:G:A
ABO	aPTT	9:136149581:A:G
ABO	aPTT	9:136149722:A:G
ABO	aPTT	9:136127366:C:T
ABO	aPTT	9:136128000:G:C
ABO	aPTT	9:136146310:T:C
ABO	aPTT	9:136149150:C:T
ABO	aPTT	9:136131592:G:C
ABO	aPTT	9:136131315:C:G
ABO	aPTT	9:136131322:G:T
ABO	aPTT	9:136131415:C:T
ABO	aPTT	9:136131461:G:A
ABO	aPTT	9:136132754:C:A
ABO	aPTT	9:136132525:T:C
ABO	aPTT	9:136132168:T:C
ABO	aPTT	9:136132954:T:C
ABO	aPTT	9:136132516:G:A
ABO	aPTT	9:136131895:C:T
ABO	aPTT	9:136129647:G:A
ABO	aPTT	9:136129115:A:T
ABO	aPTT	9:136129715:C:T
ABO	aPTT	9:136128558:T:C
ABO	aPTT	9:136132914:G:A
ABO	aPTT	9:136141504:G:A
ABO	aPTT	9:136142313:A:C
ABO	aPTT	9:136142185:C:T
ABO	aPTT	9:136131022:C:T
ABO	aPTT	9:136152547:C:T
ABO	aPTT	9:136144454:A:G
ABO	aPTT	9:136137657:C:T
ABO	aPTT	9:136130741:C:T
ABO	aPTT	9:136137140:G:A
ABO	aPTT	9:136137133:G:C
ABO	aPTT	9:136138317:A:G
ABO	aPTT	9:136144059:A:T
ABO	aPTT	9:136144626:G:A
ABO	aPTT	9:136147012:C:T
ABO	aPTT	9:136131188:C:T
ABO	aPTT	9:136138776:T:C
ABO	aPTT	9:136136146:G:A
ABO	aPTT	9:136136963:G:T
ABO	aPTT	9:136133531:A:G
ABO	aPTT	9:136138229:C:T
ABO	aPTT	9:136147295:G:A
ABO	aPTT	9:136132012:T:C
ABO	aPTT	9:136133148:T:C
ABO	aPTT	9:136128546:A:G
ABO	aPTT	9:136139297:C:T
ABO	aPTT	9:136139754:T:C
ABO	aPTT	9:136127641:T:C
ABO	aPTT	9:136126631:C:A
ABO	aPTT	9:136130893:T:C
ABO	aPTT	9:136155343:A:G
ABO	aPTT	9:136155589:C:G
ABO	aPTT	9:136141870:C:T
ABO	aPTT	9:136154867:G:T
ABO	aPTT	9:136155000:C:T
ABO	aPTT	9:136154168:T:C
ABO	aPTT	9:136151806:T:C
ABO	aPTT	9:136154304:C:T
ABO	aPTT	9:136153875:C:T
ABO	aPTT	9:136146597:C:T
ABO	aPTT	9:136149830:G:A
ABO	aPTT	9:136149399:G:A
ABO	aPTT	9:136144689:T:G
ABO	aPTT	9:136133699:C:A
ABO	aPTT	9:136133743:T:C
ABO	aPTT	9:136133714:G:A
ABO	aPTT	9:136140462:C:T
ABO	aPTT	9:136135752:G:A
ABO	aPTT	9:136134472:C:A
ABO	aPTT	9:136134995:C:T
ABO	aPTT	9:136137857:G:T
ABO	aPTT	9:136135365:A:G
ABO	aPTT	9:136138125:G:T
ABO	aPTT	9:136134994:G:T
ABO	aPTT	9:136135195:G:C
ABO	aPTT	9:136153451:A:G
ABO	aPTT	9:136153481:T:C
ABO	aPTT	9:136151445:A:C
ABO	aPTT	9:136128259:G:A
ABO	aPTT	9:136132079:C:T
ABO	aPTT	9:136146920:T:G
ABO	aPTT	9:136146466:A:G
ABO	aPTT	9:136146740:T:C
ABO	aPTT	9:136128329:T:C
ABO	aPTT	9:136131651:G:A
ABO	aPTT	9:136133178:G:A
ABO	aPTT	9:136128421:C:G
ABO	aPTT	9:136131437:C:T
ABO	aPTT	9:136131472:A:T
ABO	aPTT	9:136131783:C:T
ABO	aPTT	9:136131785:T:C
ABO	aPTT	9:136131289:C:T
ABO	aPTT	9:136151198:A:G
ABO	aPTT	9:136128737:A:C
ABO	aPTT	9:136128664:T:C
ABO	aPTT	9:136131347:G:A
ABO	aPTT	9:136129642:T:G
ABO	aPTT	9:136129716:G:A
ABO	aPTT	9:136129611:G:A
ABO	aPTT	9:136128663:A:G
ABO	aPTT	9:136129125:C:A
ABO	aPTT	9:136128772:T:C
ABO	aPTT	9:136129360:A:G
ABO	aPTT	9:136144110:G:A
ABO	aPTT	9:136144534:G:A
ABO	aPTT	9:136142463:A:C
ABO	aPTT	9:136142000:G:C
ABO	aPTT	9:136150403:A:G
ABO	aPTT	9:136133034:G:T
ABO	aPTT	9:136132303:A:G
ABO	aPTT	9:136132570:G:A
ABO	aPTT	9:136132561:G:C
ABO	aPTT	9:136132957:C:T
ABO	aPTT	9:136132608:C:T
ABO	aPTT	9:136132707:A:T
ABO	aPTT	9:136133506:A:G
ABO	aPTT	9:136140513:T:C
ABO	aPTT	9:136141135:C:T
ABO	aPTT	9:136135237:A:G
ABO	aPTT	9:136136516:A:G
ABO	aPTT	9:136135659:C:T
ABO	aPTT	9:136136242:A:G
ABO	aPTT	9:136136196:A:T
ABO	aPTT	9:136135444:G:A
ABO	aPTT	9:136135478:A:G
ABO	aPTT	9:136135047:T:C
ABO	aPTT	9:136135096:A:G
ABO	aPTT	9:136134864:C:A
ABO	aPTT	9:136135238:T:C
ABO	aPTT	9:136134034:A:G
ABO	aPTT	9:136136770:A:C
ABO	aPTT	9:136139617:T:C
ABO	aPTT	9:136127811:G:A
ABO	aPTT	9:136127601:G:A
ABO	aPTT	9:136127764:C:T
ABO	aPTT	9:136134068:G:A
ABO	aPTT	9:136126499:A:C
ABO	aPTT	9:136126498:G:A
ABO	aPTT	9:136125716:C:G
ABO	aPTT	9:136126495:C:T
ABO	aPTT	9:136126636:A:G
ABO	aPTT	9:136130622:C:T
ABO	aPTT	9:136152354:C:T
ABO	aPTT	9:136152070:G:C
ABO	aPTT	9:136155414:A:G
ABO	aPTT	9:136154246:G:T
ABO	aPTT	9:136125994:G:A
ABO	aPTT	9:136144593:G:T
ABO	aPTT	9:136154433:G:C
ABO	aPTT	9:136152722:C:T
ABO	aPTT	9:136155063:C:T
ABO	aPTT	9:136153544:A:T
ABO	aPTT	9:136136583:G:A
ABO	aPTT	9:136155359:G:A
ABO	aPTT	9:136129378:G:A
ABO	aPTT	9:136132633:A:G
ABO	aPTT	9:136150466:C:T
ABO	aPTT	9:136150484:A:G
ABO	aPTT	9:136152920:T:C
ABO	aPTT	9:136127268:T:C
ABO	aPTT	9:136152009:G:A
ABO	aPTT	9:136135108:G:T
ABO	aPTT	9:136137646:T:C
ABO	BASOPHIL	9:136127641:T:C
ABO	BASOPHIL	9:136144593:G:T
ABO	BASOPHIL	9:136127764:C:T
ABO	BASOPHIL	9:136129378:G:A
ABO	BASOPHIL	9:136127811:G:A
ABO	BASOPHIL	9:136131785:T:C
ABO	BASOPHIL	9:136131783:C:T
ABO	CEA	9:136131592:G:C
ABO	CEA	9:136131022:C:T
ABO	CEA	9:136131315:C:G
ABO	CEA	9:136131322:G:T
ABO	CEA	9:136129647:G:A
ABO	CEA	9:136129115:A:T
ABO	CEA	9:136129715:C:T
ABO	CEA	9:136131415:C:T
ABO	CEA	9:136131461:G:A
ABO	CEA	9:136128558:T:C
ABO	CEA	9:136152009:G:A
ABO	CEA	9:136130741:C:T
ABO	CEA	9:136131895:C:T
ABO	CEA	9:136132954:T:C
ABO	CEA	9:136131188:C:T
ABO	CEA	9:136132525:T:C
ABO	CEA	9:136132516:G:A
ABO	CEA	9:136132168:T:C
ABO	CEA	9:136132914:G:A
ABO	CEA	9:136132754:C:A
ABO	CEA	9:136137657:C:T
ABO	CEA	9:136142185:C:T
ABO	CEA	9:136144454:A:G
ABO	CEA	9:136142313:A:C
ABO	CEA	9:136149150:C:T
ABO	CEA	9:136141504:G:A
ABO	CEA	9:136146310:T:C
ABO	CEA	9:136141870:C:T
ABO	CEA	9:136149830:G:A
ABO	CEA	9:136155000:C:T
ABO	CEA	9:136154867:G:T
ABO	CEA	9:136154304:C:T
ABO	CEA	9:136153875:C:T
ABO	CEA	9:136151806:T:C
ABO	CEA	9:136154168:T:C
ABO	CEA	9:136149399:G:A
ABO	CEA	9:136146597:C:T
ABO	CEA	9:136152547:C:T
ABO	CEA	9:136150484:A:G
ABO	CEA	9:136150466:C:T
ABO	CEA	9:136130893:T:C
ABO	CEA	9:136128000:G:C
ABO	CEA	9:136131651:G:A
ABO	CEA	9:136127366:C:T
ABO	CEA	9:136127268:T:C
ABO	CEA	9:136127601:G:A
ABO	CEA	9:136134068:G:A
ABO	CEA	9:136128603:T:C
ABO	CEA	9:136128467:A:G
ABO	CEA	9:136130012:A:C
ABO	CEA	9:136129079:A:G
ABO	CEA	9:136132873:T:C
ABO	CEA	9:136131905:T:C
ABO	CEA	9:136132350:T:C
ABO	CEA	9:136132010:T:C
ABO	CEA	9:136131846:T:C
ABO	CEA	9:136155359:G:A
ABO	CEA	9:136125716:C:G
ABO	CEA	9:136126499:A:C
ABO	CEA	9:136126498:G:A
ABO	CEA	9:136126495:C:T
ABO	CEA	9:136126636:A:G
ABO	CEA	9:136126631:C:A
ABO	CEA	9:136154433:G:C
ABO	CEA	9:136125994:G:A
ABO	CEA	9:136132617:G:A
ABO	CEA	9:136132633:A:G
ABO	HB	9:136141870:C:T
ABO	HB	9:136155000:C:T
ABO	HB	9:136154867:G:T
ABO	HB	9:136154168:T:C
ABO	HB	9:136153875:C:T
ABO	HB	9:136154304:C:T
ABO	HB	9:136151806:T:C
ABO	HB	9:136146597:C:T
ABO	HB	9:136149399:G:A
ABO	HB	9:136131651:G:A
ABO	HB	9:136149830:G:A
ABO	HB	9:136127601:G:A
ABO	HB	9:136126636:A:G
ABO	HB	9:136125716:C:G
ABO	HB	9:136126495:C:T
ABO	HB	9:136126499:A:C
ABO	HB	9:136126498:G:A
ABO	HB	9:136134068:G:A
ABO	HB	9:136125994:G:A
ABO	HB	9:136127268:T:C
ABO	HB	9:136141504:G:A
ABO	HB	9:136142313:A:C
ABO	HB	9:136144454:A:G
ABO	HB	9:136130893:T:C
ABO	HB	9:136142185:C:T
ABO	HB	9:136149150:C:T
ABO	HB	9:136152547:C:T
ABO	HB	9:136146310:T:C
ABO	HB	9:136132873:T:C
ABO	HB	9:136130741:C:T
ABO	HB	9:136129079:A:G
ABO	HB	9:136132350:T:C
ABO	HB	9:136131905:T:C
ABO	HB	9:136152009:G:A
ABO	HB	9:136132010:T:C
ABO	HB	9:136131846:T:C
ABO	HB	9:136137657:C:T
ABO	HB	9:136128603:T:C
ABO	HB	9:136128467:A:G
ABO	HB	9:136130012:A:C
ABO	HB	9:136129715:C:T
ABO	HB	9:136129115:A:T
ABO	HB	9:136129647:G:A
ABO	HB	9:136128558:T:C
ABO	HB	9:136131315:C:G
ABO	HB	9:136131322:G:T
ABO	HB	9:136132914:G:A
ABO	HB	9:136131022:C:T
ABO	HB	9:136150466:C:T
ABO	HB	9:136150484:A:G
ABO	HB	9:136132954:T:C
ABO	HB	9:136132754:C:A
ABO	HB	9:136132525:T:C
ABO	HB	9:136132168:T:C
ABO	HB	9:136132516:G:A
ABO	HB	9:136131188:C:T
ABO	HB	9:136131895:C:T
ABO	HB	9:136131461:G:A
ABO	HB	9:136131415:C:T
ABO	HB	9:136131592:G:C
ABO	HB	9:136128000:G:C
ABO	HB	9:136155359:G:A
ABO	HB	9:136127366:C:T
ABO	HCT	9:136141870:C:T
ABO	HCT	9:136131651:G:A
ABO	HCT	9:136146597:C:T
ABO	HCT	9:136149399:G:A
ABO	HCT	9:136149830:G:A
ABO	HCT	9:136154867:G:T
ABO	HCT	9:136155000:C:T
ABO	HCT	9:136154304:C:T
ABO	HCT	9:136154168:T:C
ABO	HCT	9:136151806:T:C
ABO	HCT	9:136153875:C:T
ABO	HCT	9:136127601:G:A
ABO	HCT	9:136126498:G:A
ABO	HCT	9:136126499:A:C
ABO	HCT	9:136125716:C:G
ABO	HCT	9:136126495:C:T
ABO	HCT	9:136126636:A:G
ABO	HCT	9:136125994:G:A
ABO	HCT	9:136134068:G:A
ABO	HCT	9:136127268:T:C
ABO	HCT	9:136130893:T:C
ABO	HCT	9:136129079:A:G
ABO	HCT	9:136131905:T:C
ABO	HCT	9:136132873:T:C
ABO	HCT	9:136132350:T:C
ABO	HCT	9:136132010:T:C
ABO	HCT	9:136131846:T:C
ABO	HCT	9:136128603:T:C
ABO	HCT	9:136128467:A:G
ABO	HCT	9:136130012:A:C
ABO	HCT	9:136141504:G:A
ABO	HCT	9:136130741:C:T
ABO	HCT	9:136142313:A:C
ABO	HCT	9:136144454:A:G
ABO	HCT	9:136149150:C:T
ABO	HCT	9:136155359:G:A
ABO	HCT	9:136129715:C:T
ABO	HCT	9:136129115:A:T
ABO	HCT	9:136129647:G:A
ABO	HCT	9:136142185:C:T
ABO	HCT	9:136152547:C:T
ABO	HCT	9:136131322:G:T
ABO	HCT	9:136131315:C:G
ABO	HCT	9:136131022:C:T
ABO	HCT	9:136128558:T:C
ABO	HCT	9:136137657:C:T
ABO	HCT	9:136132754:C:A
ABO	HCT	9:136146310:T:C
ABO	HCT	9:136132954:T:C
ABO	HCT	9:136132914:G:A
ABO	HCT	9:136132516:G:A
ABO	HCT	9:136132168:T:C
ABO	HCT	9:136132525:T:C
ABO	HCT	9:136131461:G:A
ABO	HCT	9:136131415:C:T
ABO	HCT	9:136131895:C:T
ABO	HCT	9:136152009:G:A
ABO	HCT	9:136131592:G:C
ABO	MCV	9:136131592:G:C
ABO	MCV	9:136131188:C:T
ABO	MCV	9:136131415:C:T
ABO	MCV	9:136128558:T:C
ABO	MCV	9:136131461:G:A
ABO	MCV	9:136132954:T:C
ABO	MCV	9:136131322:G:T
ABO	MCV	9:136131315:C:G
ABO	MCV	9:136129115:A:T
ABO	MCV	9:136129715:C:T
ABO	MCV	9:136129647:G:A
ABO	MCV	9:136137657:C:T
ABO	MCV	9:136132168:T:C
ABO	MCV	9:136132525:T:C
ABO	MCV	9:136132516:G:A
ABO	MCV	9:136132754:C:A
ABO	MCV	9:136132914:G:A
ABO	MCV	9:136131022:C:T
ABO	MCV	9:136127366:C:T
ABO	MCV	9:136131895:C:T
ABO	MCV	9:136142313:A:C
ABO	MCV	9:136144454:A:G
ABO	MCV	9:136142185:C:T
ABO	MCV	9:136128000:G:C
ABO	MCV	9:136141504:G:A
ABO	MCV	9:136149150:C:T
ABO	MCV	9:136146310:T:C
ABO	MCV	9:136152547:C:T
ABO	MCV	9:136130741:C:T
ABO	MCV	9:136126631:C:A
ABO	MCV	9:136130893:T:C
ABO	MCV	9:136132873:T:C
ABO	MCV	9:136130012:A:C
ABO	MCV	9:136128467:A:G
ABO	MCV	9:136128603:T:C
ABO	MCV	9:136129079:A:G
ABO	MCV	9:136132350:T:C
ABO	MCV	9:136132010:T:C
ABO	MCV	9:136131846:T:C
ABO	MCV	9:136131905:T:C
ABO	MCV	9:136152009:G:A
ABO	RBC	9:136131651:G:A
ABO	RBC	9:136141870:C:T
ABO	RBC	9:136146597:C:T
ABO	RBC	9:136149399:G:A
ABO	RBC	9:136149830:G:A
ABO	RBC	9:136154867:G:T
ABO	RBC	9:136155000:C:T
ABO	RBC	9:136154168:T:C
ABO	RBC	9:136151806:T:C
ABO	RBC	9:136154304:C:T
ABO	RBC	9:136153875:C:T
ABO	RBC	9:136128558:T:C
ABO	RBC	9:136129115:A:T
ABO	RBC	9:136129715:C:T
ABO	RBC	9:136129647:G:A
ABO	RBC	9:136131322:G:T
ABO	RBC	9:136131315:C:G
ABO	RBC	9:136137657:C:T
ABO	RBC	9:136132954:T:C
ABO	RBC	9:136131461:G:A
ABO	RBC	9:136131022:C:T
ABO	RBC	9:136142313:A:C
ABO	RBC	9:136132168:T:C
ABO	RBC	9:136132516:G:A
ABO	RBC	9:136132525:T:C
ABO	RBC	9:136131415:C:T
ABO	RBC	9:136144454:A:G
ABO	RBC	9:136131592:G:C
ABO	RBC	9:136132754:C:A
ABO	RBC	9:136132914:G:A
ABO	RBC	9:136141504:G:A
ABO	RBC	9:136130893:T:C
ABO	RBC	9:136142185:C:T
ABO	RBC	9:136149150:C:T
ABO	RBC	9:136130741:C:T
ABO	RBC	9:136152547:C:T
ABO	RBC	9:136131895:C:T
ABO	RBC	9:136146310:T:C
ABO	RBC	9:136131188:C:T
ABO	RBC	9:136127601:G:A
ABO	RBC	9:136134068:G:A
ABO	RBC	9:136125994:G:A
ABO	RBC	9:136132873:T:C
ABO	RBC	9:136125716:C:G
ABO	RBC	9:136126495:C:T
ABO	RBC	9:136126498:G:A
ABO	RBC	9:136126499:A:C
ABO	RBC	9:136129079:A:G
ABO	RBC	9:136132350:T:C
ABO	RBC	9:136131905:T:C
ABO	RBC	9:136132010:T:C
ABO	RBC	9:136130012:A:C
ABO	RBC	9:136128467:A:G
ABO	RBC	9:136128603:T:C
ABO	RBC	9:136131846:T:C
ABO	RBC	9:136126636:A:G
ABO	RBC	9:136128000:G:C
ABO	RBC	9:136127366:C:T
ABO	RBC	9:136155359:G:A
ABO	RBC	9:136152009:G:A
ABO	RBC	9:136150466:C:T
ABO	RBC	9:136150484:A:G
ABO	RBC	9:136127268:T:C
ABO	RBC	9:136126631:C:A
ABO	RBC	9:136154433:G:C
ABO	TSH	9:136149711:A:T
ABO	WBC	9:136125994:G:A
ABR	brain_SVD	17:983211:G:A
ABR	CA19_9	17:921507:C:T
ABR	CREATININE	17:921507:C:T
ABR	EKG_ischemia	17:961304:C:A
ABR	FEV1_percent	17:925701:C:T
ABR	gastric_ulcer	17:1032634:G:T
ABR	MCH	17:922151:G:A
ABR	MCHC	17:922151:G:A
ABR	optic_disc_cupping	17:1005224:T:C
ABR	PT	17:961523:G:A
ABR	spine_compression_fracture	17:936300:T:C
ABR	spine_compression_fracture	17:1066050:G:A
ABR	TSH	17:1066734:G:C
ABR	TSH	17:978691:C:T
ABR	TSH	17:1070150:G:C
ABR	TSH	17:1067928:A:G
ABRA	Depressed_mood	8:107769116:C:G
ABRA	Depressed_mood	8:107769081:T:A
ABRA	Depressed_mood	8:107771680:T:C
ABRA	Depressed_mood	8:107776450:C:T
ABRA	Depressed_mood	8:107770988:T:C
ABRA	Depressed_mood	8:107786806:C:T
ABRA	depression_score	8:107769081:T:A
ABRA	depression_score	8:107769116:C:G
ABRA	depression_score	8:107770988:T:C
ABRA	depression_score	8:107771680:T:C
ABRA	depression_score	8:107776450:C:T
ABTB2	CA19_9	11:34288873:T:A
ABTB2	CA19_9	11:34345089:C:T
ABTB2	CEA	11:34241602:A:G
ABTB2	TSH	11:34181365:C:T
ACAA1	CA125	3:38181994:G:A
ACAA1	Coronary CT : Coronary calcium score	3:38163485:C:T
ACAA1	DM_diagnosis	3:38160442:A:G
ACAA1	PSA	3:38160442:A:G
ACAA2	CA19_9	18:47340656:G:A
ACAA2	cholecystitis	18:47330341:C:T
ACAA2	cholecystitis	18:47334527:A:G
ACAA2	cholecystitis	18:47323447:C:T
ACAA2	Inbody_Fat_percent	18:47319143:T:G
ACAA2	MCHC	18:47319143:T:G
ACAA2	MCHC	18:47315555:G:C
ACAA2	MCHC	18:47307388:T:C
ACAA2	MCHC	18:47315616:G:A
ACAA2	MCHC	18:47317163:T:G
ACAA2	MCHC	18:47308463:A:G
ACAA2	MCHC	18:47316993:A:G
ACAA2	MCHC	18:47312993:A:G
ACAA2	MCHC	18:47308150:A:G
ACAA2	MCHC	18:47313493:A:T
ACAA2	MCHC	18:47314604:T:C
ACAA2	MPV	18:47337836:A:C
ACAA2	MPV	18:47319143:T:G
ACAA2	MPV	18:47313493:A:T
ACAA2	MPV	18:47308150:A:G
ACAA2	MPV	18:47315616:G:A
ACAA2	MPV	18:47315555:G:C
ACAA2	MPV	18:47307388:T:C
ACAA2	MPV	18:47314604:T:C
ACAA2	MPV	18:47317163:T:G
ACAA2	MPV	18:47316993:A:G
ACAA2	MPV	18:47308463:A:G
ACAA2	MPV	18:47312993:A:G
ACAA2	Na	18:47319143:T:G
ACAA2	Na	18:47312993:A:G
ACAA2	Na	18:47315616:G:A
ACAA2	Na	18:47307388:T:C
ACAA2	Na	18:47315555:G:C
ACAA2	Na	18:47308463:A:G
ACAA2	Na	18:47316993:A:G
ACAA2	Na	18:47317163:T:G
ACAA2	Na	18:47308150:A:G
ACAA2	Na	18:47314604:T:C
ACAA2	Na	18:47313493:A:T
ACAA2	urine_PH	18:47319143:T:G
ACAA2	urine_PH	18:47308150:A:G
ACAA2	urine_PH	18:47314604:T:C
ACAA2	urine_PH	18:47313493:A:T
ACAA2	urine_PH	18:47312993:A:G
ACAA2	urine_PH	18:47315555:G:C
ACAA2	urine_PH	18:47307388:T:C
ACAA2	urine_PH	18:47315616:G:A
ACAA2	urine_PH	18:47316993:A:G
ACAA2	urine_PH	18:47308463:A:G
ACAA2	urine_PH	18:47317163:T:G
ACACA	loss_of_interest	17:35693858:G:C
ACACA	loss_of_interest	17:35688337:C:T
ACACA	loss_of_interest	17:35694215:C:T
ACACA	loss_of_interest	17:35711639:C:T
ACACA	loss_of_interest	17:35702637:G:A
ACACA	loss_of_interest	17:35702299:G:A
ACACA	loss_of_interest	17:35710966:G:A
ACACA	loss_of_interest	17:35677832:C:T
ACACA	PSA	17:35602886:A:T
ACACA	PSA	17:35640813:G:A
ACACB	Alcohol consumption	12:109621285:A:G
ACACB	Alcohol consumption	12:109660100:G:A
ACACB	DM_diagnosis	12:109693820:A:C
ACACB	DM_diagnosis	12:109675029:T:C
ACACB	DM_diagnosis	12:109683059:T:C
ACACB	DM_diagnosis	12:109683575:A:G
ACACB	Dyslipid_diagnosis	12:109683059:T:C
ACACB	Dyslipid_diagnosis	12:109683575:A:G
ACACB	Dyslipid_diagnosis	12:109675029:T:C
ACACB	HDL	12:109587732:G:A
ACACB	TSH	12:109561682:A:G
ACAD10	Alcohol consumption	12:112120254:G:A
ACAD10	Alcohol consumption	12:112123200:T:G
ACAD10	Alcohol consumption	12:112168009:G:A
ACAD10	Alcohol consumption	12:112140669:A:G
ACAD10	Alcohol consumption	12:112183887:A:G
ACAD10	Alcohol consumption	12:112155134:A:G
ACAD10	Alcohol consumption	12:112199080:C:T
ACAD10	Alcohol consumption	12:112130708:A:G
ACAD10	Alcohol consumption	12:112132276:A:G
ACAD10	Alcohol consumption	12:112130051:A:C
ACAD10	Alcohol consumption	12:112173069:C:T
ACAD10	Alcohol consumption	12:112191641:G:A
ACAD10	Alcohol consumption	12:112156587:T:C
ACAD10	Alcohol consumption	12:112140815:G:A
ACAD10	Alcohol consumption	12:112194727:C:T
ACAD10	Alcohol consumption	12:112130199:G:C
ACAD10	Alcohol consumption	12:112133924:G:A
ACAD10	Alcohol consumption	12:112132875:T:C
ACAD10	Alcohol consumption	12:112131698:G:T
ACAD10	Alcohol consumption	12:112134971:G:C
ACAD10	Alcohol consumption	12:112187840:A:G
ACAD10	Alcohol consumption	12:112191139:A:G
ACAD10	Alcohol consumption	12:112190438:C:A
ACAD10	Alcohol consumption	12:112146911:C:T
ACAD10	Alcohol consumption	12:112181226:C:T
ACAD10	Alcohol consumption	12:112189880:G:T
ACAD10	Alcohol consumption	12:112135275:G:A
ACAD10	Alcohol consumption	12:112161425:G:A
ACAD10	Alcohol consumption	12:112160842:C:T
ACAD10	Alcohol consumption	12:112158966:T:C
ACAD10	Alcohol consumption	12:112161022:C:T
ACAD10	ALP	12:112168009:G:A
ACAD10	ALP	12:112130199:G:C
ACAD10	ALP	12:112135275:G:A
ACAD10	ALP	12:112133924:G:A
ACAD10	ALP	12:112131698:G:T
ACAD10	ALP	12:112132875:T:C
ACAD10	ALP	12:112161425:G:A
ACAD10	ALP	12:112160842:C:T
ACAD10	ALP	12:112181226:C:T
ACAD10	ALP	12:112134971:G:C
ACAD10	ALP	12:112161022:C:T
ACAD10	ALP	12:112158966:T:C
ACAD10	ALP	12:112140669:A:G
ACAD10	ALP	12:112187840:A:G
ACAD10	ALP	12:112146911:C:T
ACAD10	CALCIUM	12:112168009:G:A
ACAD10	CREATININE	12:112168009:G:A
ACAD10	CREATININE	12:112140669:A:G
ACAD10	Coffee consumption	12:112168009:G:A
ACAD10	Coffee consumption	12:112140669:A:G
ACAD10	DM_diagnosis	12:112140669:A:G
ACAD10	DM_diagnosis	12:112168009:G:A
ACAD10	GFR	12:112168009:G:A
ACAD10	GFR	12:112140669:A:G
ACAD10	GGT	12:112168009:G:A
ACAD10	GGT	12:112140669:A:G
ACAD10	glucose	12:112140669:A:G
ACAD10	glucose	12:112168009:G:A
ACAD10	GOT	12:112168009:G:A
ACAD10	GOT	12:112140669:A:G
ACAD10	GPT	12:112168009:G:A
ACAD10	GPT	12:112140669:A:G
ACAD10	HDL	12:112168009:G:A
ACAD10	HDL	12:112140669:A:G
ACAD10	HTN_diagnosis	12:112168009:G:A
ACAD10	HTN_diagnosis	12:112140669:A:G
ACAD10	LYMPHOCYTE	12:112186643:T:C
ACAD10	PCT	12:112120254:G:A
ACAD10	PCT	12:112180177:A:G
ACAD10	PCT	12:112173448:A:G
ACAD10	PCT	12:112183490:G:A
ACAD10	PCT	12:112176107:A:G
ACAD10	PCT	12:112183574:T:C
ACAD10	PCT	12:112191139:A:G
ACAD10	PCT	12:112190438:C:A
ACAD10	PCT	12:112156802:T:A
ACAD10	PCT	12:112189880:G:T
ACAD10	PCT	12:112199080:C:T
ACAD10	PCT	12:112191641:G:A
ACAD10	PCT	12:112194727:C:T
ACAD10	PCT	12:112140815:G:A
ACAD10	PCT	12:112132276:A:G
ACAD10	PCT	12:112130051:A:C
ACAD10	PCT	12:112173069:C:T
ACAD10	PCT	12:112130708:A:G
ACAD10	PLT	12:112120254:G:A
ACAD10	PLT	12:112180177:A:G
ACAD10	PLT	12:112173448:A:G
ACAD10	PLT	12:112183490:G:A
ACAD10	PLT	12:112176107:A:G
ACAD10	PLT	12:112183574:T:C
ACAD10	PLT	12:112191139:A:G
ACAD10	PLT	12:112190438:C:A
ACAD10	PLT	12:112189880:G:T
ACAD10	PLT	12:112156802:T:A
ACAD10	PLT	12:112194727:C:T
ACAD10	PLT	12:112130051:A:C
ACAD10	PLT	12:112199080:C:T
ACAD10	PLT	12:112191641:G:A
ACAD10	PLT	12:112132276:A:G
ACAD10	PLT	12:112130708:A:G
ACAD10	PLT	12:112140815:G:A
ACAD10	PLT	12:112173069:C:T
ACAD10	PLT	12:112156587:T:C
ACAD10	PLT	12:112155134:A:G
ACAD10	PLT	12:112183887:A:G
ACAD10	RDW	12:112168009:G:A
ACAD10	SEG_NEUT.	12:112186643:T:C
ACAD10	SEG_NEUT.	12:112168009:G:A
ACAD10	serum_albumin	12:112168009:G:A
ACAD10	serum_albumin	12:112140669:A:G
ACAD10	serum_protein	12:112168009:G:A
ACAD10	serum_protein	12:112140669:A:G
ACAD10	Visceral adipose tissue area	12:112168009:G:A
ACAD10	WBC	12:112168009:G:A
ACAD11	CA19_9	3:132383647:T:C
ACAD11	CA19_9	3:132347414:C:T
ACAD11	Dyslipid_diagnosis	3:132377612:T:C
ACAD11	Dyslipid_diagnosis	3:132313720:A:G
ACAD11	Dyslipid_diagnosis	3:132313775:T:C
ACAD11	Dyslipid_diagnosis	3:132317010:G:C
ACAD11	Dyslipid_diagnosis	3:132371778:C:T
ACAD11	Dyslipid_diagnosis	3:132296814:T:C
ACAD11	Dyslipid_diagnosis	3:132366498:T:C
ACAD11	Dyslipid_diagnosis	3:132363527:T:C
ACAD11	Dyslipid_diagnosis	3:132300293:C:T
ACAD11	Dyslipid_diagnosis	3:132349946:G:A
ACAD11	Dyslipid_diagnosis	3:132329325:T:C
ACAD11	Dyslipid_diagnosis	3:132354590:T:C
ACAD11	Dyslipid_diagnosis	3:132354504:A:G
ACAD11	Dyslipid_diagnosis	3:132346166:T:C
ACAD11	Dyslipid_diagnosis	3:132346992:C:T
ACAD11	Dyslipid_diagnosis	3:132356121:C:T
ACAD11	Dyslipid_diagnosis	3:132326764:T:C
ACAD11	Dyslipid_diagnosis	3:132327632:A:G
ACAD11	Dyslipid_diagnosis	3:132310040:C:G
ACAD11	Dyslipid_diagnosis	3:132334532:T:C
ACAD11	Dyslipid_diagnosis	3:132340615:T:A
ACAD11	Dyslipid_diagnosis	3:132306191:G:A
ACAD11	Dyslipid_diagnosis	3:132280930:G:A
ACAD11	GPT	3:132359511:T:C
ACAD11	guilt_feeling	3:132326216:C:G
ACAD8	CA125	11:134135348:A:G
ACAD9	BASOPHIL	3:128608751:G:C
ACAD9	BASOPHIL	3:128612113:A:C
ACAD9	BASOPHIL	3:128616359:C:G
ACAD9	BASOPHIL	3:128608341:T:G
ACAD9	BASOPHIL	3:128620388:T:C
ACAD9	BASOPHIL	3:128602847:A:G
ACAD9	BASOPHIL	3:128627623:G:A
ACAD9	BASOPHIL	3:128609311:C:T
ACAD9	BASOPHIL	3:128622760:G:T
ACAD9	BASOPHIL	3:128600585:C:G
ACAD9	BASOPHIL	3:128603080:T:G
ACAD9	BASOPHIL	3:128602526:C:T
ACAD9	BASOPHIL	3:128601050:A:G
ACAD9	BASOPHIL	3:128602558:G:A
ACAD9	BASOPHIL	3:128606322:C:T
ACAD9	BASOPHIL	3:128624772:T:C
ACAD9	BASOPHIL	3:128627933:C:T
ACAD9	BASOPHIL	3:128612830:C:A
ACAD9	BASOPHIL	3:128625853:G:T
ACAD9	BASOPHIL	3:128612659:G:C
ACAD9	BASOPHIL	3:128619357:C:T
ACADL	CA125	2:211058653:G:T
ACADL	CA125	2:211048315:T:C
ACADL	GGT	2:211082378:A:C
ACADSB	CA19_9	10:124820467:G:A
ACAN	aPTT	15:89375866:G:T
ACAN	aPTT	15:89374592:C:G
ACAN	aPTT	15:89376171:T:C
ACAN	aPTT	15:89374815:G:A
ACAN	aPTT	15:89374667:T:C
ACAN	aPTT	15:89374102:A:G
ACAN	aPTT	15:89373839:C:T
ACAN	aPTT	15:89373226:A:T
ACAN	aPTT	15:89374114:A:G
ACAN	aPTT	15:89373304:G:A
ACAN	aPTT	15:89374006:G:A
ACAN	aPTT	15:89348076:T:C
ACAN	aPTT	15:89345988:C:T
ACAN	aPTT	15:89372601:C:A
ACAN	aPTT	15:89373745:G:A
ACAN	brain_SVD	15:89366386:G:T
ACAN	coronary_plaque	15:89398825:C:T
ACAN	GERD	15:89371387:A:C
ACAN	GERD	15:89369860:C:T
ACAN	GERD	15:89375017:C:A
ACAN	GERD	15:89373835:C:G
ACAN	GERD	15:89376818:C:G
ACAN	K	15:89346261:C:G
ACAN	K	15:89346446:C:G
ACAN	K	15:89346455:G:A
ACAN	K	15:89347327:A:G
ACAN	liver_hemangioma	15:89400339:A:C
ACAN	urine_PH	15:89371887:T:C
ACAP2	optic_fiber_loss	3:195026078:A:G
ACAP2	optic_fiber_loss	3:195111916:T:C
ACAP2	optic_fiber_loss	3:195105055:C:T
ACAP2	optic_fiber_loss	3:195109866:C:A
ACAP2	optic_fiber_loss	3:195060343:C:T
ACAP2	optic_fiber_loss	3:195072425:T:C
ACAP2	optic_fiber_loss	3:195048369:C:T
ACAP2	optic_fiber_loss	3:195052494:C:G
ACAP2	optic_fiber_loss	3:195077261:T:C
ACAP2	optic_fiber_loss	3:195148149:C:A
ACAP2	optic_fiber_loss	3:195096404:G:A
ACAP2	optic_fiber_loss	3:195088167:T:C
ACAP2	optic_fiber_loss	3:195094042:C:G
ACAP2	optic_fiber_loss	3:195139118:C:G
[truncated: 166,892 more rows]

## Sheet: Table S16
Table S16. Bipartite phenotype networks
Core phenotype	Connected phenotypes
AFP	agitation
AFP	ALP
AFP	aorta_dilatation
AFP	brain_atherosclerosis
AFP	brain_UBO
AFP	breast_cancer
AFP	CA125
AFP	CA19_9
AFP	cal_score_cont
AFP	CALCIUM
AFP	CREATININE
AFP	Depressed_mood
AFP	depression_score
AFP	DM_diagnosis
AFP	EKG_axis
AFP	EKG_ischemia
AFP	Exercise amount
AFP	free_T4
AFP	GGT
AFP	GPT
AFP	HB
AFP	HBA1C
AFP	HCT
AFP	HCV
AFP	Inbody_Body_fat_mass
AFP	MPV
AFP	PCT
AFP	PFT_categoric
AFP	PLT
AFP	PSA
AFP	PT
AFP	RBC
AFP	retardation
AFP	spine_compression_fracture
AFP	spine_spondylosis
AFP	thyroid_cancer
AFP	TSH
AFP	Visceral adipose tissue area
AFP	VitD3
agitation	AFP
agitation	BASOPHIL
agitation	CALCIUM
agitation	cholecystitis
agitation	coronary_stenosis
agitation	Depressed_mood
agitation	depression_score
agitation	EOSINOPHIL
agitation	fatigue
agitation	FEV1_L
agitation	GB_adenomyomatosis
agitation	GOT
agitation	GPT
agitation	Height
agitation	Inbody_Fat_percent
agitation	Intraocular pressure, right
agitation	MCH
agitation	MCHC
agitation	MPV
agitation	Na
agitation	nocturia_frequency
agitation	PSA
agitation	retardation
agitation	TSH
agitation	urine_PH
Alcohol consumption	ALP
Alcohol consumption	CA19_9
Alcohol consumption	cal_score_cont
Alcohol consumption	CALCIUM
Alcohol consumption	CL
Alcohol consumption	CREATININE
Alcohol consumption	Coffee consumption
Alcohol consumption	DM_diagnosis
Alcohol consumption	education
Alcohol consumption	EOSINOPHIL
Alcohol consumption	GFR
Alcohol consumption	GGT
Alcohol consumption	glucose
Alcohol consumption	GOT
Alcohol consumption	GPT
Alcohol consumption	HDL
Alcohol consumption	HTN_diagnosis
Alcohol consumption	Inbody_Body_fat_mass
Alcohol consumption	Inbody_Fat_percent
Alcohol consumption	Inbody_skeletal_muscle_mass
Alcohol consumption	LYMPHOCYTE
Alcohol consumption	MCH
Alcohol consumption	MCHC
Alcohol consumption	MPV
Alcohol consumption	Na
Alcohol consumption	PCT
Alcohol consumption	PLT
Alcohol consumption	PT
Alcohol consumption	RDW
Alcohol consumption	SEG_NEUT.
Alcohol consumption	serum_albumin
Alcohol consumption	serum_protein
Alcohol consumption	TG
Alcohol consumption	URIC_ACID
Alcohol consumption	urine_PH
Alcohol consumption	Visceral adipose tissue area
Alcohol consumption	WBC
Alcohol consumption	WC
ALP	AFP
ALP	Alcohol consumption
ALP	aPTT
ALP	BASOPHIL
ALP	CA125
ALP	CA19_9
ALP	CALCIUM
ALP	CEA
ALP	CREATININE
ALP	Coffee consumption
ALP	DEXA_bone_density
ALP	DM_diagnosis
ALP	Dyslipid_diagnosis
ALP	EKG_ischemia
ALP	Fatty liver
ALP	GFR
ALP	GGT
ALP	glucose
ALP	GOT
ALP	GPT
ALP	HB
ALP	HBV
ALP	HCT
ALP	HDL
ALP	HTN_diagnosis
ALP	Inbody_skeletal_muscle_mass
ALP	IPMN
ALP	LDL_chol
ALP	LYMPHOCYTE
ALP	MCH
ALP	MCV
ALP	MONOCYTE
ALP	MPV
ALP	PCT
ALP	PHOSPHORUS
ALP	PLT
ALP	PSA
ALP	PT
ALP	RBC
ALP	RDW
ALP	SEG_NEUT.
ALP	serum_albumin
ALP	serum_protein
ALP	serum_total_bil
ALP	suicidal
ALP	TG
ALP	Total_chol
ALP	Visceral adipose tissue area
ALP	WBC
ALP	WC
ALP	Weight
aorta_dilatation	AFP
aorta_dilatation	atrophic_gastritic
aorta_dilatation	CA19_9
aorta_dilatation	CREATININE
aorta_dilatation	fatigue
aorta_dilatation	glucose
aorta_dilatation	Inbody_skeletal_muscle_mass
aorta_dilatation	MCHC
aorta_dilatation	Na
aorta_dilatation	PCT
aorta_dilatation	Urine albumin
aorta_dilatation	Weight
Appetite_change_increase	CA19_9
Appetite_change_increase	CREATININE
Appetite_change_increase	depression_score
Appetite_change_increase	guilt_feeling
Appetite_change_increase	PSA
Appetite_change_increase	spine_compression_fracture
Appetite_change_increase	urine_PH
aPTT	ALP
aPTT	BASOPHIL
aPTT	BUN
aPTT	CA19_9
aPTT	cal_score_cont
aPTT	CALCIUM
aPTT	CEA
aPTT	CREATININE
aPTT	education
aPTT	Exercise amount
aPTT	GOT
aPTT	HB
aPTT	HCT
aPTT	Intraocular pressure, right
aPTT	K
aPTT	loss_of_interest
aPTT	macular_change
aPTT	MCH
aPTT	MCHC
aPTT	MCV
aPTT	MPV
aPTT	Na
aPTT	PHOSPHORUS
aPTT	PT
aPTT	RBC
aPTT	spine_compression_fracture
aPTT	TSH
aPTT	urine_PH
aPTT	WASO
aPTT	WBC
atrophic_gastritic	aorta_dilatation
atrophic_gastritic	BUN
atrophic_gastritic	CA19_9
atrophic_gastritic	CALCIUM
atrophic_gastritic	CL
atrophic_gastritic	gastric_cancer
atrophic_gastritic	GERD
atrophic_gastritic	HCT
atrophic_gastritic	intestinal_metaplasia
atrophic_gastritic	MCHC
atrophic_gastritic	Na
atrophic_gastritic	RBC
atrophic_gastritic	TSH
atrophic_gastritic	urine_PH
BASOPHIL	agitation
BASOPHIL	ALP
BASOPHIL	aPTT
BASOPHIL	BMI
BASOPHIL	brain_atherosclerosis
BASOPHIL	BUN
BASOPHIL	CA125
BASOPHIL	CA19_9
BASOPHIL	CALCIUM
BASOPHIL	cataract
BASOPHIL	CEA
BASOPHIL	CL
BASOPHIL	cognitive_funx
BASOPHIL	coronary_stenosis
BASOPHIL	depression_score
BASOPHIL	drusen
BASOPHIL	education
BASOPHIL	EOSINOPHIL
BASOPHIL	FVC_L
BASOPHIL	GFR
BASOPHIL	GOT
BASOPHIL	GPT
BASOPHIL	HB
BASOPHIL	HBA1C
BASOPHIL	HBV
BASOPHIL	HCT
BASOPHIL	Inbody_Body_fat_mass
BASOPHIL	Inbody_Fat_percent
BASOPHIL	Intraocular pressure, Left
BASOPHIL	Intraocular pressure, right
BASOPHIL	LYMPHOCYTE
BASOPHIL	MCH
BASOPHIL	MCHC
BASOPHIL	MCV
BASOPHIL	MONOCYTE
BASOPHIL	MPV
BASOPHIL	Na
BASOPHIL	PCT
BASOPHIL	PHOSPHORUS
BASOPHIL	PLT
BASOPHIL	PSA
BASOPHIL	RDW
BASOPHIL	retardation
BASOPHIL	SEG_NEUT.
BASOPHIL	SOL
BASOPHIL	TCO2
BASOPHIL	Total_chol
BASOPHIL	URIC_ACID
BASOPHIL	urine_PH
BASOPHIL	VitD3
BASOPHIL	WBC
BASOPHIL	WC
BMI	BASOPHIL
BMI	brain_UBO
BMI	BUN
BMI	CA125
BMI	CA19_9
BMI	CALCIUM
BMI	Fatty liver
BMI	GOT
BMI	GPT
BMI	HB
BMI	Inbody_Body_fat_mass
BMI	Inbody_Fat_percent
BMI	Inbody_skeletal_muscle_mass
BMI	MCH
BMI	MCHC
BMI	metabolic_syndrome
BMI	MPV
BMI	Na
BMI	PCT
BMI	PT
BMI	spine_disc_narrowing
BMI	TG
BMI	Total adipose tissue area
BMI	TSH
BMI	urine_PH
BMI	Visceral adipose tissue area
BMI	WC
BMI	Weight
brain_aneurysmm	CA19_9
brain_aneurysmm	Depressed_mood
brain_aneurysmm	EKG_axis
brain_aneurysmm	HDL
brain_aneurysmm	PSA
brain_aneurysmm	TSH
brain_atherosclerosis	AFP
brain_atherosclerosis	BASOPHIL
brain_atherosclerosis	brain_stenosis
brain_atherosclerosis	CA19_9
brain_atherosclerosis	drusen
brain_atherosclerosis	MONOCYTE
brain_atherosclerosis	PSA
brain_atherosclerosis	PT
brain_atherosclerosis	RBC
brain_atherosclerosis	suicidal
brain_atherosclerosis	URIC_ACID
brain_atrophy	CA125
brain_atrophy	CA19_9
brain_atrophy	cal_score_cont
brain_atrophy	CEA
brain_atrophy	EKG_axis
brain_atrophy	Fatty liver
brain_atrophy	Na
brain_atrophy	PLT
brain_atrophy	PSA
brain_atrophy	PT
brain_atrophy	TSH
brain_stenosis	brain_atherosclerosis
brain_stenosis	CA19_9
brain_stenosis	cal_score_cont
brain_stenosis	CALCIUM
brain_stenosis	depression_score
brain_stenosis	duodenal_ulcer
brain_stenosis	GERD
brain_stenosis	Inbody_Body_fat_mass
brain_stenosis	WBC
brain_SVD	CA19_9
brain_SVD	Coffee consumption
brain_SVD	GGT
brain_SVD	HCV
brain_SVD	loss_of_interest
brain_SVD	MCH
brain_SVD	MCV
brain_SVD	optic_fiber_loss
brain_SVD	PSA
brain_SVD	spine_compression_fracture
brain_SVD	TSH
brain_UBO	AFP
brain_UBO	BMI
brain_UBO	WC
brain_UBO	Weight
breast_cancer	AFP
breast_cancer	CA125
breast_cancer	CA19_9
breast_cancer	Dyslipid_diagnosis
breast_cancer	gastric_ulcer
breast_cancer	GGT
breast_cancer	HCT
breast_cancer	PSA
breast_cancer	TSH
breast_cancer	Visceral adipose tissue area
BUN	aPTT
BUN	atrophic_gastritic
BUN	BASOPHIL
BUN	BMI
BUN	CA125
BUN	CA19_9
BUN	cal_score_cont
BUN	CALCIUM
BUN	cataract
BUN	CEA
BUN	CL
BUN	cognitive_funx
BUN	coronary_plaque
BUN	CREATININE
BUN	depression_score
BUN	DEXA_bone_density
BUN	drusen
BUN	education
BUN	FEV1_FVC_percent
BUN	GFR
BUN	GGT
BUN	GOT
BUN	GPT
BUN	HB
BUN	HBA1C
BUN	HCT
BUN	HCV
BUN	Height
BUN	Inbody_Body_fat_mass
BUN	Inbody_Fat_percent
BUN	intestinal_metaplasia
BUN	Intraocular pressure, Left
BUN	Intraocular pressure, right
BUN	liver_hemangioma
BUN	loss_of_interest
BUN	LYMPHOCYTE
BUN	MCH
BUN	MCHC
BUN	MCV
BUN	metabolic_syndrome
BUN	MONOCYTE
BUN	MPV
BUN	Na
BUN	PCT
BUN	PHOSPHORUS
BUN	PSA
BUN	RBC
BUN	RDW
BUN	retardation
BUN	serum_albumin
BUN	SOL
BUN	TCO2
BUN	TG
BUN	TSH
BUN	URIC_ACID
BUN	urine_PH
BUN	VitD3
BUN	WC
BUN	Weight
CA125	AFP
CA125	ALP
CA125	BASOPHIL
CA125	BMI
CA125	brain_atrophy
CA125	breast_cancer
CA125	BUN
CA125	CA19_9
CA125	cal_score_cont
CA125	CALCIUM
CA125	CEA
CA125	CL
CA125	coronary_plaque
CA125	CREATININE
CA125	Depressed_mood
CA125	DM_diagnosis
CA125	education
CA125	EKG_1DAVB
CA125	EKG_ischemia
CA125	Exercise amount
CA125	fatigue
CA125	Fatty liver
CA125	FEV1_L
CA125	FEV1_percent
CA125	free_T4
CA125	FVC_percent
CA125	GB_stone
CA125	GERD
CA125	GFR
CA125	GGT
CA125	glucose
CA125	GPT
CA125	guilt_feeling
CA125	HCT
CA125	Inbody_Body_fat_mass
CA125	Intraocular pressure, right
CA125	macular_change
CA125	MCH
CA125	MCHC
CA125	MONOCYTE
CA125	MPV
CA125	Na
CA125	PCT
CA125	PSA
CA125	PT
CA125	RDW
CA125	retardation
CA125	SOL
CA125	spine_compression_fracture
CA125	spine_disc_narrowing
CA125	suicidal
CA125	TG
CA125	TSH
CA125	URIC_ACID
CA125	urine_PH
CA125	Urine albumin
CA125	VitD3
CA125	WASO
CA125	WC
CA125	Weight
CA19_9	AFP
CA19_9	Alcohol consumption
CA19_9	ALP
CA19_9	aorta_dilatation
CA19_9	Appetite_change_increase
CA19_9	aPTT
CA19_9	atrophic_gastritic
CA19_9	BASOPHIL
CA19_9	BMI
CA19_9	brain_aneurysmm
CA19_9	brain_atherosclerosis
CA19_9	brain_atrophy
CA19_9	brain_stenosis
CA19_9	brain_SVD
CA19_9	breast_cancer
CA19_9	BUN
CA19_9	CA125
CA19_9	cal_score_cont
CA19_9	CALCIUM
CA19_9	CEA
CA19_9	cholecystitis
CA19_9	CREATININE
CA19_9	Depressed_mood
CA19_9	depression_score
CA19_9	DEXA_bone_density
CA19_9	DM_diagnosis
CA19_9	drusen
CA19_9	duodenal_ulcer
CA19_9	education
CA19_9	EKG_1DAVB
CA19_9	EKG_axis
CA19_9	EKG_infarct
CA19_9	EKG_ischemia
CA19_9	EKG_rate
CA19_9	EKG_RBBB
CA19_9	EKG_sinusbradycardia
CA19_9	EOSINOPHIL
CA19_9	Exercise amount
CA19_9	fatigue
CA19_9	FEV1_FVC_percent
CA19_9	FEV1_percent
CA19_9	free_T4
CA19_9	FVC_L
CA19_9	gastric_cancer
CA19_9	gastric_ulcer
CA19_9	GB_adenomyomatosis
CA19_9	GB_polyp
CA19_9	GB_stone
CA19_9	GERD
CA19_9	GFR
CA19_9	GGT
CA19_9	glucose
CA19_9	GOT
CA19_9	GPT
CA19_9	guilt_feeling
CA19_9	HB
CA19_9	HBA1C
CA19_9	HBV
CA19_9	HCV
CA19_9	HDL
CA19_9	Height
CA19_9	Inbody_Body_fat_mass
CA19_9	Inbody_Fat_percent
CA19_9	Inbody_skeletal_muscle_mass
CA19_9	intestinal_metaplasia
CA19_9	Intraocular pressure, Left
CA19_9	IPMN
CA19_9	K
CA19_9	LDL_chol
CA19_9	liver_hemangioma
CA19_9	loss_of_interest
CA19_9	LYMPHOCYTE
CA19_9	macular_change
CA19_9	MCHC
CA19_9	metabolic_syndrome
CA19_9	MONOCYTE
CA19_9	MPV
CA19_9	Na
CA19_9	nocturia_frequency
CA19_9	optic_disc_cupping
CA19_9	optic_fiber_loss
CA19_9	PCT
CA19_9	PSA
CA19_9	PT
CA19_9	RDW
CA19_9	Renal_stone
CA19_9	retardation
CA19_9	SEG_NEUT.
CA19_9	serum_albumin
CA19_9	serum_protein
CA19_9	serum_total_bil
CA19_9	Smoking history
CA19_9	SOL
CA19_9	spine_compression_fracture
CA19_9	spine_spondylolisthesis
CA19_9	spine_spondylosis
CA19_9	suicidal
CA19_9	TG
CA19_9	thyroid_cancer
CA19_9	Total_chol
CA19_9	Total adipose tissue area
CA19_9	TSH
CA19_9	URIC_ACID
CA19_9	urine_PH
CA19_9	Urine albumin
CA19_9	Visceral adipose tissue area
CA19_9	VitD3
CA19_9	WBC
CA19_9	WC
CA19_9	Weight
cal_score_cont	AFP
cal_score_cont	Alcohol consumption
cal_score_cont	aPTT
cal_score_cont	brain_atrophy
cal_score_cont	brain_stenosis
cal_score_cont	BUN
cal_score_cont	CA125
cal_score_cont	CA19_9
cal_score_cont	CEA
cal_score_cont	coronary_plaque
cal_score_cont	coronary_stenosis
cal_score_cont	CREATININE
cal_score_cont	Coffee consumption
cal_score_cont	depression_score
cal_score_cont	DM_diagnosis
cal_score_cont	EKG_infarct
cal_score_cont	EKG_RBBB
cal_score_cont	Exercise amount
cal_score_cont	FEV1_percent
cal_score_cont	FVC_percent
cal_score_cont	GGT
cal_score_cont	HBA1C
cal_score_cont	HBV
cal_score_cont	HTN_diagnosis
cal_score_cont	IPMN
cal_score_cont	K
cal_score_cont	MPV
cal_score_cont	nocturia_frequency
cal_score_cont	optic_fiber_loss
cal_score_cont	PCT
cal_score_cont	PLT
cal_score_cont	PSA
cal_score_cont	PT
cal_score_cont	serum_protein
cal_score_cont	serum_total_bil
cal_score_cont	Smoking history
cal_score_cont	spine_compression_fracture
cal_score_cont	spine_disc_narrowing
cal_score_cont	suicidal
cal_score_cont	TSH
cal_score_cont	urine_PH
CALCIUM	AFP
CALCIUM	agitation
CALCIUM	Alcohol consumption
CALCIUM	ALP
CALCIUM	aPTT
CALCIUM	atrophic_gastritic
CALCIUM	BASOPHIL
CALCIUM	BMI
CALCIUM	brain_stenosis
CALCIUM	BUN
CALCIUM	CA125
CALCIUM	CA19_9
CALCIUM	cataract
CALCIUM	CL
CALCIUM	cognitive_funx
CALCIUM	coronary_plaque
CALCIUM	CREATININE
CALCIUM	Coffee consumption
CALCIUM	depression_score
CALCIUM	DEXA_bone_density
CALCIUM	DM_diagnosis
CALCIUM	drusen
CALCIUM	education
CALCIUM	EKG_1DAVB
CALCIUM	fatigue
CALCIUM	Fatty liver
CALCIUM	FEV1_FVC_percent
CALCIUM	gastric_ulcer
CALCIUM	GFR
CALCIUM	GGT
CALCIUM	glucose
CALCIUM	GOT
CALCIUM	GPT
CALCIUM	HB
CALCIUM	HBA1C
CALCIUM	HCT
CALCIUM	HCV
CALCIUM	HDL
CALCIUM	HTN_diagnosis
CALCIUM	Inbody_Body_fat_mass
CALCIUM	Inbody_Fat_percent
CALCIUM	Intraocular pressure, Left
CALCIUM	Intraocular pressure, right
CALCIUM	liver_hemangioma
CALCIUM	loss_of_interest
CALCIUM	LYMPHOCYTE
CALCIUM	MCH
CALCIUM	MCHC
CALCIUM	MCV
CALCIUM	metabolic_syndrome
CALCIUM	MPV
CALCIUM	Na
CALCIUM	optic_disc_cupping
CALCIUM	optic_fiber_loss
CALCIUM	PCT
CALCIUM	PFT_categoric
CALCIUM	PHOSPHORUS
CALCIUM	PLT
CALCIUM	PSA
CALCIUM	RDW
CALCIUM	retardation
CALCIUM	SEG_NEUT.
CALCIUM	serum_albumin
CALCIUM	serum_protein
CALCIUM	serum_total_bil
CALCIUM	SOL
CALCIUM	spine_disc_narrowing
CALCIUM	suicidal
CALCIUM	TCO2
CALCIUM	TG
CALCIUM	URIC_ACID
CALCIUM	urine_PH
CALCIUM	Visceral adipose tissue area
CALCIUM	VitD3
CALCIUM	WBC
CALCIUM	WC
CALCIUM	Weight
cataract	BASOPHIL
cataract	BUN
cataract	CALCIUM
cataract	CL
cataract	Depressed_mood
cataract	EOSINOPHIL
cataract	FVC_L
cataract	GOT
cataract	GPT
cataract	Inbody_Body_fat_mass
cataract	Inbody_Fat_percent
cataract	Intraocular pressure, Left
cataract	Intraocular pressure, right
cataract	MCHC
cataract	MPV
cataract	Na
cataract	PCT
cataract	TSH
cataract	urine_PH
cataract	WC
CEA	ALP
CEA	aPTT
CEA	BASOPHIL
CEA	brain_atrophy
CEA	BUN
CEA	CA125
CEA	CA19_9
CEA	cal_score_cont
CEA	CREATININE
CEA	DM_diagnosis
CEA	EKG_rate
CEA	EKG_sinusbradycardia
CEA	Exercise amount
CEA	fatigue
CEA	FEV1_percent
CEA	GB_polyp
CEA	GFR
CEA	GPT
CEA	HB
CEA	HCT
CEA	HCV
CEA	Intraocular pressure, right
CEA	macular_change
CEA	MCV
CEA	PSA
CEA	PT
CEA	RBC
CEA	suicidal
CEA	TSH
CEA	Urine albumin
CEA	WBC
cholecystitis	agitation
cholecystitis	CA19_9
cholecystitis	GB_adenomyomatosis
cholecystitis	GB_stone
cholecystitis	PSA
cholecystitis	PT
cholecystitis	TSH
CL	Alcohol consumption
CL	atrophic_gastritic
CL	BASOPHIL
CL	BUN
CL	CA125
CL	CALCIUM
CL	cataract
CL	cognitive_funx
CL	coronary_plaque
CL	depression_score
CL	DEXA_bone_density
CL	education
CL	GGT
CL	GOT
CL	GPT
CL	HB
CL	HBA1C
CL	HCT
CL	HTN_diagnosis
CL	Inbody_Body_fat_mass
CL	Inbody_Fat_percent
CL	Intraocular pressure, Left
CL	Intraocular pressure, right
CL	loss_of_interest
CL	MCH
CL	MCHC
CL	MCV
CL	MPV
CL	Na
CL	PCT
CL	PHOSPHORUS
CL	SOL
CL	TCO2
CL	TSH
CL	URIC_ACID
CL	urine_PH
CL	WC
CL	Weight
cognitive_funx	BASOPHIL
cognitive_funx	BUN
cognitive_funx	CALCIUM
cognitive_funx	CL
cognitive_funx	depression_score
cognitive_funx	GOT
cognitive_funx	HCV
cognitive_funx	MCH
cognitive_funx	MCHC
cognitive_funx	Na
cognitive_funx	PCT
cognitive_funx	PT
cognitive_funx	suicidal
cognitive_funx	TSH
cognitive_funx	urine_PH
coronary_plaque	BUN
coronary_plaque	CA125
coronary_plaque	cal_score_cont
coronary_plaque	CALCIUM
coronary_plaque	CL
coronary_plaque	coronary_stenosis
coronary_plaque	Intraocular pressure, right
coronary_plaque	MCHC
coronary_plaque	MPV
coronary_plaque	Na
coronary_plaque	PHOSPHORUS
coronary_plaque	PSA
coronary_plaque	urine_PH
coronary_stenosis	agitation
coronary_stenosis	BASOPHIL
coronary_stenosis	cal_score_cont
coronary_stenosis	coronary_plaque
coronary_stenosis	GERD
coronary_stenosis	GPT
coronary_stenosis	PHOSPHORUS
coronary_stenosis	TSH
CREATININE	AFP
CREATININE	Alcohol consumption
CREATININE	ALP
CREATININE	aorta_dilatation
CREATININE	Appetite_change_increase
CREATININE	aPTT
CREATININE	BUN
CREATININE	CA125
CREATININE	CA19_9
CREATININE	cal_score_cont
CREATININE	CALCIUM
CREATININE	CEA
CREATININE	Coffee consumption
CREATININE	DM_diagnosis
CREATININE	EKG_infarct
CREATININE	EOSINOPHIL
CREATININE	Exercise amount
CREATININE	FEV1_FVC_percent
CREATININE	FEV1_percent
CREATININE	gastric_cancer
CREATININE	GFR
CREATININE	GGT
CREATININE	glucose
CREATININE	GOT
CREATININE	GPT
CREATININE	HB
CREATININE	HBV
CREATININE	HCT
CREATININE	HDL
CREATININE	HTN_diagnosis
CREATININE	Inbody_Fat_percent
CREATININE	K
CREATININE	liver_hemangioma
CREATININE	LYMPHOCYTE
CREATININE	MCH
CREATININE	MCHC
CREATININE	MPV
CREATININE	Na
CREATININE	optic_disc_cupping
CREATININE	PSA
CREATININE	RBC
CREATININE	RDW
CREATININE	SEG_NEUT.
CREATININE	serum_albumin
CREATININE	serum_protein
CREATININE	spine_compression_fracture
CREATININE	spine_spondylosis
CREATININE	TG
CREATININE	TSH
CREATININE	URIC_ACID
CREATININE	urine_PH
CREATININE	Urine albumin
CREATININE	Visceral adipose tissue area
CREATININE	WBC
CREATININE	WC
Coffee consumption	Alcohol consumption
Coffee consumption	ALP
Coffee consumption	brain_SVD
Coffee consumption	cal_score_cont
Coffee consumption	CALCIUM
Coffee consumption	CREATININE
Coffee consumption	DM_diagnosis
Coffee consumption	education
Coffee consumption	GFR
Coffee consumption	GGT
Coffee consumption	glucose
Coffee consumption	GOT
Coffee consumption	GPT
Coffee consumption	HDL
Coffee consumption	HTN_diagnosis
Coffee consumption	Inbody_Body_fat_mass
Coffee consumption	Inbody_Fat_percent
Coffee consumption	LYMPHOCYTE
Coffee consumption	Na
Coffee consumption	RDW
Coffee consumption	SEG_NEUT.
Coffee consumption	serum_albumin
Coffee consumption	serum_protein
Coffee consumption	URIC_ACID
Coffee consumption	Visceral adipose tissue area
Coffee consumption	WBC
Coffee consumption	WC
Depressed_mood	AFP
Depressed_mood	agitation
Depressed_mood	brain_aneurysmm
Depressed_mood	CA125
Depressed_mood	CA19_9
Depressed_mood	cataract
Depressed_mood	depression_score
Depressed_mood	gastric_cancer
Depressed_mood	guilt_feeling
Depressed_mood	HB
Depressed_mood	HBV
Depressed_mood	Na
Depressed_mood	PSA
Depressed_mood	SOL
Depressed_mood	TG
Depressed_mood	thyroid_cancer
Depressed_mood	TSH
Depressed_mood	urine_PH
depression_score	AFP
depression_score	agitation
depression_score	Appetite_change_increase
depression_score	BASOPHIL
depression_score	brain_stenosis
depression_score	BUN
depression_score	CA19_9
depression_score	cal_score_cont
depression_score	CALCIUM
depression_score	CL
depression_score	cognitive_funx
depression_score	Depressed_mood
depression_score	fatigue
depression_score	GOT
depression_score	guilt_feeling
depression_score	HB
depression_score	HCT
depression_score	Intraocular pressure, Left
depression_score	Intraocular pressure, right
depression_score	loss_of_interest
depression_score	MCH
depression_score	MCHC
depression_score	MCV
depression_score	MPV
depression_score	Na
depression_score	PCT
depression_score	PHOSPHORUS
depression_score	PLT
depression_score	PSA
depression_score	PT
depression_score	retardation
depression_score	SOL
depression_score	suicidal
depression_score	TSH
depression_score	urine_PH
depression_score	WASO
DEXA_bone_density	ALP
DEXA_bone_density	BUN
DEXA_bone_density	CA19_9
DEXA_bone_density	CALCIUM
DEXA_bone_density	CL
DEXA_bone_density	GGT
DEXA_bone_density	GOT
DEXA_bone_density	GPT
DEXA_bone_density	Inbody_skeletal_muscle_mass
DEXA_bone_density	LYMPHOCYTE
DEXA_bone_density	MCH
DEXA_bone_density	MCHC
DEXA_bone_density	MPV
DEXA_bone_density	Na
DEXA_bone_density	PCT
DEXA_bone_density	PLT
DEXA_bone_density	PSA
DEXA_bone_density	SEG_NEUT.
DEXA_bone_density	serum_albumin
DEXA_bone_density	urine_PH
DM_diagnosis	AFP
DM_diagnosis	Alcohol consumption
DM_diagnosis	ALP
DM_diagnosis	CA125
DM_diagnosis	CA19_9
DM_diagnosis	cal_score_cont
DM_diagnosis	CALCIUM
DM_diagnosis	CEA
DM_diagnosis	CREATININE
DM_diagnosis	Coffee consumption
DM_diagnosis	Dyslipid_diagnosis
DM_diagnosis	FEV1_L
DM_diagnosis	GFR
DM_diagnosis	GGT
DM_diagnosis	glucose
DM_diagnosis	GOT
DM_diagnosis	GPT
DM_diagnosis	HBA1C
DM_diagnosis	HDL
DM_diagnosis	HTN_diagnosis
DM_diagnosis	MCHC
DM_diagnosis	MCV
DM_diagnosis	PSA
DM_diagnosis	RDW
DM_diagnosis	SEG_NEUT.
DM_diagnosis	serum_albumin
DM_diagnosis	serum_protein
DM_diagnosis	TSH
DM_diagnosis	Visceral adipose tissue area
DM_diagnosis	WBC
DM_diagnosis	WC
drusen	BASOPHIL
drusen	brain_atherosclerosis
drusen	BUN
drusen	CA19_9
drusen	CALCIUM
drusen	EKG_1DAVB
drusen	GERD
drusen	GFR
drusen	GOT
drusen	HBA1C
drusen	IPMN
drusen	macular_change
drusen	MCH
drusen	MCHC
drusen	MPV
drusen	Na
drusen	PCT
drusen	TSH
drusen	URIC_ACID
drusen	urine_PH
duodenal_ulcer	brain_stenosis
duodenal_ulcer	CA19_9
duodenal_ulcer	EKG_rate
duodenal_ulcer	HBV
duodenal_ulcer	Intraocular pressure, Left
duodenal_ulcer	LYMPHOCYTE
duodenal_ulcer	MCV
duodenal_ulcer	TSH
duodenal_ulcer	URIC_ACID
duodenal_ulcer	Visceral adipose tissue area
duodenal_ulcer	WASO
duodenal_ulcer	WBC
duodenal_ulcer	Weight
Dyslipid_diagnosis	ALP
Dyslipid_diagnosis	breast_cancer
Dyslipid_diagnosis	DM_diagnosis
Dyslipid_diagnosis	Fatty liver
Dyslipid_diagnosis	free_T4
Dyslipid_diagnosis	GPT
Dyslipid_diagnosis	HDL
Dyslipid_diagnosis	LDL_chol
Dyslipid_diagnosis	MCHC
Dyslipid_diagnosis	metabolic_syndrome
Dyslipid_diagnosis	PSA
Dyslipid_diagnosis	serum_total_bil
Dyslipid_diagnosis	TG
Dyslipid_diagnosis	Total_chol
Dyslipid_diagnosis	Urine albumin
Dyslipid_diagnosis	WBC
education	Alcohol consumption
education	aPTT
education	BASOPHIL
education	BUN
education	CA125
education	CA19_9
education	CALCIUM
education	CL
education	Coffee consumption
education	gastric_ulcer
education	GFR
education	GGT
education	glucose
education	GOT
education	GPT
education	HBA1C
education	HCT
education	HDL
education	HTN_diagnosis
education	Inbody_Body_fat_mass
education	Intraocular pressure, Left
education	Intraocular pressure, right
education	LYMPHOCYTE
education	MCH
education	MCHC
education	MCV
education	MPV
education	Na
education	PCT
education	PHOSPHORUS
education	PSA
education	PT
education	serum_albumin
education	serum_protein
education	Smoking history
education	URIC_ACID
education	urine_PH
education	WC
EKG_1DAVB	CA125
EKG_1DAVB	CA19_9
EKG_1DAVB	CALCIUM
EKG_1DAVB	drusen
EKG_1DAVB	EKG_axis
EKG_1DAVB	Exercise amount
EKG_1DAVB	gastric_ulcer
EKG_1DAVB	GB_adenomyomatosis
EKG_1DAVB	GFR
EKG_1DAVB	HTN_diagnosis
EKG_1DAVB	Intraocular pressure, Left
EKG_1DAVB	PSA
EKG_1DAVB	RDW
EKG_axis	AFP
EKG_axis	brain_aneurysmm
EKG_axis	brain_atrophy
EKG_axis	CA19_9
EKG_axis	EKG_1DAVB
EKG_axis	EKG_RBBB
EKG_axis	free_T4
EKG_axis	GPT
EKG_axis	HB
EKG_axis	HCT
EKG_axis	Height
EKG_axis	Intraocular pressure, right
EKG_axis	MCH
EKG_axis	MCV
EKG_axis	PCT
EKG_axis	PLT
EKG_axis	PSA
EKG_axis	PT
EKG_axis	RBC
EKG_axis	spine_compression_fracture
EKG_axis	TSH
EKG_infarct	CA19_9
EKG_infarct	cal_score_cont
EKG_infarct	CREATININE
EKG_infarct	EOSINOPHIL
EKG_infarct	PSA
EKG_infarct	TSH
EKG_ischemia	AFP
EKG_ischemia	ALP
EKG_ischemia	CA125
EKG_ischemia	CA19_9
EKG_ischemia	gastric_cancer
EKG_ischemia	gastric_ulcer
EKG_ischemia	HB
EKG_ischemia	HCT
EKG_ischemia	loss_of_interest
EKG_ischemia	LYMPHOCYTE
EKG_ischemia	optic_disc_cupping
EKG_ischemia	PCT
EKG_ischemia	PLT
EKG_ischemia	PSA
EKG_ischemia	RBC
EKG_ischemia	SEG_NEUT.
EKG_ischemia	SOL
EKG_ischemia	suicidal
EKG_ischemia	URIC_ACID
EKG_ischemia	urine_PH
EKG_rate	CA19_9
EKG_rate	CEA
EKG_rate	duodenal_ulcer
EKG_rate	EKG_sinusbradycardia
EKG_rate	Fatty liver
EKG_rate	FEV1_percent
EKG_rate	GB_adenomyomatosis
EKG_rate	GGT
EKG_rate	HBV
EKG_rate	HTN_diagnosis
EKG_rate	Intraocular pressure, Left
EKG_rate	LYMPHOCYTE
EKG_rate	PCT
EKG_rate	PLT
EKG_rate	PSA
EKG_rate	SEG_NEUT.
EKG_rate	suicidal
EKG_rate	WBC
EKG_RBBB	CA19_9
EKG_RBBB	cal_score_cont
EKG_RBBB	EKG_axis
EKG_RBBB	gastric_cancer
EKG_RBBB	TSH
EKG_sinusbradycardia	CA19_9
EKG_sinusbradycardia	CEA
EKG_sinusbradycardia	EKG_rate
EKG_sinusbradycardia	K
EKG_sinusbradycardia	LYMPHOCYTE
EKG_sinusbradycardia	PSA
EKG_sinusbradycardia	TSH
EOSINOPHIL	agitation
EOSINOPHIL	Alcohol consumption
EOSINOPHIL	BASOPHIL
EOSINOPHIL	CA19_9
EOSINOPHIL	cataract
EOSINOPHIL	CREATININE
EOSINOPHIL	EKG_infarct
EOSINOPHIL	GFR
EOSINOPHIL	GOT
EOSINOPHIL	HBV
EOSINOPHIL	HDL
EOSINOPHIL	LYMPHOCYTE
EOSINOPHIL	MCHC
EOSINOPHIL	metabolic_syndrome
EOSINOPHIL	PCT
EOSINOPHIL	PFT_categoric
EOSINOPHIL	PHOSPHORUS
EOSINOPHIL	PLT
EOSINOPHIL	PSA
EOSINOPHIL	RBC
EOSINOPHIL	SEG_NEUT.
EOSINOPHIL	serum_albumin
EOSINOPHIL	TCO2
EOSINOPHIL	TG
EOSINOPHIL	urine_PH
Exercise amount	AFP
Exercise amount	aPTT
Exercise amount	CA125
Exercise amount	CA19_9
Exercise amount	cal_score_cont
Exercise amount	CEA
Exercise amount	CREATININE
Exercise amount	EKG_1DAVB
Exercise amount	Fatty liver
Exercise amount	FEV1_percent
Exercise amount	GFR
Exercise amount	glucose
Exercise amount	HCV
Exercise amount	PSA
Exercise amount	PT
Exercise amount	retardation
Exercise amount	spine_compression_fracture
Exercise amount	Total_chol
Exercise amount	VitD3
Exercise amount	WC
fatigue	agitation
fatigue	aorta_dilatation
fatigue	CA125
fatigue	CA19_9
fatigue	CALCIUM
fatigue	CEA
fatigue	depression_score
fatigue	PT
fatigue	spine_compression_fracture
fatigue	spine_disc_narrowing
fatigue	suicidal
fatigue	TSH
fatigue	URIC_ACID
fatigue	Urine albumin
fatigue	Visceral adipose tissue area
Fatty liver	ALP
Fatty liver	BMI
Fatty liver	brain_atrophy
Fatty liver	CA125
Fatty liver	CALCIUM
Fatty liver	Dyslipid_diagnosis
Fatty liver	EKG_rate
Fatty liver	Exercise amount
Fatty liver	FEV1_FVC_percent
Fatty liver	gastric_cancer
Fatty liver	glucose
Fatty liver	GOT
Fatty liver	GPT
Fatty liver	HBA1C
Fatty liver	Inbody_Body_fat_mass
Fatty liver	Inbody_Fat_percent
Fatty liver	LDL_chol
Fatty liver	MCHC
Fatty liver	metabolic_syndrome
Fatty liver	MPV
Fatty liver	Na
Fatty liver	nocturia_frequency
Fatty liver	PSA
Fatty liver	PT
Fatty liver	serum_protein
Fatty liver	spine_disc_narrowing
Fatty liver	TG
Fatty liver	Total_chol
Fatty liver	TSH
Fatty liver	urine_PH
Fatty liver	Weight
FEV1_FVC_percent	BUN
FEV1_FVC_percent	CA19_9
FEV1_FVC_percent	CALCIUM
FEV1_FVC_percent	CREATININE
FEV1_FVC_percent	Fatty liver
FEV1_FVC_percent	FEV1_L
FEV1_FVC_percent	FEV1_percent
FEV1_FVC_percent	FVC_L
FEV1_FVC_percent	FVC_percent
FEV1_FVC_percent	GOT
FEV1_FVC_percent	HBA1C
FEV1_FVC_percent	HBV
FEV1_FVC_percent	Intraocular pressure, Left
FEV1_FVC_percent	Intraocular pressure, right
FEV1_FVC_percent	liver_hemangioma
FEV1_FVC_percent	MCHC
FEV1_FVC_percent	MPV
FEV1_FVC_percent	Na
FEV1_FVC_percent	PSA
FEV1_FVC_percent	Smoking history
FEV1_FVC_percent	TG
FEV1_FVC_percent	URIC_ACID
FEV1_FVC_percent	urine_PH
FEV1_L	agitation
FEV1_L	CA125
FEV1_L	DM_diagnosis
FEV1_L	FEV1_FVC_percent
FEV1_L	FEV1_percent
FEV1_L	FVC_L
FEV1_L	FVC_percent
FEV1_L	GB_polyp
FEV1_L	GB_stone
FEV1_L	GERD
FEV1_L	glucose
FEV1_L	HBA1C
FEV1_L	HDL
FEV1_L	Height
FEV1_L	Inbody_skeletal_muscle_mass
FEV1_L	MCHC
FEV1_L	MPV
FEV1_L	PFT_categoric
FEV1_L	PSA
FEV1_L	PT
FEV1_L	SOL
FEV1_L	spine_spondylosis
FEV1_L	WBC
FEV1_L	Weight
FEV1_percent	CA125
FEV1_percent	CA19_9
FEV1_percent	cal_score_cont
FEV1_percent	CEA
FEV1_percent	CREATININE
FEV1_percent	EKG_rate
FEV1_percent	Exercise amount
FEV1_percent	FEV1_FVC_percent
FEV1_percent	FEV1_L
FEV1_percent	FVC_L
FEV1_percent	FVC_percent
FEV1_percent	GB_polyp
FEV1_percent	GFR
FEV1_percent	HCV
FEV1_percent	HDL
FEV1_percent	LYMPHOCYTE
FEV1_percent	MPV
FEV1_percent	PFT_categoric
FEV1_percent	spine_spondylosis
FEV1_percent	Total_chol
FEV1_percent	Total adipose tissue area
FEV1_percent	TSH
free_T4	AFP
free_T4	CA125
free_T4	CA19_9
free_T4	Dyslipid_diagnosis
free_T4	EKG_axis
free_T4	MONOCYTE
free_T4	PSA
free_T4	serum_total_bil
free_T4	spine_compression_fracture
FVC_L	BASOPHIL
FVC_L	CA19_9
FVC_L	cataract
FVC_L	FEV1_FVC_percent
FVC_L	FEV1_L
FVC_L	FEV1_percent
FVC_L	FVC_percent
FVC_L	GB_polyp
FVC_L	GERD
FVC_L	GGT
FVC_L	glucose
FVC_L	Height
FVC_L	Inbody_skeletal_muscle_mass
FVC_L	LYMPHOCYTE
FVC_L	Na
FVC_L	PFT_categoric
FVC_L	PHOSPHORUS
FVC_L	SEG_NEUT.
FVC_L	TSH
FVC_L	VitD3
FVC_L	WBC
FVC_L	WC
FVC_L	Weight
FVC_percent	CA125
FVC_percent	cal_score_cont
FVC_percent	FEV1_FVC_percent
FVC_percent	FEV1_L
FVC_percent	FEV1_percent
FVC_percent	FVC_L
FVC_percent	GB_polyp
FVC_percent	GFR
FVC_percent	GGT
FVC_percent	glucose
FVC_percent	HCV
FVC_percent	loss_of_interest
FVC_percent	LYMPHOCYTE
FVC_percent	Na
FVC_percent	optic_fiber_loss
FVC_percent	PFT_categoric
FVC_percent	PSA
FVC_percent	Total_chol
FVC_percent	TSH
FVC_percent	WASO
gastric_cancer	atrophic_gastritic
gastric_cancer	CA19_9
gastric_cancer	CREATININE
gastric_cancer	Depressed_mood
gastric_cancer	EKG_ischemia
gastric_cancer	EKG_RBBB
gastric_cancer	Fatty liver
gastric_cancer	GPT
gastric_cancer	guilt_feeling
gastric_cancer	MCHC
gastric_cancer	metabolic_syndrome
gastric_cancer	optic_fiber_loss
gastric_cancer	PSA
gastric_cancer	suicidal
gastric_cancer	TG
gastric_cancer	TSH
gastric_cancer	URIC_ACID
gastric_ulcer	breast_cancer
gastric_ulcer	CA19_9
gastric_ulcer	CALCIUM
gastric_ulcer	education
gastric_ulcer	EKG_1DAVB
gastric_ulcer	EKG_ischemia
gastric_ulcer	HCV
gastric_ulcer	MCHC
gastric_ulcer	Na
gastric_ulcer	PSA
gastric_ulcer	suicidal
gastric_ulcer	TSH
gastric_ulcer	urine_PH
GB_adenomyomatosis	agitation
GB_adenomyomatosis	CA19_9
GB_adenomyomatosis	cholecystitis
GB_adenomyomatosis	EKG_1DAVB
GB_adenomyomatosis	EKG_rate
GB_adenomyomatosis	PSA
GB_adenomyomatosis	serum_albumin
GB_adenomyomatosis	TSH
GB_polyp	CA19_9
GB_polyp	CEA
GB_polyp	FEV1_L
GB_polyp	FEV1_percent
GB_polyp	FVC_L
GB_polyp	FVC_percent
GB_polyp	PSA
GB_polyp	spine_compression_fracture
GB_polyp	thyroid_cancer
GB_polyp	TSH
GB_stone	CA125
GB_stone	CA19_9
GB_stone	cholecystitis
GB_stone	FEV1_L
GB_stone	glucose
GB_stone	HBA1C
GB_stone	HDL
GB_stone	Renal_stone
GB_stone	TG
GB_stone	Total_chol
GB_stone	WBC
GERD	atrophic_gastritic
GERD	brain_stenosis
GERD	CA125
GERD	CA19_9
GERD	coronary_stenosis
GERD	drusen
GERD	FEV1_L
GERD	FVC_L
GERD	Inbody_Fat_percent
GERD	MONOCYTE
GFR	Alcohol consumption
GFR	ALP
GFR	BASOPHIL
GFR	BUN
GFR	CA125
GFR	CA19_9
GFR	CALCIUM
GFR	CEA
GFR	CREATININE
GFR	Coffee consumption
GFR	DM_diagnosis
GFR	drusen
GFR	education
GFR	EKG_1DAVB
GFR	EOSINOPHIL
GFR	Exercise amount
GFR	FEV1_percent
GFR	FVC_percent
GFR	GGT
GFR	glucose
GFR	GOT
GFR	GPT
GFR	HB
GFR	HBV
GFR	HCT
GFR	HDL
GFR	HTN_diagnosis
GFR	Inbody_Fat_percent
GFR	Inbody_skeletal_muscle_mass
GFR	K
GFR	macular_change
GFR	MCH
GFR	MCHC
GFR	MPV
GFR	Na
GFR	PHOSPHORUS
GFR	PSA
GFR	RBC
GFR	RDW
GFR	SEG_NEUT.
GFR	serum_albumin
GFR	serum_protein
GFR	spine_compression_fracture
GFR	spine_spondylosis
GFR	TG
GFR	URIC_ACID
GFR	urine_PH
GFR	Visceral adipose tissue area
GFR	WBC
GFR	WC
GFR	Weight
GGT	AFP
GGT	Alcohol consumption
GGT	ALP
GGT	brain_SVD
GGT	breast_cancer
GGT	BUN
GGT	CA125
GGT	CA19_9
GGT	cal_score_cont
GGT	CALCIUM
GGT	CL
GGT	CREATININE
GGT	Coffee consumption
GGT	DEXA_bone_density
GGT	DM_diagnosis
GGT	education
GGT	EKG_rate
GGT	FVC_L
GGT	FVC_percent
GGT	GFR
GGT	glucose
GGT	GOT
GGT	GPT
GGT	HB
GGT	HBA1C
GGT	HDL
GGT	HTN_diagnosis
GGT	Inbody_Body_fat_mass
GGT	Inbody_Fat_percent
GGT	K
GGT	MCH
GGT	MCHC
GGT	MPV
GGT	Na
GGT	nocturia_frequency
GGT	PCT
GGT	PLT
GGT	PSA
GGT	PT
GGT	RDW
GGT	SEG_NEUT.
GGT	serum_albumin
GGT	serum_protein
GGT	spine_spondylolisthesis
GGT	TG
GGT	TSH
GGT	URIC_ACID
GGT	urine_PH
GGT	Urine albumin
GGT	Visceral adipose tissue area
GGT	WBC
GGT	WC
glucose	Alcohol consumption
glucose	ALP
glucose	aorta_dilatation
glucose	CA125
glucose	CA19_9
glucose	CALCIUM
glucose	CREATININE
glucose	Coffee consumption
glucose	DM_diagnosis
glucose	education
glucose	Exercise amount
glucose	Fatty liver
glucose	FEV1_L
glucose	FVC_L
glucose	FVC_percent
glucose	GB_stone
glucose	GFR
glucose	GGT
glucose	GOT
glucose	GPT
glucose	HB
glucose	HBA1C
glucose	HCT
glucose	HDL
glucose	HTN_diagnosis
glucose	Inbody_Body_fat_mass
glucose	Inbody_Fat_percent
glucose	MCHC
glucose	metabolic_syndrome
glucose	MPV
glucose	Na
glucose	PSA
glucose	RDW
glucose	retardation
glucose	SEG_NEUT.
glucose	serum_albumin
glucose	serum_protein
glucose	spine_disc_narrowing
glucose	spine_spondylolisthesis
glucose	TSH
glucose	URIC_ACID
glucose	urine_PH
glucose	Visceral adipose tissue area
glucose	WBC
glucose	WC
GOT	agitation
GOT	Alcohol consumption
GOT	ALP
GOT	aPTT
GOT	BASOPHIL
GOT	BMI
GOT	BUN
GOT	CA19_9
GOT	CALCIUM
GOT	cataract
GOT	CL
GOT	cognitive_funx
GOT	CREATININE
GOT	Coffee consumption
GOT	depression_score
GOT	DEXA_bone_density
GOT	DM_diagnosis
GOT	drusen
GOT	education
GOT	EOSINOPHIL
GOT	Fatty liver
GOT	FEV1_FVC_percent
GOT	GFR
GOT	GGT
GOT	glucose
GOT	GPT
GOT	HB
GOT	HBA1C
GOT	HCT
GOT	HDL
GOT	HTN_diagnosis
GOT	Inbody_Body_fat_mass
GOT	Inbody_Fat_percent
GOT	Inbody_skeletal_muscle_mass
GOT	Intraocular pressure, Left
GOT	Intraocular pressure, right
GOT	loss_of_interest
GOT	LYMPHOCYTE
GOT	MCH
GOT	MCHC
GOT	MCV
GOT	metabolic_syndrome
GOT	MPV
GOT	Na
GOT	PCT
GOT	PHOSPHORUS
GOT	PSA
GOT	RDW
GOT	retardation
GOT	SEG_NEUT.
GOT	serum_albumin
GOT	serum_protein
GOT	Smoking history
GOT	SOL
GOT	spine_spondylolisthesis
GOT	TCO2
GOT	TG
GOT	Total adipose tissue area
GOT	TSH
GOT	URIC_ACID
GOT	urine_PH
GOT	Visceral adipose tissue area
GOT	VitD3
GOT	WBC
GOT	WC
GOT	Weight
GPT	AFP
GPT	agitation
GPT	Alcohol consumption
GPT	ALP
GPT	BASOPHIL
GPT	BMI
GPT	BUN
GPT	CA125
GPT	CA19_9
GPT	CALCIUM
GPT	cataract
GPT	CEA
GPT	CL
GPT	coronary_stenosis
GPT	CREATININE
GPT	Coffee consumption
GPT	DEXA_bone_density
GPT	DM_diagnosis
GPT	Dyslipid_diagnosis
GPT	education
GPT	EKG_axis
GPT	Fatty liver
GPT	gastric_cancer
GPT	GFR
GPT	GGT
GPT	glucose
GPT	GOT
GPT	HB
GPT	HBA1C
GPT	HDL
GPT	HTN_diagnosis
GPT	Inbody_Body_fat_mass
GPT	Inbody_Fat_percent
GPT	Inbody_skeletal_muscle_mass
GPT	Intraocular pressure, Left
GPT	Intraocular pressure, right
GPT	LDL_chol
GPT	MCH
GPT	MCHC
GPT	MCV
GPT	metabolic_syndrome
GPT	MPV
GPT	Na
GPT	PCT
GPT	PHOSPHORUS
GPT	PSA
GPT	RDW
GPT	SEG_NEUT.
GPT	serum_albumin
GPT	serum_protein
GPT	serum_total_bil
GPT	suicidal
GPT	TG
GPT	Total_chol
GPT	Total adipose tissue area
GPT	TSH
GPT	URIC_ACID
GPT	urine_PH
GPT	Visceral adipose tissue area
GPT	WBC
GPT	WC
GPT	Weight
guilt_feeling	Appetite_change_increase
guilt_feeling	CA125
guilt_feeling	CA19_9
guilt_feeling	Depressed_mood
guilt_feeling	depression_score
guilt_feeling	gastric_cancer
guilt_feeling	PSA
guilt_feeling	RDW
guilt_feeling	SOL
guilt_feeling	spine_spondylolisthesis
guilt_feeling	TCO2
guilt_feeling	TSH
guilt_feeling	WASO
HB	AFP
HB	ALP
HB	aPTT
HB	BASOPHIL
HB	BMI
HB	BUN
HB	CA19_9
HB	CALCIUM
HB	CEA
HB	CL
HB	CREATININE
HB	Depressed_mood
HB	depression_score
HB	EKG_axis
HB	EKG_ischemia
HB	GFR
HB	GGT
HB	glucose
HB	GOT
HB	GPT
HB	HCT
HB	Inbody_Body_fat_mass
HB	Inbody_Fat_percent
HB	Intraocular pressure, Left
HB	Intraocular pressure, right
HB	MCH
HB	MCHC
HB	MCV
HB	metabolic_syndrome
HB	MONOCYTE
HB	MPV
HB	Na
HB	PCT
HB	PHOSPHORUS
HB	RBC
HB	RDW
HB	serum_protein
HB	serum_total_bil
HB	TCO2
HB	TG
HB	thyroid_cancer
HB	TSH
HB	urine_PH
HB	WBC
HB	WC
HBA1C	AFP
HBA1C	BASOPHIL
HBA1C	BUN
HBA1C	CA19_9
HBA1C	cal_score_cont
HBA1C	CALCIUM
HBA1C	CL
HBA1C	DM_diagnosis
HBA1C	drusen
HBA1C	education
HBA1C	Fatty liver
HBA1C	FEV1_FVC_percent
HBA1C	FEV1_L
HBA1C	GB_stone
HBA1C	GGT
HBA1C	glucose
HBA1C	GOT
HBA1C	GPT
HBA1C	Inbody_Body_fat_mass
HBA1C	Inbody_Fat_percent
HBA1C	Intraocular pressure, Left
HBA1C	Intraocular pressure, right
HBA1C	MCH
HBA1C	MCHC
HBA1C	MCV
HBA1C	MPV
HBA1C	Na
HBA1C	PCT
HBA1C	PHOSPHORUS
HBA1C	PSA
HBA1C	RDW
HBA1C	spine_disc_narrowing
HBA1C	TSH
HBA1C	urine_PH
HBA1C	VitD3
HBA1C	WC
HBV	ALP
HBV	BASOPHIL
HBV	CA19_9
HBV	cal_score_cont
HBV	CREATININE
HBV	Depressed_mood
HBV	duodenal_ulcer
HBV	EKG_rate
HBV	EOSINOPHIL
HBV	FEV1_FVC_percent
HBV	GFR
HBV	MONOCYTE
HBV	PCT
HBV	PFT_categoric
HBV	PHOSPHORUS
HBV	PLT
HBV	PSA
HBV	serum_albumin
HBV	TSH
HBV	urine_PH
HBV	WASO
HCT	AFP
HCT	ALP
HCT	aPTT
HCT	atrophic_gastritic
HCT	BASOPHIL
HCT	breast_cancer
HCT	BUN
HCT	CA125
HCT	CALCIUM
HCT	CEA
HCT	CL
HCT	CREATININE
HCT	depression_score
HCT	education
HCT	EKG_axis
HCT	EKG_ischemia
HCT	GFR
HCT	glucose
HCT	GOT
HCT	HB
HCT	Intraocular pressure, right
HCT	LYMPHOCYTE
HCT	MCH
HCT	MCHC
HCT	MCV
HCT	MPV
HCT	Na
HCT	PCT
HCT	PHOSPHORUS
HCT	PLT
HCT	PSA
HCT	RBC
HCT	RDW
HCT	serum_protein
HCT	suicidal
HCT	TCO2
HCT	TSH
HCT	URIC_ACID
HCT	urine_PH
HCT	WBC
HCV	AFP
HCV	brain_SVD
HCV	BUN
HCV	CA19_9
HCV	CALCIUM
HCV	CEA
HCV	cognitive_funx
HCV	Exercise amount
HCV	FEV1_percent
HCV	FVC_percent
HCV	gastric_ulcer
HCV	MCHC
HCV	Na
HCV	PHOSPHORUS
HCV	PT
HCV	spine_disc_narrowing
HCV	suicidal
HCV	TSH
HCV	urine_PH
HDL	Alcohol consumption
HDL	ALP
HDL	brain_aneurysmm
HDL	CA19_9
HDL	CALCIUM
HDL	CREATININE
HDL	Coffee consumption
HDL	DM_diagnosis
HDL	Dyslipid_diagnosis
HDL	education
HDL	EOSINOPHIL
HDL	FEV1_L
HDL	FEV1_percent
HDL	GB_stone
HDL	GFR
HDL	GGT
HDL	glucose
HDL	GOT
HDL	GPT
HDL	HTN_diagnosis
HDL	Inbody_Body_fat_mass
HDL	Inbody_Fat_percent
HDL	intestinal_metaplasia
HDL	Intraocular pressure, Left
HDL	LDL_chol
HDL	MCHC
HDL	metabolic_syndrome
HDL	MONOCYTE
HDL	MPV
HDL	PLT
HDL	RDW
HDL	SEG_NEUT.
HDL	serum_albumin
HDL	serum_protein
HDL	serum_total_bil
HDL	SOL
HDL	TG
HDL	Total_chol
HDL	TSH
HDL	URIC_ACID
HDL	Visceral adipose tissue area
HDL	WBC
HDL	WC
Height	agitation
Height	BUN
Height	CA19_9
Height	EKG_axis
Height	FEV1_L
Height	FVC_L
Height	HTN_diagnosis
Height	Inbody_skeletal_muscle_mass
Height	intestinal_metaplasia
Height	LYMPHOCYTE
Height	optic_disc_cupping
Height	PCT
Height	PLT
Height	SEG_NEUT.
Height	spine_disc_narrowing
Height	TSH
Height	WBC
Height	WC
Height	Weight
HTN_diagnosis	Alcohol consumption
HTN_diagnosis	ALP
HTN_diagnosis	cal_score_cont
HTN_diagnosis	CALCIUM
[truncated: 1,854 more rows]

## Sheet: Table S17
Table S17 Summary of the degree properties for core phenotype in bipartite phenotype network
Category	Core phenotype	Symbol	Degree of associated loci	Degree of associated loci (ld pruned)	Degree of associated genes	Degree of connected phenotypse
AM	Anthropometric measure	AM
AM	Height	Ht	440	35	41	19
AM	Weight	Wt	624	120	86	32
AM	Body mass index	BMI	539	110	91	28
AM	Skeletal muscle mass	Skeletal_m	430	73	65	26
AM	Body fat mass	Fat_mass	847	129	105	47
AM	Body fat percent	Fat_percent	680	97	83	45
AM	Waist circumference	WC	502	111	91	51
AM	Total adipose tissue area	TAT	517	84	51	14
AM	Visceral adipose tissue area	VAT	498	83	53	32
CV	Cerebro-cardio-vascular	CV
CV	Heart rate	HR	321	31	25	18
CV	Axis on EKC	Heart_axis	65	20	14	21
CV	EKG : Sinus bradycardia	Sinusbradycardia	248	21	14	7
CV	EKG : Right bundle branch block	RBBB	24	6	2	5
CV	EKG : 1st degree atrioventricular block	1DAVB	27	15	9	13
CV	EKG : Myocardial infarction	infarct	10	8	6	6
CV	EKG : Myocardial ischemia	EKG_ischemia	50	26	18	20
CV	Coronary CT : Coronary calcium score	Cal_score	149	79	59	41
CV	Coronary CT : Coronary vascular plaque	cor_plaque	87	14	7	13
CV	Coronary CT : Coronary vascular stenosis	cor_stenosis	102	17	12	8
CV	Coronary CT : Aortic dilatation	ao_dilatation	23	10	5	12
CV	Brain MRI/MRA : Brain unidentified bright object (UBO)	br_UBO	7	2	2	4
CV	Brain MRI/MRA : Brain small vessel disease	br_SVD	23	13	10	11
CV	Brain MRI/MRA : Brain vascular atherosclerosis	br_atherosclerosis	42	13	12	11
CV	Brain MRI/MRA : Brain vascular stenosis	br_stenosis	33	13	12	9
CV	Brain MRI/MRA : Brain aneurysm	br_aneurysmm	15	7	5	6
CV	Brain MRI/MRA : Brain atrophy	br_atrophy	48	13	10	11
CV	Diagnosed of hypertesion	HTN	157	17	28	33
DS	Digestive system	DS
DS	Gall bladder adenomyomatosis	GB_adenom	46	25	16	8
DS	Intraductal papillary mucinous neoplasm of the pancreas	IPMN	28	11	6	8
DS	Liver hemangioma	Hemangioma	26	7	2	15
DS	Gall bladder cholecystitis	Cholecyst	47	25	15	7
DS	Gall bladder stone	GB_stone	18	10	6	11
DS	Gall bladder polyp	GB_polyp	31	8	8	10
DS	Fatty liver	Fatty_liver	217	24	20	31
DS	Atrophic gastritis	AG	18	10	6	14
DS	Intestinal metaplasia of stomach	IM	58	13	13	12
DS	Duodenal ulcer	Duodenal ulcer	65	13	7	13
DS	Gastric ulcer	GU	24	14	14	13
DS	Gastroesophageal reflux disease	GERD	26	10	6	10
DS	Serum total protein	Prot	219	35	48	35
DS	Serum albumin	Alb	518	42	88	46
DS	Serum total bilirubin	Tbil	114	23	28	21
DS	Alkaline phosphatase	ALP	881	39	48	51
DS	Glutamic oxaloacetic transaminase	GOT	1175	327	285	66
DS	Glutamic pyruvic transaminase	GPT	694	181	140	62
DS	Gamma-Glutamyl Transferase	GGT	679	80	80	52
DS	Gastric cancer	Gas_Ca	67	16	14	17
DS	Hepatitis B virus surface antigen	HBV	402	31	65	21
DS	Hepatitis C virus antibody	HCV	34	22	8	19
EM	Endocrine and metabolism	EM
EM	Fasting blood glucose level	glucose	515	94	84	45
EM	Uric acid	Urate	93	39	42	43
EM	Triglycerides	TG	758	43	44	43
EM	HDL cholesterol	HDL	815	40	51	43
EM	Hemoglobin A1c	HBA1C	922	103	98	36
EM	Free T4	T4	27	10	5	9
EM	Thyroid-Stimulating Hormone	TSH	713	289	178	89
EM	Total cholesterol	T_chol	544	81	69	19
EM	LDL cholesterol	LDL	491	70	59	13
EM	Metabolic syndrome	Metabolic syndrome	136	32	25	30
EM	Thyroid cancer	Thy_Ca	13	11	9	7
EM	Breast cancer	Br_Ca	26	21	10	10
EM	Diagnosed of diabetes	DM	400	34	38	31
EM	Diagnosed of dyslipidemia	Dyslipid	186	18	23	16
HS	Hematologic system	HS
HS	White blood cell count	WBC	438	33	40	45
HS	Platelet count	PLT	2153	147	186	35
HS	Neutrophile percent among WBC	Neut	1601	138	133	39
HS	Lymphocyte percent among WBC	LYMPHO	1364	128	115	34
HS	Monocyte percent among WBC	MONOCYTE	235	21	34	23
HS	Eosinophils percent among WBC	EOSINOPHIL	705	30	92	25
HS	Basophils percent among WBC	BASOPHIL	728	149	150	52
HS	Red blood cell count	RBC	1155	67	87	28
HS	Hemoglobin	HB	1019	136	124	45
HS	Mean corpuscular volume	MCV	1798	110	123	41
HS	Mean corpuscular hemoglobin	MCH	2144	255	248	56
HS	Mean corpuscular hemoglobin concentration	MCHC	3477	948	782	77
HS	Plateletcrit	PCT	1897	195	222	57
HS	Mean Platelet Volume	MPV	2157	499	463	64
HS	Prothrombin time in the international normalized ratio	PT	396	98	65	42
HS	Activated Partial Thromboplastin Time	aPTT	709	23	40	30
HS	Hematocrit	HCT	638	108	96	40
HS	Red blood cell distribution width	RDW	437	62	64	42
LS	Life style	LS
LS	Smoking history	Smoke	12	10	7	10
LS	Alcohol consumption	Alcohol	855	21	44	38
LS	Exercise amount	Exercise	51	30	18	20
LS	Education level	education	64	40	29	38
LS	Marital status	marital	0	0	0	0
LS	Coffee consumption	Coffee	141	11	27	27
LS	Nocturia per night	Nocturia	17	7	7	5
ME	Mental and emotioinal	ME
ME	Sleep onset latency	SOL	23	14	10	21
ME	Wake Time After Sleep Onset	WASO	17	10	14	9
ME	Depressed mood	Depressed	74	29	23	18
ME	Appetite change increase	Appetite_inc	39	11	12	7
ME	Diminished cognitive functioning	Cognitive function	55	20	9	15
ME	Worthlessness or guilty feeling	Guilty feelling	91	25	17	13
ME	Suicidal ideation	Suicidal	90	28	31	22
ME	Loss of interest or pleasure	Loss_of_interest	30	15	16	20
ME	Fatigue	Fatigue	40	22	17	15
ME	Pychomotor retardation	retardation	22	17	11	19
ME	Psychomotor agitation	agitation	145	27	41	25
ME	Depression score	depression_score	267	82	60	36
MN	Minerals	MN
MN	Calcium level	CALCIUM	2518	685	607	77
MN	Phosphorus level	PHOSPHORUS	376	43	40	40
MN	Sodium level	Na	2751	786	646	70
MN	Potassium level	K	50	11	10	12
MN	Chloride level	CL	295	120	116	38
MN	CO2 level	TCO2	46	18	16	20
MN	Vitamin D3	VitD3	37	13	9	19
MC	Musculoskeletal	MC
MC	Bone density by DEXA	DEXA	49	10	10	20
MC	Spine X-ray : Spondylosis	spondylosis	15	7	7	8
MC	Spine X-ray : Spondylolisthesis	spondylolisthesis	38	12	9	11
MC	Spine X-ray : Compression fracture	compression_fracture	106	32	28	21
MC	Spine X-ray : Intervertebral disc space narrowing	spine_disc_narrowing	30	11	8	14
OS	Ophthalmic system	OS
OS	Cataract	cataract	19	8	8	20
OS	Drusen	drusen	37	16	13	20
OS	Macular change	macular_change	125	16	12	11
OS	Optic disc cupping	optic_disc_cupping	30	12	7	9
OS	Optic nerve fiber loss	optic_fiber_loss	85	10	5	12
OS	Intraocular pressure, right	IOP_rt	930	212	185	39
OS	Intraocular pressure, Left	IOP_Lt	739	134	111	37
PS	Pulmonary system	PS
PS	Forced vital capacity (L)	FVC_L	798	115	109	23
PS	Forced vital capacity (%)	FVC_percent	965	103	125	20
PS	First second of forced expiration (L)	FEV1_L	906	112	110	24
PS	First second of forced expiration (%)	FEV1_percent	1089	102	85	22
PS	FEV1/FVC	FEV1_FVC_percent	145	30	74	23
PS	Pulmonary function test category	PFT_categoric	29	15	9	10
RS	Renal system	RS
RS	Blood Urea Nitrogen	BUN	1209	360	319	59
RS	Renal stone	Renal_stone	27	11	9	4
RS	Creatinine	CREATININE	539	122	116	55
RS	Estimated glomerular filtration rate	GFR	581	83	131	51
RS	Urine pH	urine_PH	2620	727	615	74
RS	Urine albumin	urine_PU_cat	85	18	10	12
TM	Tumor marker	TM
TM	Cancer Antigen 125	CA125	511	165	113	60
TM	Carbohydrate antigen 19-9	CA19_9	1350	506	367	110
TM	Alpha Fetoprotein	AFP	218	76	52	39
TM	Carcinoembryonic antigen	CEA	319	49	44	31
TM	Prostate-Specific Antigen	PSA	755	307	242	85
