# Supplementary material for: Leveraging deep phenotyping from health check-up cohort with 10,000 Korean individuals for phenome-wide association study of 136 traits
Source: Sci Rep. 2022 Feb 4;12:1930. doi: 10.1038/s41598-021-04580-2 (PMC8817039; doi:10.1038/s41598-021-04580-2)
Supplement: Supplementary file 3 — Supplementary Information 3. [file 41598_2021_4580_MOESM3_ESM.xlsx]

## Sheet: Table S18
Table S18. Summary of the degree properties for core gene in bipartite gene network
Core gene	Associated phenotype degree	Connected gene degree
CSMD1	58	12602
RBFOX1	50	11920
PTPRD	46	11599
WWOX	37	11141
PARK2	33	10406
CNTNAP2	31	10990
RPH3A	31	9656
CDH13	29	10394
ROBO2	28	10331
ASIC2	28	9913
GRID2	28	9782
OPCML	27	10702
KAZN	27	10621
DCC	26	10361
FRMD4A	26	10280
HLA-B	26	8706
DLG2	25	10351
MIR6891	25	8638
FHIT	24	10229
ZNF385D	24	8808
PCSK6	24	8504
SGCZ	23	9963
TMEM132D	23	9704
LOC730100	23	9320
DLC1	23	9253
NELL1	23	6866
CUX2	23	4048
GPC6	22	10361
MAGI2	22	10010
DLGAP1	22	9340
44083	22	9017
ZBTB20	22	8902
UNC13C	22	8775
HECTD4	22	4175
ADAM1A	22	3834
ACAD10	22	3831
ALDH2	22	3831
NAA25	22	3803
NCAM2	21	10260
ANKS1B	21	10052
PTPRT	21	9960
DAB1	21	9792
CTNNA3	21	9722
MACROD2	21	9694
ARHGAP15	21	9543
PDE4D	21	9531
GLIS3	21	9422
CNTN4	21	9367
PRKG1	21	9361
FAM155A	21	8641
ERBB4	21	7989
MIR6761	21	3770
SHANK2	20	10344
PTPRM	20	9994
ASTN2	20	9849
PTPRN2	20	9454
TRAPPC9	20	9137
GALNTL6	20	9072
CACNA2D1	20	8957
NRXN1	20	8179
C10orf11	20	7505
RIMS1	20	6007
MALRD1	20	5886
EXOC2	20	4131
TRAFD1	20	3695
NUDT19	20	3475
NRXN3	19	10190
ADAM12	19	10094
SLIT3	19	10036
LRP1B	19	9958
TENM3	19	9949
NPAS3	19	9914
CNTN5	19	9856
LRRC4C	19	9592
KCNQ1	19	9434
CAMK1D	19	8932
CACNA1C	19	8753
EYS	19	8745
FSTL5	19	8484
PACS1	19	8274
PDE1C	19	8207
ADAMTS17	19	8186
PDE10A	19	8147
KCNQ5	19	8118
HLA-A	19	7000
EEPD1	19	4350
BRAP	19	3577
CTNNA2	18	9797
SMYD3	18	9403
GABRG3	18	9161
RORA	18	9037
PLD5	18	8658
MYO18B	18	8345
LOC101927437	18	7827
CREB5	18	7015
NALCN	18	6763
DLGAP2	17	9963
NRG1	17	9902
PLCB1	17	9797
GRM7	17	9703
SORCS2	17	9605
LINGO2	17	9488
CACNA2D3	17	9381
COL23A1	17	9351
EXOC4	17	8675
LMF1	17	8227
CCSER1	17	7876
CLYBL	17	7746
RARB	17	7623
LINC01572	17	3305
PTPN11	17	3053
LDLRAD4	16	9841
ARL15	16	9837
MAGI1	16	9831
NRG3	16	9370
43891	16	9305
TENM4	16	9270
ZBTB7C	16	9214
NAV2	16	9129
ADAM18	16	9074
HECW1	16	8953
PTPRG	16	8948
THSD7B	16	8775
SNX29	16	8571
PRDM16	16	8442
LOC101929163	16	8268
ARHGAP24	16	8078
PRKCA	16	8070
ZFAT	16	8038
TBCD	16	7992
UBXN4	16	7979
SYNE2	16	7908
TCERG1L	16	7461
SLC6A19	16	7340
DOCK3	16	6984
SYNPR	16	6942
PSME4	16	6862
MYO16	16	6808
ZFHX3	16	6414
PUM1	16	4984
MIR4679-1	16	2820
MIR4679-2	16	2820
KIAA1217	15	9850
KALRN	15	9694
TTN	15	9545
MIR3681HG	15	9368
DPYD	15	9281
KCNIP4	15	9278
NAALADL2	15	9237
ADGRL3	15	9190
RELN	15	9113
CTNND2	15	9005
IQCJ-SCHIP1	15	8957
CASC15	15	8924
ALK	15	8900
SDK1	15	8778
CYYR1-AS1	15	8654
LOC101928978	15	8319
ARHGEF3	15	7921
TRPM3	15	7886
KCNIP1	15	7823
TAF3	15	7430
RSU1	15	7368
MSI2	15	7234
PCDH9	15	6982
FSIP1	15	6778
SLC12A7	15	6696
NEB	15	5941
MYO3A	15	4936
LOC101929710	15	4239
ATP10B	15	4095
HLA-C	15	3207
TDRD12	15	3105
AHR	15	2819
GPC5	14	9552
DNM3	14	9414
PPARGC1A	14	9378
DPP6	14	9348
ADARB2	14	9145
COL25A1	14	9138
ATP2B2	14	8974
HDAC9	14	8842
DNAH11	14	8423
TENM2	14	8423
BCAS3	14	8417
FAM19A1	14	8375
FAM19A5	14	8280
SPATA13	14	8261
SPAG16	14	7957
PAPPA	14	7769
NKAIN2	14	7468
NTM	14	7165
RAP1GAP2	14	7002
CASP8	14	6610
UBXN2B	14	6566
ZNF423	14	6562
PLXNA1	14	6535
NR3C2	14	6468
BNC2	14	6024
MECOM	14	5910
IGF2R	14	5025
ANKRD27	14	3015
TECPR2	14	2657
NCKAP5	13	9817
MYO10	13	9310
PRKCE	13	9235
RBMS3	13	9216
LHFPL3	13	9118
THRB	13	8895
CDH4	13	8867
ELMO1	13	8736
DGKB	13	8589
AGBL1	13	8539
GRID1	13	8522
TMTC1	13	8357
PRKD1	13	8308
SCHIP1	13	8258
LRRTM4	13	8218
PDE3A	13	7892
PEAR1	13	7872
PIK3C2G	13	7846
SETBP1	13	7786
PDZD2	13	7450
SLC39A11	13	7226
APOB	13	6413
FAM184A	13	6347
FLT4	13	6321
FTO	13	5483
RGS7	13	5226
LOC100130964	13	4719
USP36	13	4584
LINC01098	13	4555
WWP2	13	4540
CYP24A1	13	3379
SPAG9	13	2891
CLDN7	13	2875
ELP5	13	2875
SHISA7	13	2792
DENND6B	13	2703
C9orf129	13	2589
ATXN2	13	2555
MYL2	13	2250
CNTN3	12	9526
RNF219-AS1	12	9247
EPB41L3	12	9101
APBB2	12	9053
THSD4	12	9049
UNC5D	12	8934
ABCG2	12	8908
NAV1	12	8886
MEGF6	12	8835
ESR1	12	8426
SEMA5A	12	8340
CSMD3	12	8294
SLC14A2	12	8276
CELF2	12	8270
CNBD1	12	8150
TTN-AS1	12	8096
ABR	12	8059
BTNL2	12	8019
CLASP2	12	7940
GALNT14	12	7933
GSE1	12	7902
GFRA2	12	7881
LINC01317	12	7709
SHROOM3	12	7709
SLC9A9	12	7707
DSCAM	12	7672
NEGR1	12	7671
IL12A-AS1	12	7280
CTBP1	12	7058
PRKAG2	12	7052
GMDS	12	6801
EML6	12	6603
DNAJC25-GNG10	12	6595
KIF17	12	6488
HCG4B	12	6377
SLC4A4	12	6291
INPP5D	12	6265
LRRK2	12	6182
MROH8	12	6130
PLCL2	12	6047
CCDC63	12	5836
LINC00673	12	5688
C8orf34	12	5512
INPP5A	12	4694
ZEB1	12	4513
ADRA1A	12	2837
OR5B12	12	2723
ADORA2A-AS1	12	2711
BRMS1	12	2693
RIN1	12	2693
RGS9BP	12	2647
VPS53	12	2638
ZNF845	12	2633
MGST1	12	2564
LOC105369980	12	2172
SLIT2	11	9541
CAMTA1	11	9297
ULK4	11	9218
RGS6	11	9203
CNTNAP4	11	9106
LRBA	11	9050
RABGAP1L	11	9036
PCDH15	11	9009
KSR2	11	8971
ITPR2	11	8925
PARD3B	11	8886
RALYL	11	8841
DIRC3	11	8725
EDIL3	11	8656
ERC2	11	8586
CDKAL1	11	8517
MIR99AHG	11	8508
MTUS2	11	8455
AUTS2	11	8427
CEP112	11	8356
SLCO3A1	11	8289
RBFOX3	11	8240
AKAP6	11	8147
ADAMTSL1	11	8037
MSRA	11	7986
KIF13B	11	7969
KCNH1	11	7913
FAT3	11	7815
ARHGEF10	11	7814
HECW2	11	7807
KCNH8	11	7755
COL24A1	11	7747
BIN3	11	7732
IGF1R	11	7730
FAM49B	11	7560
FMN1	11	7549
NFIB	11	7532
ANK1	11	7517
LOC105376360	11	7465
SLC24A2	11	7434
MCTP1	11	7371
CACNB2	11	7365
STARD4-AS1	11	7168
FMN2	11	7157
CELF4	11	7118
FNIP2	11	7013
MYO5B	11	6818
DNAJC25	11	6547
MED12L	11	6374
TC2N	11	6369
SORBS2	11	6363
ALS2CR11	11	6358
STRADB	11	6334
DNAH2	11	6303
CAPN5	11	6286
MPPED2	11	6210
CDK12	11	6201
ADAMTS9	11	6157
COL4A2	11	6114
ROS1	11	5421
PPM1H	11	5301
DOCK2	11	5234
RNF213	11	5009
SLC38A8	11	4591
LOC105377448	11	4449
ABO	11	4427
TMEM245	11	3764
ELP2	11	3578
TIAM2	11	3335
ZC3H3	11	3087
LRRFIP1	11	3037
PRSS21	11	2701
CCDC122	11	2698
FAM222A	11	2646
FAM222A-AS1	11	2646
BACH1	11	2626
SLC39A6	11	2597
B4GAT1	11	2588
EXPH5	11	2585
UPB1	11	2566
SLC34A1	11	2561
AFTPH	11	2523
F12	11	2519
ATP5L2	11	2515
CYB5R3	11	2515
PRDM13	11	2512
CCDC74B	11	2427
SMPD4	11	2427
UBE2I	11	2416
FAM57A	11	2399
NOTCH4	11	2018
PXDNL	10	9159
NBEA	10	9126
PPP2R2B	10	9002
KIF26B	10	8993
FARP1	10	8954
PLCE1	10	8952
LOC101929705	10	8940
HPSE2	10	8911
LINC01122	10	8825
PCLO	10	8741
ITPR1	10	8730
GRIK4	10	8691
AHCYL2	10	8672
CERS6	10	8493
UST	10	8466
STARD13	10	8367
PACRG	10	8345
EPHA3	10	8292
SYNE1	10	8289
LOC101928516	10	8266
THSD7A	10	8185
GALNT18	10	8140
NTN1	10	8096
HHAT	10	8089
AFF3	10	8031
PREX2	10	8015
FGF14	10	8014
DOCK4	10	7882
ARID5B	10	7793
TRABD2B	10	7781
PARD3	10	7714
MAPK10	10	7678
LTBP1	10	7666
TSHZ2	10	7665
ITPR3	10	7644
PTPRE	10	7580
TTC28	10	7575
DYSF	10	7539
KCNK5	10	7425
TM4SF4	10	7404
MLLT3	10	7358
JMJD1C	10	7285
MIR924HG	10	7267
DDAH1	10	7070
BAZ2B	10	7059
RYR3	10	7009
AMOTL1	10	6988
FOXN3	10	6911
CDH8	10	6882
DCAF1	10	6774
GCKR	10	6540
SH3RF2	10	6430
INPP4B	10	6328
MICAL3	10	6321
PLXNA4	10	6283
SMIM15-AS1	10	6260
ABCC3	10	6222
HSD11B1	10	6211
LOC101930114	10	6211
NCOA5	10	6211
SLC12A5	10	6211
CEP89	10	6181
LYPLA1	10	6116
TGM6	10	6115
LOC101927636	10	6114
C6orf10	10	6056
TPK1	10	6044
RYR2	10	6016
CDH23	10	5809
VARS	10	5635
LOC102724084	10	5518
PBX3	10	4716
SPAG1	10	4618
MYRIP	10	4604
KCNK12	10	4593
MPND	10	4534
LINC01933	10	4501
HELB	10	4480
SLC41A1	10	4474
ZDHHC14	10	4439
HYDIN	10	4371
XPO6	10	4323
CSRNP1	10	4318
LOC101927043	10	4163
BBS9	10	4156
CNTN6	10	4115
SRGAP3	10	3884
DYRK1A	10	3545
CDKL4	10	3499
FDFT1	10	3440
LINC01924	10	2850
SYNPR-AS1	10	2598
LLGL1	10	2539
PFN3	10	2441
FAM234A	10	2423
SLC4A1	10	2423
EIF2D	10	2339
LOC729732	10	2337
HBM	10	2312
UBE2Q2P1	10	2289
RPL6	10	1907
TMEM116	10	1758
MEGF11	9	9130
DGKD	9	9103
ROBO1	9	9097
PLCG2	9	8921
PIEZO2	9	8820
SOX5	9	8624
CNTNAP5	9	8597
PRUNE2	9	8589
GRIP1	9	8573
DNAH17	9	8566
LRRC7	9	8552
ATXN1	9	8508
DISC1FP1	9	8372
LOC101929555	9	8268
DSCAML1	9	8256
CSMD2	9	8213
RCAN2	9	8127
SLC35F1	9	8122
SMG6	9	8117
AIM1	9	8115
NINJ2	9	8043
LOC101926941	9	7987
NELL2	9	7982
FSTL4	9	7915
AK5	9	7878
LINC00504	9	7738
SORCS1	9	7618
LINC01726	9	7601
KCNJ6	9	7566
NXN	9	7565
CDH18	9	7538
BLOC1S5-TXNDC5	9	7493
SVIL	9	7487
MAP2	9	7486
COL14A1	9	7484
TFEC	9	7484
B4GALNT3	9	7471
PDE8A	9	7452
TNC	9	7432
CAP2	9	7425
NLRC5	9	7402
TSPAN9	9	7348
WBSCR17	9	7279
BTBD11	9	7226
ITGA9	9	7203
LINC01060	9	7190
PLXDC2	9	7182
KLF12	9	7174
LPP	9	7168
SLC12A8	9	7084
MTHFD2L	9	7048
PALM2-AKAP2	9	6993
B3GALT1	9	6986
EPHB1	9	6955
TACC2	9	6936
LOC101927967	9	6934
TNR	9	6902
NLGN1	9	6864
SNTB1	9	6858
PDE1A	9	6829
BTBD9	9	6824
COL4A1	9	6804
LIPC	9	6802
C2	9	6776
IGSF21	9	6534
GSG1L	9	6469
FAM179B	9	6452
KIF1C	9	6451
MOCOS	9	6357
FERMT3	9	6333
MAD1L1	9	6317
USP40	9	6312
MYT1L	9	6248
STK32B	9	6167
NAV3	9	6060
EBF1	9	6059
NIN	9	6022
CR1	9	6006
KCNH5	9	5999
ERC1	9	5932
ERG	9	5821
MYO3B	9	5793
GNAS	9	5634
LOC101929095	9	5625
CAMKMT	9	5575
SLC24A3	9	5540
CMIP	9	5401
CAMK2D	9	4565
PER1	9	4476
AMZ1	9	4447
FRMD5	9	4443
ZNF514	9	4283
MATK	9	4184
PAXIP1-AS2	9	4154
NEDD4L	9	4117
MYOCD	9	3856
FAM107B	9	3823
JPH2	9	3814
TNXB	9	3690
FAM83H	9	3558
PTPRO	9	3493
FLJ12825	9	3479
MYO5C	9	3473
FBXL17	9	3179
PDE4B	9	2910
LOC100507351	9	2613
STAP2	9	2417
GATAD2B	9	2382
MIR5696	9	2358
RNF149	9	2358
CD109	9	2353
CSRNP2	9	2353
AACS	9	2309
LUC7L	9	2309
PLIN1	9	2296
PPP1R12C	9	2293
POLR3G	9	2276
MEST	9	2267
MESTIT1	9	2267
MIR335	9	2267
CENPP	9	2261
LOC101927809	9	2257
TM7SF3	9	2243
PTPRC	9	2230
PAXIP1	9	2195
C2orf61	9	2194
FAM120B	9	2192
LINC00933	9	2184
FLG	9	2175
FLG-AS1	9	2175
CTBS	9	2164
SEMA3C	9	2147
PROZ	9	2109
ZSCAN2	9	2090
SERINC5	9	1856
PVT1	8	8974
POU6F2	8	8794
RPS6KA2	8	8754
SH3RF3	8	8745
RAD51B	8	8680
ABCA13	8	8616
SPTBN1	8	8601
IPO9-AS1	8	8585
MAML3	8	8576
COL27A1	8	8557
KCNAB1	8	8554
KIAA1211	8	8416
SLC25A21	8	8404
IGSF11	8	8389
VAV3	8	8357
PKHD1	8	8328
RPTOR	8	8288
VPS13B	8	8273
DGKI	8	8103
MEF2C-AS1	8	8060
FHOD3	8	8025
ESRRG	8	7990
MORN1	8	7985
PITPNC1	8	7981
VTI1A	8	7979
LAMA2	8	7927
KCNMA1	8	7865
DYNC1I1	8	7829
CARMIL1	8	7792
PAX5	8	7724
SYNDIG1	8	7716
GPM6A	8	7708
ADCY2	8	7669
GRIK1	8	7664
SOX6	8	7594
TCF7L1	8	7576
NXPH1	8	7543
CASC8	8	7510
RBM20	8	7476
PLA2G4A	8	7434
ADD1	8	7395
LDB2	8	7339
GAS7	8	7294
MROH6	8	7283
ADGRV1	8	7270
CDH12	8	7267
CES5A	8	7238
CRB1	8	7229
SGCD	8	7222
MCC	8	7206
RGS12	8	7185
EYA1	8	7159
CCDC3	8	7111
CYYR1	8	7105
DLEU1	8	7088
ADAMTS16	8	7080
NOS1AP	8	7080
KCNMB2	8	7060
KCNMB2-AS1	8	7060
CHN2	8	7042
SGMS1	8	6928
LARGE1	8	6906
BACH2	8	6903
PKNOX2	8	6890
PRR5L	8	6887
PREX1	8	6880
KIAA1671	8	6872
MDGA2	8	6867
DENND1A	8	6847
ARHGAP26	8	6825
EPHA5	8	6797
PDE9A	8	6779
TRIO	8	6769
DYNC2H1	8	6763
COL18A1	8	6755
PLEKHG1	8	6751
AGAP1	8	6748
CCDC91	8	6706
MUC22	8	6696
GRIA4	8	6680
TSNAX-DISC1	8	6647
GRM5	8	6552
NIPAL2	8	6483
RNF144B	8	6430
FOXP2	8	6429
RASGRF2	8	6314
ZMIZ1	8	6293
CACNA1D	8	6268
RTN4	8	6231
GPR158	8	6230
AQP4-AS1	8	6122
SLC19A1	8	6048
BBS1	8	6029
LMAN1L	8	6029
SCN4A	8	6018
TMC1	8	6014
NCKAP5L	8	6006
SELENOO	8	6004
TUBGCP6	8	6004
INSR	8	5989
BMP6	8	5982
RAP1GAP	8	5964
GPR39	8	5851
APPL2	8	5761
RXRA	8	5630
ABHD16A	8	5546
APOM	8	5546
BAG6	8	5546
C6orf47	8	5546
GPANK1	8	5546
HLA-DRA	8	5519
VWA7	8	5499
HSPA1B	8	5452
DNAH5	8	5398
HS3ST4	8	5385
TLN2	8	5352
NCAM1	8	5282
GRIN2A	8	5185
CRAMP1	8	5165
MIR646HG	8	5018
MCTP2	8	4938
RIMBP2	8	4561
TRDN	8	4475
GNL1	8	4425
ATAT1	8	4359
C6orf136	8	4359
HEXDC	8	4291
ASTN1	8	4287
ARMC9	8	4233
ADORA3	8	4164
TMIGD3	8	4164
DDX1	8	4023
STOX2	8	3998
JMJD1C-AS1	8	3977
KIAA0922	8	3892
FMNL2	8	3690
PCSK5	8	3683
LOC101927668	8	3665
SLC35F3	8	3544
CACNG3	8	3366
OLFM3	8	2805
RBM15B	8	2791
IGHM	8	2725
MIR4507	8	2725
MIR4538	8	2725
MIR4539	8	2725
BMP3	8	2588
PSD3	8	2499
SYT8	8	2486
TNNI2	8	2486
RELL1	8	2381
NREP	8	2380
MANF	8	2294
MAPK15	8	2294
CTSB	8	2207
DYNLL1	8	2200
SRSF9	8	2200
EPB41L4B	8	2169
EFNB3	8	2152
LINC01600	8	2133
CAPZA1	8	2128
DOK3	8	2128
GOLGA6L5P	8	2128
MAN2A2	8	2128
ZNF594	8	2121
TRAK2	8	2099
CCL7	8	2095
C16orf86	8	2087
ENKD1	8	2087
FZD10-AS1	8	2076
FFAR1	8	2062
KIAA1958	8	2033
GAS2L1	8	1987
FAM214A	8	1986
LRP2	8	1983
GTF2H5	8	1966
SERAC1	8	1966
TXNDC16	8	1947
COLEC12	8	1821
SBF2	8	1640
PSORS1C1	8	1568
TCHP	8	1493
FAM46A	7	8687
LSAMP	7	8661
LINC01091	7	8570
SUGCT	7	8524
LOC101929468	7	8492
SYT1	7	8491
NEK10	7	8419
SCUBE1	7	8368
CNGB3	7	8325
HS6ST3	7	8307
STXBP5L	7	8299
LCORL	7	8231
FAM47E-STBD1	7	8220
RNF150	7	8220
USH2A	7	8200
OXR1	7	8133
RALGPS1	7	8121
DLEU7	7	8107
SYN3	7	8097
EPHA6	7	8069
CHCHD3	7	8065
TSNARE1	7	8053
LINC00598	7	8033
PCNX2	7	8031
CEP85L	7	8007
DPYD-AS1	7	8004
ZMAT4	7	7977
PPP2R2C	7	7962
WDR7	7	7960
GARNL3	7	7920
FAM19A2	7	7906
CHRM3	7	7755
EIF4G3	7	7750
EMC3	7	7735
EMC3-AS1	7	7735
PICALM	7	7725
NFATC1	7	7695
SLC8A1-AS1	7	7645
TSPAN18	7	7589
NFE2L3	7	7586
KCNN3	7	7547
XKR4	7	7540
ATXN7L1	7	7464
LINC01019	7	7421
MTCL1	7	7417
HCG23	7	7416
INVS	7	7391
PATJ	7	7342
ITGA11	7	7341
HCG17	7	7339
DPCR1	7	7336
DPP10	7	7331
TMEM72-AS1	7	7331
NCALD	7	7307
COL5A1	7	7306
DNAH7	7	7302
AIG1	7	7294
LINC01237	7	7289
USP10	7	7278
SCHLAP1	7	7276
PPP1R14C	7	7265
ETS1	7	7263
GLG1	7	7260
ABCB11	7	7254
FRAS1	7	7250
CALN1	7	7247
NTNG1	7	7223
RBM47	7	7221
SHISA6	7	7164
CLSTN2	7	7158
LY86	7	7120
CDK14	7	7090
FBXL18	7	7065
SAMD4A	7	7053
CHCHD6	7	7047
PPP3CA	7	7038
FGGY	7	7026
CDH20	7	7017
SLC1A2	7	7000
PDE11A	7	6968
SH3D19	7	6943
ABI3BP	7	6911
KDM4C	7	6892
LOC100506023	7	6881
CCDC141	7	6880
PALM2	7	6880
BRIP1	7	6876
ANO6	7	6859
STK33	7	6846
MICB	7	6805
SLC44A4	7	6790
TRPC4	7	6790
ZNF365	7	6776
PFKFB3	7	6765
RIMS2	7	6756
CCDC102B	7	6749
PRKCQ	7	6739
ANK3	7	6733
ABCC4	7	6729
FAM65B	7	6728
MAN2A1	7	6725
DOCK1	7	6716
COLEC10	7	6695
PRKCH	7	6676
IMMP2L	7	6675
TRAP1	7	6672
SPTA1	7	6669
STK32A	7	6655
HIPK2	7	6652
NOX4	7	6651
TTC27	7	6649
MBD5	7	6641
TUSC3	7	6638
AGPAT4	7	6636
EHMT2	7	6629
SLC4A10	7	6617
SLC12A6	7	6608
CADM2	7	6604
RPH3AL	7	6593
LOC101928135	7	6539
MAML2	7	6527
GDI2	7	6443
PHACTR1	7	6379
BYSL	7	6179
PRR16	7	6145
SOX2-OT	7	6032
F11-AS1	7	6016
CPLX3	7	5977
FMO6P	7	5965
RNF122	7	5912
B4GALNT1	7	5898
COL26A1	7	5879
JMJD7-PLA2G4B	7	5876
PLA2G4B	7	5876
SPTBN5	7	5876
C7	7	5854
LINC00355	7	5834
RP1	7	5834
ARVCF	7	5832
ITGA2	7	5824
LOC349160	7	5810
IFT43	7	5793
ACAA2	7	5789
TEX41	7	5787
FARS2	7	5783
KIRREL3	7	5706
PHACTR3	7	5667
CD226	7	5661
PRLR	7	5584
LINC02112	7	5501
ST6GALNAC3	7	5498
ALDH8A1	7	5491
AJAP1	7	5460
CSNK2B	7	5450
LY6G5B	7	5450
GPC1	7	5416
LINC00276	7	5410
CUBN	7	5389
HIVEP3	7	5387
TP63	7	5379
F13A1	7	5370
MIR4646	7	5365
HSPA1A	7	5361
HSPA1L	7	5361
C6orf48	7	5350
MIR6832	7	5350
PRRC2A	7	5350
PTPN3	7	5334
TNIK	7	5297
HLA-H	7	5251
TNFRSF19	7	5249
SIDT1	7	5230
MGLL	7	5218
KAT6A	7	5215
KLF17	7	5208
TBC1D22A	7	5148
KANK1	7	5144
LOC285626	7	5128
VGLL4	7	5093
LINC02016	7	4634
RAPGEF1	7	4543
HMCN2	7	4407
SPHKAP	7	4322
CUX1	7	4283
DLGAP5	7	4203
LOC643339	7	4166
CCDC148	7	4138
TGFB3	7	4084
COL9A2	7	4064
PLXNB2	7	4063
MRPS5	7	4061
ZNF2	7	4061
COL6A6	7	4040
ZNF529	7	4033
ZNF529-AS1	7	4033
IFT140	7	3931
CAMK2A	7	3768
UNC5C	7	3738
LINC01258	7	3685
ATP10A	7	3668
LOC105378330	7	3646
MIR1296	7	3646
REEP3	7	3646
MAST1	7	3636
VIT	7	3635
UNCX	7	3595
C15orf41	7	3507
PTPN14	7	3395
CTIF	7	3316
GREM2	7	3310
MBP	7	3258
CCDC170	7	3248
DGKH	7	3224
PRSS41	7	3218
MBTPS1	7	3173
OGFR	7	3156
OGFR-AS1	7	3156
ORC5	7	3150
LINC00670	7	3066
DACH1	7	3044
TNKS	7	3012
BUD13	7	3009
HUNK	7	2965
LINC00922	7	2965
EVC	7	2929
TMEM132C	7	2785
MEI4	7	2730
MIR4537	7	2607
LARP7	7	2527
ARNT2	7	2443
PXDN	7	2413
WNK2	7	2351
SGK1	7	2262
LETMD1	7	2148
ADRA2B	7	2128
MIR4635	7	2101
HAUS8	7	2079
OTOR	7	2075
CDC42EP5	7	2066
LENG8	7	2066
LENG9	7	2066
PPIP5K2	7	2043
MIR5187	7	2040
NR1I3	7	2040
TOMM40L	7	2040
CYP4A22	7	2026
AHNAK2	7	2022
CDC14B	7	2022
GRIK5	7	2022
KEL	7	2022
PAX8	7	2022
PCYOX1L	7	2022
ZNF574	7	2022
SCARF2	7	2013
PPIL2	7	2011
RASA2	7	2009
CDK4	7	2008
43899	7	2008
LINC01324	7	2006
OR4X1	7	2002
SIRT3	7	1985
INPPL1	7	1982
ZNF718	7	1979
CD22	7	1977
MIR5196	7	1977
OPTC	7	1977
PRELP	7	1977
GATC	7	1970
RBM34	7	1970
KIF6	7	1955
SCAMP2	7	1946
FAHD2B	7	1941
GPR75-ASB3	7	1937
TOM1	7	1937
CUL4A	7	1915
POM121L4P	7	1914
ASPN	7	1904
SLCO1B1	7	1904
INSC	7	1898
TEF	7	1892
ZC3H7B	7	1892
RASL10A	7	1881
LPA	7	1879
ATF6	7	1849
PLEKHA3	7	1840
ZPR1	7	1809
DIS3L2	7	1736
PSMD3	7	1673
CTCFL	7	1542
SH2B3	7	1439
ACAN	7	1423
LOC101928008	7	1399
GIT2	7	1332
AGER	7	1297
PBX2	7	1297
MIR3657	7	1292
LINC02147	7	1278
USP48	7	978
SMC4	7	852
TRIM59	7	852
LOC339975	6	8712
CADM1	6	8696
TSHZ3	6	8590
GRAMD1C	6	8579
LINC00371	6	8528
KIF13A	6	8490
PDS5B	6	8310
KIAA1549	6	8240
ANKH	6	8230
DAPK1	6	8183
LMTK3	6	8160
WDR25	6	8138
ZC2HC1B	6	8119
DOK6	6	8108
TSGA10	6	8100
ITPK1	6	8068
STK3	6	8066
SEMA5B	6	8046
FOXP1	6	7983
USP2-AS1	6	7983
FAM160A1	6	7982
HTRA1	6	7965
TPO	6	7952
PAM	6	7928
FILIP1	6	7866
C8orf37-AS1	6	7836
EYA2	6	7823
GRM8	6	7808
CCBE1	6	7797
SHISA9	6	7765
FRMD3	6	7763
RIN3	6	7758
CACNA1A	6	7755
LOC101927421	6	7736
XIRP2	6	7727
TARID	6	7718
R3HDM2	6	7710
TXN	6	7681
KCNJ3	6	7657
SVEP1	6	7649
OSBP2	6	7625
MSH3	6	7579
PHLPP1	6	7521
XYLT1	6	7511
SEMA6D	6	7500
FGF12	6	7444
SEMA3A	6	7421
ADGRB3	6	7400
VWC2	6	7386
GNA14	6	7344
FAM129A	6	7311
UNQ6494	6	7300
JAKMIP1	6	7296
KCTD16	6	7292
FAM53B	6	7270
LINC01170	6	7260
SLC9A4	6	7252
FAM13A	6	7248
RSRC1	6	7238
SIPA1L3	6	7210
CA10	6	7203
ZFHX4	6	7176
COL28A1	6	7160
ZNF496	6	7156
PAX7	6	7150
NCOR2	6	7149
NDUFAF2	6	7148
C3orf67	6	7131
TTC7A	6	7130
LOC727993	6	7129
PCDH7	6	7119
NDE1	6	7026
FRMD4B	6	7011
UNC80	6	7007
ARHGAP42	6	7001
EMID1	6	6993
SLCO1A2	6	6983
ANK2	6	6955
CPNE4	6	6924
IQCA1	6	6924
SNTG1	6	6918
SLC26A1	6	6914
GRIN2B	6	6909
HRH1	6	6876
NWD2	6	6859
TMEM132B	6	6852
FAM189A1	6	6851
DCLK1	6	6848
SPOCK3	6	6843
CNOT6	6	6831
INTS6	6	6830
SCAF8	6	6828
FAM184B	6	6812
AGMO	6	6794
PIP5K1B	6	6767
JAZF1	6	6757
LINC00607	6	6755
MED20	6	6740
TECRL	6	6738
ADGRG6	6	6732
AFAP1	6	6710
ABCB1	6	6704
MAEL	6	6703
ALCAM	6	6693
RBM19	6	6692
PPFIA2	6	6691
SPATA5	6	6685
SPATA6L	6	6677
OSBPL10	6	6671
IMPG1	6	6658
ATP8B4	6	6655
ERICH1-AS1	6	6641
USP13	6	6625
COL22A1	6	6623
EGFEM1P	6	6618
LOC101927854	6	6608
DNER	6	6601
LIPC-AS1	6	6590
MAST4	6	6578
NPHP3-ACAD11	6	6531
STX18-AS1	6	6517
MTA3	6	6516
PLXNA2	6	6500
COL4A3BP	6	6490
POLK	6	6490
LDAH	6	6484
STON2	6	6478
MSC-AS1	6	6476
AKAP13	6	6386
LOC401052	6	6379
SMO	6	6339
SLC2A1	6	6335
ATP6V1G2-DDX39B	6	6297
DDX39B	6	6297
SNORD84	6	6297
DOCK9	6	6241
RFX3	6	6231
ADCK1	6	6200
ATP6V1A	6	6163
SORCS3	6	6149
SNTG2	6	6084
TRPM8	6	6079
MIR31HG	6	6039
HTT	6	6032
CBFA2T3	6	6004
SLC39A5	6	6001
TSPAN5	6	5982
ZNF385B	6	5978
C9orf92	6	5971
CERKL	6	5962
TSG1	6	5944
CHST9	6	5914
ZSWIM5	6	5908
C22orf34	6	5905
GCA	6	5898
TFCP2	6	5865
HSD17B14	6	5858
EPHB2	6	5848
TMTC3	6	5810
LHPP	6	5801
LOC101927583	6	5792
SLC26A10	6	5792
CSRNP3	6	5788
NOP14-AS1	6	5784
SRCIN1	6	5743
EPHX2	6	5727
GCNT7	6	5719
RTFDC1	6	5719
ZNF804B	6	5717
FAM171A1	6	5688
NFIA	6	5677
TLK1	6	5662
CLIC5	6	5644
DCDC2C	6	5644
ME1	6	5625
MYO6	6	5625
DNAH8	6	5619
FGD4	6	5605
INMT-FAM188B	6	5591
DLG1	6	5577
LOC102724623	6	5566
SESTD1	6	5554
NFKBIL1	6	5529
SEZ6L	6	5521
FNDC3B	6	5514
DCPS	6	5491
AP4E1	6	5490
ELOVL6	6	5490
LINC01684	6	5488
GSK3B	6	5482
CPQ	6	5467
EBF2	6	5461
CRMP1	6	5453
LOC101928103	6	5448
DOCK5	6	5411
AGBL4	6	5403
ADAMTS14	6	5402
ZNRD1ASP	6	5399
CARD11	6	5388
PDE8B	6	5334
CCHCR1	6	5324
FER	6	5305
TTC39C	6	5295
GRASP	6	5277
CMTM8	6	5275
ZNF532	6	5269
LSM2	6	5259
LY6G5C	6	5259
MSH5	6	5259
MSH5-SAPCD1	6	5259
SNORD52	6	5259
NKAIN3	6	5257
TAP2	6	5255
AIF1	6	5254
LY6G6E	6	5254
SNORA38	6	5254
SNORD48	6	5254
MSRB3	6	5237
ARHGEF37	6	5207
GBE1	6	5195
SASH1	6	5152
KLHL29	6	5151
LOC100506403	6	5138
TBC1D1	6	5124
DPF3	6	5094
WDR86	6	5093
SMYD4	6	5091
TBC1D16	6	4871
GAK	6	4870
GRIN2D	6	4862
LOC101928509	6	4831
SPATS2L	6	4810
LOC643542	6	4788
CHST11	6	4683
KCND3	6	4629
ZNF638	6	4564
LOC101928851	6	4557
LAMA4	6	4413
SLC30A8	6	4369
CASC21	6	4261
MAP2K6	6	4244
TTC21A	6	4235
ADAMTS6	6	4229
WASHC4	6	4142
NEK11	6	4062
PRR29-AS1	6	4000
LSP1	6	3958
WRAP53	6	3954
UBL7	6	3948
ZNF382	6	3948
ZNF540	6	3948
NADK2	6	3944
CARNS1	6	3923
MAN2B1	6	3893
WDR83	6	3893
LOC101929294	6	3867
ACP5	6	3856
CLEC12A	6	3820
NFASC	6	3808
LINC01344	6	3745
SLC22A23	6	3701
KCNK10	6	3602
DIAPH3	6	3586
RFC3	6	3582
CD36	6	3553
RNLS	6	3550
STAB2	6	3550
GLIS1	6	3498
NRBF2	6	3470
MIR6794	6	3393
ANXA13	6	3380
CCDC26	6	3353
AKR1D1	6	3343
CACNA1B	6	3298
NDC1	6	3285
TNS1	6	3279
DNAAF1	6	3259
ZBTB12	6	3232
PFKP	6	3229
PCCA	6	3215
ZNF664-RFLNA	6	3215
PKHD1L1	6	3206
ATP8A1	6	3071
ATE1	6	2993
FADS2	6	2923
EYA4	6	2839
CCND3	6	2782
LOC728730	6	2655
PAMR1	6	2624
UBR4	6	2612
TSHR	6	2466
RASSF5	6	2367
USP43	6	2345
KHDRBS2	6	2297
OTOF	6	2013
ATP2A1	6	1986
RABEP2	6	1986
GNB5	6	1977
NME8	6	1977
CCDC88B	6	1915
MIR7155	6	1915
ZDHHC11	6	1912
GLI1	6	1898
INHBE	6	1898
OR4X2	6	1896
VASH1	6	1876
ENPP4	6	1869
COL9A3	6	1865
LINC02044	6	1840
FZD10	6	1835
L3MBTL3	6	1832
ELF5	6	1807
GAREM2	6	1807
HADHA	6	1807
KIF26A	6	1807
OR52B4	6	1807
PCID2	6	1807
PHOX2A	6	1807
BMPR1B	6	1800
BSPRY	6	1799
HDHD3	6	1799
SLC7A6	6	1799
HLA-DQA1	6	1790
LOC100996251	6	1789
KRTAP1-4	6	1780
KRTAP1-5	6	1780
PRAMEF12	6	1779
CENPF	6	1775
ENPP5	6	1775
GPR75	6	1765
MIR3682	6	1765
VMP1	6	1762
P2RY12	6	1752
ZMYM2	6	1752
TLE3	6	1736
SLC2A6	6	1715
SLC6A6	6	1712
APITD1-CORT	6	1710
CENPS	6	1710
APOA5	6	1692
EEF1D	6	1692
NAPRT	6	1692
LOC101927855	6	1671
INF2	6	1596
FCER2	6	1569
CSF3	6	1518
COL11A1	6	1354
HCG9	6	1321
C6orf15	6	1273
CDSN	6	1273
CHODL	6	1244
CYP21A1P	6	1231
TNXA	6	1231
RASAL1	6	1222
HCG4	6	1216
LOC554223	6	1216
AGPAT1	6	1159
MIR6833	6	1159
RNF5	6	1159
ANKRD13A	6	1155
CYP21A2	6	1146
EIF2B4	6	1118
SNX17	6	1118
ZNF513	6	1118
APOC3	6	1113
ADAMTS13	6	1100
GLTP	6	1099
SIK3	6	1082
HCP5B	6	976
RMDN2	6	945
APOE	6	903
TOMM40	6	903
NDRG2	6	847
ADAMTS9-AS2	6	806
COX10	5	8362
MGAT4C	5	8211
ARHGAP10	5	8192
RSPO2	5	8121
IDUA	5	8106
POT1-AS1	5	8100
TMEM163	5	8009
SPOCK1	5	8001
APP	5	7985
RIN2	5	7956
FAR2	5	7915
ANTXR1	5	7909
ARHGAP22	5	7903
SGIP1	5	7901
ZNF827	5	7898
ADAMTS2	5	7889
LINC01277	5	7855
FBXL7	5	7787
MKLN1	5	7779
PARVA	5	7775
ST7	5	7771
SLCO2B1	5	7760
ASPH	5	7734
RXFP1	5	7725
TOX	5	7725
LINC01612	5	7704
GAS2	5	7667
CDK19	5	7666
IQGAP2	5	7657
ERP44	5	7615
SH3GL2	5	7491
BZW2	5	7481
DCT	5	7403
ENTPD1-AS1	5	7373
BMP2K	5	7348
EXT1	5	7318
PID1	5	7283
NRAP	5	7230
PDE5A	5	7217
USP12	5	7213
NBAS	5	7210
COL13A1	5	7200
ST18	5	7200
ATP6V0A4	5	7191
MGST2	5	7191
LZTS1	5	7184
LPAR1	5	7183
PPFIBP1	5	7177
ADIPOR2	5	7167
ATP8A2	5	7162
ADAMTS12	5	7161
RFTN1	5	7156
MTMR7	5	7155
OSBPL9	5	7154
UBR1	5	7123
CDRT1	5	7113
FAM110B	5	7101
MIR4500HG	5	7101
NOS1	5	7092
PTPRK	5	7047
FAM135B	5	7027
STON1-GTF2A1L	5	6975
INHBC	5	6970
SDK2	5	6914
ATP2B1	5	6911
ATP2B4	5	6910
NCAPG	5	6897
PLS1	5	6883
MYH11	5	6858
OSBPL3	5	6856
LTBR	5	6838
LIMD1	5	6812
RAD54B	5	6808
BCAS1	5	6805
EGFR	5	6771
MANBA	5	6770
CAMSAP1	5	6768
ELF1	5	6752
MDFIC	5	6746
ST6GAL1	5	6746
DLEC1	5	6743
SYT2	5	6735
GNAO1	5	6710
RCSD1	5	6700
LINC01592	5	6696
RP1L1	5	6658
RAPGEF4	5	6641
AKNA	5	6639
GRM1	5	6633
RPRML	5	6633
LOC101927640	5	6625
CNTN1	5	6621
ZNF521	5	6610
EXT2	5	6609
AK8	5	6606
ATP9A	5	6597
LEPR	5	6594
LEPROT	5	6594
LOC105378311	5	6584
HCG26	5	6583
PPM1L	5	6581
HCP5	5	6579
HIVEP2	5	6579
EPHA7	5	6575
IKZF1	5	6558
ANKS1A	5	6554
GRHL2	5	6554
MYH13	5	6550
CPS1	5	6549
SCAPER	5	6549
TMOD1	5	6548
FGF1	5	6545
ZNF148	5	6537
CADPS	5	6528
FRK	5	6528
CHL1	5	6526
LOC101927394	5	6522
GABBR2	5	6518
ANGPT1	5	6509
TMEM108	5	6503
C4A	5	6502
LRRC8D	5	6493
STK19	5	6487
MUC21	5	6479
LHFP	5	6472
PDGFB	5	6472
FAM227B	5	6470
LOC101929680	5	6469
SLC1A1	5	6462
CORIN	5	6459
ARHGEF10L	5	6451
PUM3	5	6450
LDLRAD3	5	6449
TCF12	5	6446
PDE7B	5	6445
LIMCH1	5	6441
LOC101928438	5	6433
TRIM9	5	6433
SCN1A	5	6430
ZFPM2-AS1	5	6423
HK2	5	6419
NR2F2-AS1	5	6413
NYAP2	5	6410
FAM172A	5	6407
ACYP2	5	6398
TASP1	5	6396
SNHG22	5	6268
PDZRN4	5	6242
SLC35D2	5	6210
RHBDD1	5	6189
SNX25	5	6168
LINC00299	5	6091
MIR217HG	5	6062
FLRT2	5	6060
ADGRB1	5	6049
CDC42	5	6018
KDM2A	5	6000
PEPD	5	5989
SNORD117	5	5987
SSBP3	5	5985
DST	5	5982
CRISPLD2	5	5980
LINC01507	5	5974
LINC01934	5	5916
SUPT3H	5	5912
CELA3A	5	5893
HCG21	5	5887
NTRK2	5	5885
HLCS	5	5869
CDCA7L	5	5853
SLC38A4	5	5847
LOC101926964	5	5845
HCG18	5	5830
ERAP1	5	5808
ANKMY1	5	5796
CATSPERD	5	5790
LINC01412	5	5790
CNOT6L	5	5772
MIR3183	5	5763
MYO9B	5	5726
CSK	5	5699
ABCB5	5	5696
COMT	5	5696
NXPE4	5	5696
NSUN3	5	5688
CEP290	5	5680
ENOX1	5	5664
LIPE-AS1	5	5660
SAG	5	5652
RPRD1B	5	5633
KCNB2	5	5628
LY86-AS1	5	5625
PIK3R4	5	5619
ZAK	5	5617
CLHC1	5	5594
PIEZO1	5	5580
FRMD6	5	5557
C1QTNF3-AMACR	5	5537
LAMA1	5	5532
ERGIC1	5	5509
USP47	5	5490
ZBTB16	5	5484
ROR2	5	5476
LINC01378	5	5469
BHMG1	5	5467
IDE	5	5454
HS3ST3A1	5	5442
TP53I11	5	5441
OR11A1	5	5439
ABLIM2	5	5434
ATP6V1G2	5	5430
DDX39B-AS1	5	5430
FGFR2	5	5427
GIGYF2	5	5425
ELMSAN1	5	5418
LMX1A	5	5410
XRCC4	5	5408
LINC01630	5	5395
PDLIM4	5	5387
CCDC7	5	5383
SAMD12	5	5380
ATG4B	5	5377
CACNG6	5	5372
STEAP2-AS1	5	5367
TMPRSS2	5	5358
SUSD1	5	5353
CREBBP	5	5350
LOC284930	5	5348
TNS3	5	5346
PMM2	5	5320
OVCH2	5	5318
LINC01622	5	5313
CLNK	5	5312
TGFB2	5	5300
DNAJC6	5	5299
SDCCAG8	5	5296
RGS22	5	5285
DPY19L4	5	5284
MARK2	5	5274
PHF14	5	5268
HSPG2	5	5260
BCHE	5	5253
MOG	5	5253
NALCN-AS1	5	5247
SUCLG2-AS1	5	5227
CFAP77	5	5222
SCFD2	5	5216
CCDC174	5	5214
PTN	5	5213
DCHS2	5	5210
RGS5	5	5206
TCF19	5	5198
ZDHHC24	5	5198
ACTN3	5	5196
LINC01250	5	5194
HLA-DQB1	5	5169
HLA-DQB1-AS1	5	5169
CLIC1	5	5163
LY6G6C	5	5163
LY6G6D	5	5163
NEU1	5	5163
LINC01799	5	5156
HLA-DOB	5	5152
PDLIM2	5	5143
NECAB2	5	5139
VWA8	5	5137
FAM47E	5	5135
PLCL1	5	5134
PAK5	5	5131
PTGIS	5	5130
LINC00907	5	5124
RNF220	5	5118
CDH9	5	5114
COL4A3	5	5105
CDK6	5	5094
ARNTL2	5	5080
C5orf67	5	5075
LST1	5	5074
NCR3	5	5074
CMYA5	5	5069
PCSK6-AS1	5	5067
CSF1R	5	5064
RAB31	5	5062
ZSWIM6	5	5059
DDR1	5	5058
NABP2	5	5037
JPH3	5	5033
UBE3B	5	5024
FGD6	5	5023
R3HDM1	5	5009
WNT7A	5	5004
LOC100506207	5	5001
LOC101927078	5	4999
SH3GL3	5	4990
CPM	5	4985
JAKMIP3	5	4980
B3GAT2	5	4977
LINC-PINT	5	4977
AMPH	5	4974
UBASH3B	5	4969
FUT9	5	4965
LOC101927066	5	4953
HMGA2	5	4952
SLC35F4	5	4923
SLC5A10	5	4920
DPYSL2	5	4919
ZNHIT6	5	4919
CADPS2	5	4907
CCDC85A	5	4906
VPS41	5	4904
EEF1DP3	5	4897
TMEM135	5	4891
HACE1	5	4887
MYO1E	5	4871
PTCH1	5	4859
BRK1	5	4850
CIDECP	5	4850
CRELD1	5	4850
IL17RC	5	4850
PRRT3	5	4850
PRRT3-AS1	5	4850
GLB1L2	5	4801
MPG	5	4721
GRB14	5	4618
SKINT1L	5	4329
LINC00866	5	4314
PHLDB2	5	4245
GNAQ	5	4227
RNF169	5	4225
C5orf66	5	4208
MIR100HG	5	4183
NDUFS4	5	4159
MIR6822	5	4103
BLOC1S5	5	4036
EEF1E1-BLOC1S5	5	4036
NGEF	5	4011
ENDOV	5	4010
CNGA1	5	3991
ANKRD11	5	3979
UBE4B	5	3941
HDGFRP2	5	3931
DMXL2	5	3912
RBPJ	5	3869
WIPF1	5	3860
LRRN2	5	3858
WWC2	5	3822
ACOT7	5	3811
MIR6736	5	3809
PIAS3	5	3809
44081	5	3793
ULK1	5	3788
RGL1	5	3765
GRM4	5	3757
CLEC1B	5	3732
NPSR1-AS1	5	3731
LOC101928446	5	3660
KIAA0825	5	3646
BDNF-AS	5	3632
STK10	5	3631
HGFAC	5	3619
RPL13	5	3605
SPG7	5	3605
ENPP6	5	3554
TMEM266	5	3541
WDR49	5	3533
GTDC1	5	3529
ZBTB38	5	3506
NRF1	5	3504
NDST1	5	3494
OAS3	5	3493
HLA-DPA1	5	3482
LINC01322	5	3456
IP6K3	5	3450
ARHGEF7	5	3412
DCDC2	5	3401
FBN2	5	3395
AK9	5	3367
TTC6	5	3355
TBL1XR1	5	3345
HLA-F-AS1	5	3342
TET1	5	3319
KIAA0586	5	3314
COL11A2	5	3312
LINC01720	5	3309
RAET1E	5	3296
RAET1E-AS1	5	3296
USP15	5	3296
LOC101927815	5	3293
DNAJC5	5	3290
STIM1	5	3287
KDM2B	5	3275
TMEM107	5	3258
FRS3	5	3238
PRICKLE4	5	3238
TOMM6	5	3238
USP49	5	3238
CABLES1	5	3226
RBKS	5	3221
GLDC	5	3217
TXNRD3	5	3213
TRPV3	5	3207
DXO	5	3202
KLF1	5	3198
PARVB	5	3185
AK3	5	3137
VAV2	5	3125
GPR176	5	3117
FBXO11	5	3107
LY75-CD302	5	3097
PEAK1	5	3097
WDPCP	5	3075
SLC28A1	5	3049
SCNN1A	5	3037
LMNA	5	3009
ZBTB46	5	3004
PPP2R5E	5	2999
CYP19A1	5	2998
ACACB	5	2996
LINC01099	5	2964
PALLD	5	2953
KCTD1	5	2933
SND1	5	2931
DENND1B	5	2905
PAK4	5	2879
SSTR4	5	2868
ASB4	5	2782
PRDM10	5	2592
IGF2BP2	5	2548
SIPA1L2	5	2369
CDH11	5	2305
TTBK2	5	2241
VPS8	5	2222
SCARB2	5	2174
ANKFN1	5	2097
GMIP	5	2085
SCRIB	5	2082
CACNA2D4	5	2081
KCTD20	5	2074
PSMA1	5	2052
ADGRG5	5	2051
DIRC3-AS1	5	1996
ZNF787	5	1966
ENOPH1	5	1858
GALNT10	5	1839
ITGA4	5	1837
ADCY1	5	1784
PC	5	1776
USP6	5	1770
PMEPA1	5	1768
FAM134C	5	1764
NUDT22	5	1751
TRPT1	5	1751
ZNF254	5	1711
ALS2CR12	5	1708
THPO	5	1707
ABCB4	5	1704
ATF7IP2	5	1683
ACOT2	5	1677
ARHGEF25	5	1677
DPP7	5	1677
HMGXB4	5	1677
MAL	5	1677
ACSF2	5	1664
CSHL1	5	1664
PYY	5	1664
MFSD10	5	1663
TRAPPC10	5	1663
TTLL12	5	1662
PLEC	5	1661
ASPSCR1	5	1655
ARHGAP8	5	1647
NUPR2	5	1647
PRR5-ARHGAP8	5	1647
LRWD1	5	1643
MIR4467	5	1643
POLR2J	5	1643
ETV7	5	1641
DBN1	5	1633
IL4I1	5	1627
MFSD14C	5	1627
NUP62	5	1627
ZNF782	5	1627
KCTD17	5	1618
MPST	5	1618
TMPRSS6	5	1618
LOC105377716	5	1613
LOC100130950	5	1610
SCIMP	5	1610
BCAS4	5	1607
ADCY4	5	1584
RIPK3	5	1584
RC3H2	5	1583
ATP6V0A1	5	1582
HK1	5	1564
ERICH6B	5	1540
PKD1	5	1529
LPL	5	1520
LMNTD1	5	1519
TMEM178B	5	1492
HKDC1	5	1433
CD44	5	1427
SMARCA2	5	1421
C8orf48	5	1419
LOC100420587	5	1416
LHX2	5	1397
OAS1	5	1384
WDR60	5	1383
TBXAS1	5	1380
SARDH	5	1371
MEIS1	5	1362
EML4	5	1322
NFIC	5	1299
AGXT2	5	1248
SYN2	5	1247
TCF7L2	5	1203
CDKN2B-AS1	5	1179
SERPINB5	5	1174
[truncated: 12,909 more rows]

## Sheet: Table S19
Table S19. Pairs of phenotypes from bipartite phenotype network observed in Korean, Japanese and European population
Core phenotype	Connected phenotypes
ALP	aPTT
ALP	BASOPHIL
ALP	CALCIUM
ALP	CREATININE
ALP	DEXA_bone_density
ALP	DM_diagnosis
ALP	GGT
ALP	glucose
ALP	GOT
ALP	GPT
ALP	HB
ALP	HBV
ALP	HCT
ALP	HDL
ALP	HTN_diagnosis
ALP	LDL_chol
ALP	MCH
ALP	MCV
ALP	MONOCYTE
ALP	PHOSPHORUS
ALP	PLT
ALP	PT
ALP	RBC
ALP	SEG_NEUT.
ALP	serum_albumin
ALP	serum_protein
ALP	serum_total_bil
ALP	TG
ALP	Total_chol
ALP	WBC
BASOPHIL	aPTT
BASOPHIL	CALCIUM
BASOPHIL	GOT
BASOPHIL	GPT
BASOPHIL	HB
BASOPHIL	HBA1C
BASOPHIL	HBV
BASOPHIL	HCT
BASOPHIL	MCH
BASOPHIL	MCHC
BASOPHIL	MCV
BASOPHIL	MONOCYTE
BASOPHIL	PLT
BASOPHIL	SEG_NEUT.
BASOPHIL	Total_chol
BASOPHIL	URIC_ACID
BASOPHIL	WBC
CALCIUM	CREATININE
CALCIUM	DM_diagnosis
CALCIUM	GGT
CALCIUM	glucose
CALCIUM	GOT
CALCIUM	GPT
CALCIUM	HB
CALCIUM	HCT
CALCIUM	HTN_diagnosis
CALCIUM	MCH
CALCIUM	MCV
CALCIUM	PHOSPHORUS
CALCIUM	PLT
CALCIUM	SEG_NEUT.
CALCIUM	serum_albumin
CALCIUM	serum_protein
CALCIUM	serum_total_bil
CALCIUM	TG
CALCIUM	URIC_ACID
CALCIUM	WBC
CREATININE	aPTT
CREATININE	DM_diagnosis
CREATININE	gastric_cancer
CREATININE	GGT
CREATININE	glucose
CREATININE	GOT
CREATININE	GPT
CREATININE	HB
CREATININE	HBV
CREATININE	HCT
CREATININE	HDL
CREATININE	HTN_diagnosis
CREATININE	MCH
CREATININE	MCHC
CREATININE	RBC
CREATININE	SEG_NEUT.
CREATININE	serum_albumin
CREATININE	serum_protein
CREATININE	TG
CREATININE	URIC_ACID
CREATININE	WBC
DEXA_bone_density	GOT
DEXA_bone_density	GPT
DEXA_bone_density	MCH
DEXA_bone_density	PLT
DEXA_bone_density	SEG_NEUT.
DM_diagnosis	GGT
DM_diagnosis	glucose
DM_diagnosis	GOT
DM_diagnosis	GPT
DM_diagnosis	HBA1C
DM_diagnosis	HDL
DM_diagnosis	MCHC
DM_diagnosis	MCV
DM_diagnosis	SEG_NEUT.
DM_diagnosis	serum_albumin
DM_diagnosis	serum_protein
DM_diagnosis	WBC
GGT	glucose
GGT	GOT
GGT	GPT
GGT	HB
GGT	HBA1C
GGT	HDL
GGT	HTN_diagnosis
GGT	MCH
GGT	MCHC
GGT	PLT
GGT	SEG_NEUT.
GGT	serum_albumin
GGT	serum_protein
GGT	TG
GGT	URIC_ACID
GGT	WBC
glucose	serum_albumin
glucose	serum_protein
GOT	glucose
GOT	GPT
GOT	HB
GOT	HBA1C
GOT	HCT
GOT	HDL
GOT	HTN_diagnosis
GOT	MCH
GOT	MCHC
GOT	MCV
GOT	SEG_NEUT.
GOT	serum_albumin
GOT	serum_protein
GOT	TG
GOT	URIC_ACID
GOT	WBC
GPT	gastric_cancer
GPT	glucose
GPT	HB
GPT	HBA1C
GPT	HDL
GPT	HTN_diagnosis
GPT	LDL_chol
GPT	MCH
GPT	MCHC
GPT	MCV
GPT	PHOSPHORUS
GPT	SEG_NEUT.
GPT	serum_albumin
GPT	serum_protein
GPT	serum_total_bil
GPT	TG
GPT	Total_chol
GPT	URIC_ACID
GPT	WBC
HB	aPTT
HB	glucose
HB	HCT
HB	MCH
HB	MCHC
HB	MCV
HB	MONOCYTE
HB	PHOSPHORUS
HB	RBC
HB	serum_protein
HB	serum_total_bil
HB	TG
HB	WBC
HBA1C	glucose
HBA1C	MCH
HBA1C	MCHC
HBA1C	MCV
HBA1C	PHOSPHORUS
HBV	MONOCYTE
HBV	PLT
HBV	serum_albumin
HCT	aPTT
HCT	glucose
HCT	MCH
HCT	MCHC
HCT	MCV
HCT	PHOSPHORUS
HCT	PLT
HCT	RBC
HCT	serum_protein
HCT	URIC_ACID
HCT	WBC
HCV	MCHC
HDL	glucose
HDL	HTN_diagnosis
HDL	IOP_left
HDL	LDL_chol
HDL	MCHC
HDL	MONOCYTE
HDL	PLT
HDL	SEG_NEUT.
HDL	serum_albumin
HDL	serum_protein
HDL	serum_total_bil
HDL	TG
HDL	Total_chol
HDL	URIC_ACID
HDL	WBC
HTN_diagnosis	SEG_NEUT.
HTN_diagnosis	serum_albumin
HTN_diagnosis	serum_protein
HTN_diagnosis	URIC_ACID
HTN_diagnosis	WBC
IOP_left	cataract
IOP_left	MCV
IOP_rt	cataract
IOP_rt	MCV
LDL_chol	RBC
LDL_chol	TG
LDL_chol	Total_chol
MCH	aPTT
MCH	MCHC
MCH	MCV
MCH	MONOCYTE
MCH	PHOSPHORUS
MCH	PLT
MCH	PT
MCH	RBC
MCH	SEG_NEUT.
MCH	serum_albumin
MCH	serum_total_bil
MCH	TG
MCH	URIC_ACID
MCH	WBC
MCHC	gastric_cancer
MCHC	glucose
MCHC	MCV
MCHC	PLT
MCHC	RBC
MCHC	SEG_NEUT.
MCHC	serum_albumin
MCHC	serum_total_bil
MCHC	TG
MCHC	Total_chol
MCHC	URIC_ACID
MCHC	WBC
MCV	aPTT
MCV	MONOCYTE
MCV	PHOSPHORUS
MCV	PLT
MCV	RBC
MCV	SEG_NEUT.
MCV	Total_chol
MCV	WBC
MONOCYTE	PLT
MONOCYTE	RBC
MONOCYTE	SEG_NEUT.
MONOCYTE	serum_albumin
MONOCYTE	WBC
PHOSPHORUS	URIC_ACID
PLT	RBC
PLT	SEG_NEUT.
PLT	serum_albumin
PLT	serum_protein
PLT	URIC_ACID
PLT	WBC
PT	URIC_ACID
RBC	brain_atherosclerosis
RBC	serum_albumin
RBC	serum_total_bil
RBC	WBC
SEG_NEUT.	glucose
SEG_NEUT.	serum_albumin
SEG_NEUT.	serum_protein
SEG_NEUT.	WBC
serum_albumin	serum_protein
TG	gastric_cancer
TG	serum_albumin
TG	serum_total_bil
TG	Total_chol
TG	WBC
Total_chol	optic_fiber_loss
URIC_ACID	brain_atherosclerosis
URIC_ACID	gastric_cancer
URIC_ACID	glucose
URIC_ACID	serum_albumin
URIC_ACID	serum_protein
WBC	glucose
WBC	serum_albumin
WBC	serum_protein

## Sheet: Table S20
Table S20. Summary of the heritability analysis
Category	Phenotype	Symbol	Korean Heritability (h2) Each phenotype	Japan Heritability (h2) Each phenotype	UK Heritability (h2) Each phenotype
AM	Anthropometric measure	AM
AM	Height	Ht	0.3221		0.485
AM	Weight	Wt	0.2292		0.266
AM	Body mass index	BMI	0.2375		0.249
AM	Skeletal muscle mass	Skeletal_m	0.2769
AM	Body fat mass	Fat_mass	0.1995		0.239
AM	Body fat percent	Fat_percent	0.2142		0.23
AM	Waist circumference	WC	0.1781		0.206
AM	Total adipose tissue area	TAT	0.1505		0.239
AM	Visceral adipose tissue area	VAT	0.1082
CV	Cerebro-cardio-vascular	CV
CV	Heart rate	HR	0.1681		0.0994
CV	Axis on EKC	Heart_axis	0.1496
CV	EKG : Sinus bradycardia	Sinusbradycardia	0.1062
CV	EKG : Right bundle branch block	RBBB	0
CV	EKG : 1st degree atrioventricular block	1DAVB	0.0119
CV	EKG : Myocardial infarction	infarct	0.0915
CV	EKG : Myocardial ischemia	EKG_ischemia	0.2081
CV	Coronary CT : Coronary calcium score	Cal_score	0.1278		0.161
CV	Coronary CT : Coronary vascular plaque	cor_plaque	0		0.161
CV	Coronary CT : Coronary vascular stenosis	cor_stenosis	0		0.161
CV	Coronary CT : Aortic dilatation	ao_dilatation	0.1247		-0.0165
CV	Brain MRI/MRA : Brain unidentified bright object (UBO)	br_UBO	0.1272
CV	Brain MRI/MRA : Brain small vessel disease	br_SVD	0.0202
CV	Brain MRI/MRA : Brain vascular atherosclerosis	br_atherosclerosis	0.1204		-0.16
CV	Brain MRI/MRA : Brain vascular stenosis	br_stenosis	0.1987		0.0513
CV	Brain MRI/MRA : Brain aneurysm	br_aneurysmm	0.147		-0.396
CV	Brain MRI/MRA : Brain atrophy	br_atrophy	0.2294
CV	Diagnosed of hypertesion	HTN	0.1024		0.238
DS	Digestive system	DS
DS	Gall bladder adenomyomatosis	GB_adenom	0.0733
DS	Intraductal papillary mucinous neoplasm of the pancreas	IPMN	0.0875
DS	Liver hemangioma	Hemangioma	0.0003
DS	Gall bladder cholecystitis	Cholecyst	0.0232		-0.0276
DS	Gall bladder stone	GB_stone	0.0276		0.0867
DS	Gall bladder polyp	GB_polyp	0.1163
DS	Fatty liver	Fatty_liver	0.1332		0.22
DS	Atrophic gastritis	AG	0.015		-0.0143
DS	Intestinal metaplasia of stomach	IM	0.1527
DS	Duodenal ulcer	Duodenal ulcer	0		0.00809
DS	Gastric ulcer	GU	0.0315		0.0206
DS	Gastroesophageal reflux disease	GERD	0.0143		0.082
DS	Serum total protein	Prot	0.1993	0.087	0.167
DS	Serum albumin	Alb	0.2325	0.06	0.145
DS	Serum total bilirubin	Tbil	0.274		0.543
DS	Alkaline phosphatase	ALP	0.1203	0.113	0.309
DS	Glutamic oxaloacetic transaminase	GOT	0.0334	0.067	0.143
DS	Glutamic pyruvic transaminase	GPT	0.0609	0.059	0.132
DS	Gamma-Glutamyl Transferase	GGT	0.0818	0.112	0.228
DS	Gastric cancer	Gas_Ca	0.1719		0.0535
DS	Hepatitis B virus surface antigen	HBV	0.1679		0.214
DS	Hepatitis C virus antibody	HCV	0.0809		0.214
EM	Endocrine and metabolism	EM
EM	Fasting blood glucose level	glucose	0.1116	0.05	0.0892
EM	Uric acid	Urate	0.2186		0.214
EM	Triglycerides	TG	0.1385	0.114	0.218
EM	HDL cholesterol	HDL	0.2471	0.159	0.33
EM	Hemoglobin A1c	HBA1C	0.1084	0.11	0.196
EM	Free T4	T4	0.1547		0.232
EM	Thyroid-Stimulating Hormone	TSH	0.1016		0.12
EM	Total cholesterol	T_chol	0.0678	0.063	0.112
EM	LDL cholesterol	LDL	0.0367	0.075	0.0825
EM	Metabolic syndrome	Metabolic syndrome	0.1583		0.0613
EM	Thyroid cancer	Thy_Ca	0.0023		0.122
EM	Breast cancer	Br_Ca	0.0522		0.106
EM	Diagnosed of diabetes	DM	0.0824		0.123
EM	Diagnosed of dyslipidemia	Dyslipid	0.1251
HS	Hematologic system	HS
HS	White blood cell count	WBC	0.1454	0.101	0.191
HS	Platelet count	PLT	0.2375	0.155	0.308
HS	Neutrophile percent among WBC	Neut	0.1423	0.117	0.153
HS	Lymphocyte percent among WBC	LYMPHO	0.1524	0.082	0.163
HS	Monocyte percent among WBC	MONOCYTE	0.2067	0.089	0.213
HS	Eosinophils percent among WBC	EOSINOPHIL	0.2822	0.077	0.215
HS	Basophils percent among WBC	BASOPHIL	0.2941	0.067	0.0486
HS	Red blood cell count	RBC	0.2582	0.12	0.234
HS	Hemoglobin	HB	0.1854	0.07	0.174
HS	Mean corpuscular volume	MCV	0.2444	0.173	0.267
HS	Mean corpuscular hemoglobin	MCH	0.2204	0.153	0.253
HS	Mean corpuscular hemoglobin concentration	MCHC	0.1389	0.058	0.0532
HS	Plateletcrit	PCT	0.2023		0.256
HS	Mean Platelet Volume	MPV	0.1353		0.406
HS	Prothrombin time in the international normalized ratio	PT	0.061	0.074	0.0343
HS	Activated Partial Thromboplastin Time	aPTT	0.1725	0.071	0.0343
HS	Hematocrit	HCT	0.1544	0.075	0.163
HS	Red blood cell distribution width	RDW	0.1575		0.217
LS	Life style	LS
LS	Smoking history	Smoke	0.062		0.0542
LS	Alcohol consumption	Alcohol	0.0908		0.0786
LS	Exercise amount	Exercise	0		0.0187
LS	Education level	education	0.0264		0.0668
LS	Marital status	marital	0.0048
LS	Coffee consumption	Coffee	0.0317		0.0936
LS	Nocturia per night	Nocturia	0.0339
ME	Mental and emotioinal	ME
ME	Sleep onset latency	SOL	0.0931		0.0692
ME	Wake Time After Sleep Onset	WASO	0.066		0.0581
ME	Depressed mood	Depressed	0.1041		0.076
ME	Appetite change increase	Appetite_inc	0		0.0493
ME	Diminished cognitive functioning	Cognitive function	0.0769		0.0195
ME	Worthlessness or guilty feeling	Guilty feelling	0.0399		0.095
ME	Suicidal ideation	Suicidal	0.2812		0.00496
ME	Loss of interest or pleasure	Loss_of_interest	0.169		0.0328
ME	Fatigue	Fatigue	0.046		0.0561
ME	Pychomotor retardation	retardation	0.0698		0.0305
ME	Psychomotor agitation	agitation	0.0663		0.0248
ME	Depression score	depression_score	0.0614		0.076
MN	Minerals	MN
MN	Calcium level	CALCIUM	0.2503	0.052	0.135
MN	Phosphorus level	PHOSPHORUS	0.106	0.051	0.134
MN	Sodium level	Na	0.1384	0.052
MN	Potassium level	K	0	0.052
MN	Chloride level	CL	0.0967	0.057
MN	CO2 level	TCO2	0.0499
MN	Vitamin D3	VitD3	0.0743		0.1
MC	Musculoskeletal	MC
MC	Bone density by DEXA	DEXA	0.2982		0.133
MC	Spine X-ray : Spondylosis	spondylosis	0		0.0658
MC	Spine X-ray : Spondylolisthesis	spondylolisthesis	0.4245		0.0812
MC	Spine X-ray : Compression fracture	compression_fracture	0.4589		0.584
MC	Spine X-ray : Intervertebral disc space narrowing	spine_disc_narrowing	0.0603		0.172
OS	Ophthalmic system	OS
OS	Cataract	cataract	0.0214		0.031
OS	Drusen	drusen	0
OS	Macular change	macular_change	0.0347		-0.0265
OS	Optic disc cupping	optic_disc_cupping	0.0856
OS	Optic nerve fiber loss	optic_fiber_loss	0.1659		0.19
OS	Intraocular pressure, right	IOP_rt	0.156		-0.0627
OS	Intraocular pressure, Left	IOP_Lt	0.1074		-0.0382
PS	Pulmonary system	PS
PS	Forced vital capacity (L)	FVC_L	0.2408		0.237
PS	Forced vital capacity (%)	FVC_percent	0.2426
PS	First second of forced expiration (L)	FEV1_L	0.2895		0.433
PS	First second of forced expiration (%)	FEV1_percent	0.2876		0.206
PS	FEV1/FVC	FEV1_FVC_percent	0.2055
PS	Pulmonary function test category	PFT_categoric	0.081
RS	Renal system	RS
RS	Blood Urea Nitrogen	BUN	0.1825	0.076	0.559
RS	Renal stone	Renal_stone	0.1145		0.165
RS	Creatinine	CREATININE	0.2535	0.106	0.211
RS	Estimated glomerular filtration rate	GFR	0.2791	0.102	0.559
RS	Urine pH	urine_PH	0.1166
RS	Urine albumin	urine_PU_cat	0.1625	0.138	0.0426
TM	Tumor marker	TM
TM	Cancer Antigen 125	CA125	0
TM	Carbohydrate antigen 19-9	CA19_9	0.0312
TM	Alpha Fetoprotein	AFP	0.1803
TM	Carcinoembryonic antigen	CEA	0.0356
TM	Prostate-Specific Antigen	PSA	0.1082

## Sheet: Table S21
Table S21. Mean heritabilities of phenotypes in category
Category	Korean Mean of the heritabilities (h2) of phenotypes in category
Musculoskeletal	0.244
Pulmonary system	0.2245
Anthropometric measure	0.212911
Hematologic system	0.188383
Renal system	0.184783
Endocrine and metabolism	0.114664
Minerals	0.0977143
Digestive system	0.0947227
Cerebro-cardio-vascular	0.0837611
Mental and emotioinal	0.0801833
Ophthalmic system	0.0801143
Tumor marker	0.06728
Life style	0.0284

## Sheet: Table S22
Table S22. Relationship among obesity indices based on cross phenotype associations (Refer Figure 3B and Figure S14)
Gene level				Group	Total_number	Connected phenotypes
BMI TAT VAT WC				BMI TAT VAT WC	7	CA19_9
CACNG3						GOT
TAT VAT WC						GPT
GNAS						Body fat mass
AGPAT4						Body fat percent
NALCN						Metabolic syndrome
PTPRD						Weight
TAT WC				BMI TAT WC	2	Skeletal_m
GNB5						VAT
CERNA1				BMI VAT WC	2	CALCIUM
MYO5C						TAT
CYP1B1-AS1				TAT VAT WC	1	BMI
BMI TAT WC				BMI TAT VAT	1	WC
LOC101929710				BMI VAT	2	CALCIUM
FBXL17						TAT
DLG2				BMI TAT	1	PT
CREB5				BMI WC	13	BASOPHIL
BLM						br_UBO
PRKAG2						BUN
BMI VAT WC						CA125
EXOC4						HB
SNX29						MCH
BMI TAT VAT						MCHC
B4GALT6						MPV
FAH						Na
BMI VAT						PCT
PRKRA						TG
EPHA5						TSH
VAT WC						urine_PH
ADAM1A				VAT WC	15	Albumin
USP36						Alcohol
BMI TAT						ALP
LOC105377448						Coffee
SGCZ						CREATININE
IGF2BP2						Diabetes
BMI WC						GFR
FTO						GGT
SMC4						Glucose
TRIM59						HDL
RXRA						Hypertension
MIR4669						Neutrophil
TMEM266						Protein
LOC101929439						RDW
PDE1A						WBC
PCSK6				BMI	2	Fatty_liver
WWP2						spine_disc_narrowing
CD226				TAT	2	FEV1_percent
ZDHHC14						RBC
RTTN				VAT	6	AFP
PRRT3						Br_Ca
PRRT3-AS1						compression_fracture
CRELD1						DU
IL17RC						fatigue
MIR924HG						Uric acid
PREX1				WC	11	cataract
PCDH9						CL
STK33						education
RBFOX1						Exercise
BTBD9						FVC_L
ENOPH1						HBA1C
LOC401052						Ht
EMC3						IOP_Lt
EMC3-AS1						IOP_rt
CIDECP						MCV
TECPR2						PHOSPHORUS
NRXN1
BTBD9-AS1
TMTC1
KAZN
LINC00670
BRK1
RPL3
SNORD139
SNORD83A
SNORD83B
SNORD43
TAT VAT
CACNA1C
CACNA1C-IT2
CLMP
MBTPS1
TNIK
RELN
NAV3
LHFPL3
KIF3A
STAC
RNF219-AS1
TRABD2B
EEF1DP3
PLEKHA3
SHF
DUOX1
CCDC170
AGAP1
SLC28A2
LOC101928414
ZNF202
TENM4
MAEL
SPATA13
LOC100507351
ASIP
FAM57A
ADAP1
ZNF614
GHRL
GHRLOS
LINC00852
BMI
IL12A-AS1
LMO1
CASC15
RFC3
NLRC3
PTPRM
PFKL
CLUAP1
WDR7
TPK1
LOC101929563
LINC00536
FAM114A1
DNASE1
CDH13
PTPN7
PSMA1
LOC105372672
MIR137HG
TCHP
ANKRD13A
SLX4
PDE3B
TRAP1
FHOD3
SPATS2L
ZMYND8
AJAP1
NFAT5
SNAP25-AS1
LTBP1
LINC00698
NLGN1
GNAI1
ALG9
FDXACB1
CNOT6
GLTP
CAMK2D
TCP10L2
STX7
ZFYVE1
FAM225B
ERVMER34-1
ARL8A
LOC101928978
KIAA0586
TIMM9
TRIM66
NPAS3
CAMKMT
SLC7A2
COL11A1
ZNF532
IGF2R
KCNK10
DFNB59
FANCD2
FANCD2OS
LOC400043
EYA2
GVINP1
QPCTL
GPR37L1
TACC2
STARD3NL
HERC4
KRT7
ALMS1P1
RTL1
MIR127
MIR337
MIR431
MIR433
MIR665
PIH1D2
C11orf57
ARAP1
MCM9
PLEKHG1
LINC02099
CYYR1-AS1
DLAT
PCGEM1
NQO1
DEFB129
WC
TXNRD3
FAM120B
CHCHD6
NUP210P1
LINC01664
EEPD1
OSMR
BID
MIR3198-1
VEGFC
CTCFL
C9orf129
ZBTB40
SORCS1
KCNH5
KCNQ5
NBPF18P
NAV2
CHL1
FAM171A1
DKK2
TP63
CCDC3
TNRC6B
LINC01933
EP300
MIR1281
GOLGA6L10
NRG1
NRG1-IT1
ZNF845
INPP5A
MIR4679-1
MIR4679-2
AKAIN1
KCNB2
COTL1
PLPPR5
UBE2Q2P1
LINC00933
SPERT
VWDE
AP3S1
ATG12
NUDT19
TDRD12
PLXNA2
LOC101926897
LINC00374
SVIL
LINC01098
NR3C2
GLDC
SMYD4
JPH3
MUC19
VAC14
MTSS1L
KLKP1
GLI3
SLC6A19
MIR4535
KRTAP1-4
KRTAP1-5
ERBB4
GAK
LOC101927967
ZNF385D
GPRC5B
USP40
VAT
DLEU7
ITGA9
HECTD4
MBP
ZFAND3
AK5
ALDH2
MIR6761
NAA25
TRAFD1
ACAD10
BRAP
PRKCQ
LINC02112
CYTH1
LINC01192
ADGRG5
LOC101928021
MKLN1
LINC01152
LOC102723517
USP48
METTL21C
TPP2
TET2
TET2-AS1
SHANK2
TSHZ2
PKNOX2
SAMSN1
LAMA1
GRPEL1
RASGEF1B
HNF1A
HNF1A-AS1
ATP4A
MRM3
STON2
LOC100506700
COLGALT1
CPM
RPH3A
FCGR2A
LOC101926941
BCAS3
IGF1R
RCN1
RPTOR
F13A1
ZNF316
CNBD1
NRXN3
LOC101927027
PML
DUSP23
LIMCH1
BLNK
ZNF518A
GTF3C5
LOC105376306
GEMIN4
GLOD4
DBIL5P
SLC35F4
GOLGB1
HCLS1
ITGB8
MYO5B
LOC101928855
LY86
LY86-AS1
AKIRIN1
ATP6V1C2
TMEM132C
CUX2
SQRDL
CCDC102B
LRP1B
ST6GALNAC3
LINC01090
PCDH17
AZIN2
VCAN
VCAN-AS1
LINC02027
RCOR3
TAT
PECR
HS2ST1
LINC00113
ZNRF4
OLFM5P
MIR663AHG
SNTB1
OR52N2
LMBRD1
OR52N1
MOG
OR52H1
HSPA8
FMN2
SNORD14C
THEGL
STPG3
NELFB
STPG3-AS1
CDC42SE2
FAM166A
SMARCA2
OR2H2
CHGA
KCNQ1
MC4R
MIR596
SNORD14D
SNORD14E
PTGES3
PATL2
SPG11
ZCCHC24
TOR4A
SELENOF
SMYD3
METTL16
SPNS3
FUT9
FAM24B
CUZD1
FAM24B-CUZD1
HCN1
SHB
BEST3
LOC400682
HSPB8
RGS6
CAMK1D
ELAVL4
MIR5579
TBC1D14
UBQLNL
MCF2L2
NKAIN3
KIAA2026
DAB1
MYCBPAP
HSDL1
DNAAF1
LINC01979
LINC01978
NOCT
NECAB2
ILKAP
REXO1
LOC100288123
SERTAD2
GLIS1
CGRRF1
ZFPM2
MDGA2
SMAD2
NXPH1
IL4
LOC105379176

## Sheet: Table S23
Table S23. Cross phenotype mapping for tumor markers
CA19-9		CEA		AFP		PSA		CA125
Category	Connected phenotypes	Category	Connected phenotypes	Category	Connected phenotypes	Category	Connected phenotypes	Category	Connected phenotypes
AM	Body mass index	CV	Brain MRI/MRA : Brain atrpphy	AM	Body fat mass	AM	Skeletal muscle mass	AM	Body mass index
AM	Height	CV	Coronary CT : Coronary calcium score	AM	Visceral adipose tissue area	AM	Weight	AM	Body fat mass
AM	Body fat mass	CV	Heart rate	CV	Coronary CT : Aortic dilatation	CV	Brain MRI/MRA : Brain aneurysm	AM	Waist circumference
AM	Body fat percent	CV	EKG : Sinus bradycardia	CV	Brain MRI/MRA : Brain vascular atherosclerosis	CV	Brain MRI/MRA : Brain vascular atherosclerosis	AM	Weight
AM	Skeletal muscle mass	DS	Alkaline phosphatase	CV	Brain MRI/MRA : Brain unidentified bright object (UBO)	CV	Brain MRI/MRA : Brain atrpphy	CV	Brain MRI/MRA : Brain atrpphy
AM	Total adipose tissue area	DS	Gall bladder polyp	CV	Coronary CT : Coronary calcium score	CV	Brain MRI/MRA : Brain small vessel disease	CV	Coronary CT : Coronary calcium score
AM	Visceral adipose tissue area	DS	Glutamic pyruvic transaminase	CV	Axis on EKC	CV	Coronary CT : Coronary calcium score	CV	Coronary CT : Coronary vascular plaque
AM	Waist circumference	DS	Hepatitis C virus antibody	CV	EKG : Myocardial ischemia	CV	Coronary CT : Coronary vascular plaque	CV	EKG : 1st degree atrioventricular block
AM	Weight	EM	Diagnosed of diabetes	DS	Alkaline phosphatase	CV	EKG : 1st degree atrioventricular block	CV	EKG : Myocardial ischemia
CV	Coronary CT : Aortic dilatation	EM	Thyroid-Stimulating Hormone	DS	Gamma-Glutamyl Transferase	CV	Axis on EKC	DS	Alkaline phosphatase
CV	Brain MRI/MRA : Brain aneurysm	HS	Activated Partial Thromboplastin Time	DS	Glutamic pyruvic transaminase	CV	EKG : Myocardial infarction	DS	Fatty liver
CV	Brain MRI/MRA : Brain vascular atherosclerosis	HS	Basophils percent among WBC	DS	Hepatitis C virus antibody	CV	EKG : Myocardial ischemia	DS	Gall bladder stone
CV	Brain MRI/MRA : Brain atrpphy	HS	Hemoglobin	EM	Breast cancer	CV	Heart rate	DS	Gastroesophageal reflux disease
CV	Brain MRI/MRA : Brain vascular stenosis	HS	Hematocrit	EM	Diagnosed of diabetes	CV	EKG : Sinus bradycardia	DS	Gamma-Glutamyl Transferase
CV	Brain MRI/MRA : Brain small vessel disease	HS	Mean corpuscular volume	EM	Free T4	CV	Diagnosed of hypertesion	DS	Glutamic pyruvic transaminase
CV	Coronary CT : Coronary calcium score	HS	Prothrombin time in the international normalized ratio	EM	Hemoglobin A1c	DS	Alkaline phosphatase	EM	Breast cancer
CV	EKG : 1st degree atrioventricular block	HS	Red blood cell count	EM	Thyroid cancer	DS	Gall bladder cholecystitis	EM	Diagnosed of diabetes
CV	Axis on EKC	HS	White blood cell count	EM	Thyroid-Stimulating Hormone	DS	Fatty liver	EM	Free T4
CV	EKG : Myocardial infarction	LS	Exercise amount	HS	Hemoglobin	DS	Gastric cancer	EM	Fasting blood glucose level
CV	EKG : Myocardial ischemia	ME	Fatigue	HS	Hematocrit	DS	Gastric ulcer	EM	Triglycerides
CV	Heart rate	ME	Suicidal ideation	HS	Mean Platelet Volume	DS	Gall bladder adenomyomatosis	EM	Thyroid-Stimulating Hormone
CV	EKG : Right bundle branch block	OS	Intraocular pressure, right	HS	Plateletcrit	DS	Gall bladder polyp	EM	Uric acid
CV	EKG : Sinus bradycardia	OS	Macular change	HS	Platelet count	DS	Gamma-Glutamyl Transferase	HS	Basophils percent among WBC
DS	Alkaline phosphatase	PS	First second of forced expiration (%)	HS	Prothrombin time in the international normalized ratio	DS	Glutamic oxaloacetic transaminase	HS	Hematocrit
DS	Atrophic gastritis	RS	Blood Urea Nitrogen	HS	Red blood cell count	DS	Glutamic pyruvic transaminase	HS	Mean corpuscular hemoglobin
DS	Gall bladder cholecystitis	RS	Creatinine	LS	Exercise amount	DS	Hepatitis B virus surface antigen	HS	Mean corpuscular hemoglobin concentration
DS	Duodenal ulcer	RS	Estimated glomerular filtration rate	MC	Spine X-ray : Compression fracture	DS	Intestinal metaplasia of stomach	HS	Monocyte percent among WBC
DS	Gastric cancer	RS	Urine albumin	MC	Spine X-ray : Spondylosis	DS	Intraductal papillary mucinous neoplasm of the pancreas	HS	Mean Platelet Volume
DS	Gastric ulcer	TM	Cancer Antigen 125	ME	Psychomotor agitation	DS	Serum total bilirubin	HS	Plateletcrit
DS	Gall bladder adenomyomatosis	TM	Carbohydrate antigen 19-9	ME	Depressed mood	EM	Breast cancer	HS	Prothrombin time in the international normalized ratio
DS	Gall bladder polyp	TM	Prostate-Specific Antigen	ME	Depression score	EM	Diagnosed of diabetes	HS	Red blood cell distribution width
DS	Gall bladder stone			ME	Pychomotor retardation	EM	Diagnosed of dyslipidemia	LS	Education level
DS	Gastroesophageal reflux disease			MN	Calcium level	EM	Free T4	LS	Exercise amount
DS	Gamma-Glutamyl Transferase			MN	Vitamin D3	EM	Fasting blood glucose level	MC	Spine X-ray : Compression fracture
DS	Glutamic oxaloacetic transaminase			PS	Pulmonary punction test category	EM	Hemoglobin A1c	MC	Spine X-ray : Intervertebral disc space narrowing
DS	Glutamic pyruvic transaminase			RS	Creatinine	EM	LDL cholesterol	ME	Depressed mood
DS	Hepatitis B virus surface antigen			TM	Cancer Antigen 125	EM	Triglycerides	ME	Fatigue
DS	Hepatitis C virus antibody			TM	Carbohydrate antigen 19-9	EM	Thyroid cancer	ME	Worthlessness or guilty feeling
DS	Intestinal metaplasia of stomach			TM	Prostate-Specific Antigen	EM	Total cholesterol	ME	Pychomotor retardation
DS	Intraductal papillary mucinous neoplasm of the pancreas					EM	Thyroid-Stimulating Hormone	ME	Sleep onset latency
DS	Liver hemangioma					HS	Basophils percent among WBC	ME	Suicidal ideation
DS	Serum albumin					HS	Eosinophils percent among WBC	ME	Wake Time After Sleep Onset
DS	Serum total protein					HS	Hematocrit	MN	Calcium level
DS	Serum total bilirubin					HS	Mean corpuscular hemoglobin	MN	Chloride level
EM	Breast cancer					HS	Mean corpuscular hemoglobin concentration	MN	Sodium level
EM	Diagnosed of diabetes					HS	Mean corpuscular volume	MN	Vitamin D3
EM	Free T4					HS	Monocyte percent among WBC	OS	Intraocular pressure, right
EM	Fasting blood glucose level					HS	Mean Platelet Volume	OS	Macular change
EM	Hemoglobin A1c					HS	Plateletcrit	PS	First second of forced expiration (L)
EM	HDL cholesterol					HS	Prothrombin time in the international normalized ratio	PS	First second of forced expiration (%)
EM	LDL cholesterol					HS	White blood cell count	PS	Forced vital capacity (%)
EM	Metabolic syndrome					LS	Education level	RS	Blood Urea Nitrogen
EM	Triglycerides					LS	Exercise amount	RS	Creatinine
EM	Thyroid cancer					LS	Smoking history	RS	Estimated glomerular filtration rate
EM	Total cholesterol					MC	Bone density by DEXA	RS	Urine pH
EM	Thyroid-Stimulating Hormone					MC	Spine X-ray : Intervertebral disc space narrowing	RS	Urine albumin
EM	Uric acid					MC	Spine X-ray : Spondylolisthesis	TM	Alpha Fetoprotein
HS	Activated Partial Thromboplastin Time					ME	Psychomotor agitation	TM	Carbohydrate antigen 19-9
HS	Basophils percent among WBC					ME	Appetite change increase	TM	Carcinoembryonic antigen
HS	Eosinophils percent among WBC					ME	Depressed mood	TM	Prostate-Specific Antigen
HS	Hemoglobin					ME	Depression score
HS	Lymphocyte percent among WBC					ME	Worthlessness or guilty feeling
HS	Mean corpuscular hemoglobin concentration					ME	Loss of interest or pleasure
HS	Monocyte percent among WBC					ME	Pychomotor retardation
HS	Mean Platelet Volume					ME	Wake Time After Sleep Onset
HS	Plateletcrit					MN	Calcium level
HS	Prothrombin time in the international normalized ratio					MN	Potassium level
HS	Red blood cell distribution width					MN	Sodium level
HS	Neutrophile percent among WBC					MN	Vitamin D3
HS	White blood cell count					OS	Intraocular pressure, Left
LS	Alcohol consumption					OS	Intraocular pressure, right
LS	Education level					OS	Macular change
LS	Exercise amount					PS	FEV1/FVC
LS	Nocturia per night					PS	First second of forced expiration (L)
LS	Smoking history					PS	Forced vital capacity (%)
MC	Bone density by DEXA					PS	Pulmonary punction test category
MC	Spine X-ray : Compression fracture					RS	Blood Urea Nitrogen
MC	Spine X-ray : Spondylolisthesis					RS	Creatinine
MC	Spine X-ray : Spondylosis					RS	Estimated glomerular filtration rate
ME	Appetite change increase					RS	Urine pH
ME	Depressed mood					RS	Urine albumin
ME	Depression score					TM	Alpha Fetoprotein
ME	Fatigue					TM	Cancer Antigen 125
ME	Worthlessness or guilty feeling					TM	Carbohydrate antigen 19-9
ME	Loss of interest or pleasure					TM	Carcinoembryonic antigen
ME	Pychomotor retardation
ME	Sleep onset latency
ME	Suicidal ideation
MN	Calcium level
MN	Potassium level
MN	Sodium level
MN	Vitamin D3
OS	Drusen
OS	Intraocular pressure, Left
OS	Macular change
OS	Optic disc cupping
OS	Optic nerve fiber loss
PS	FEV1/FVC
PS	First second of forced expiration (%)
PS	Forced vital capacity (L)
RS	Blood Urea Nitrogen
RS	Creatinine
RS	Estimated glomerular filtration rate
RS	Renal stone
RS	Urine pH
RS	Urine albumin
TM	Alpha Fetoprotein
TM	Cancer Antigen 125
TM	Carcinoembryonic antigen
TM	Prostate-Specific Antigen

## Sheet: Table S24
Table S24. Significant mendelian randomization results for phenotypes in bipartite phenotype network (FDR<0.05 are shown)
Exposure	Outcome	Beta (IVW)	Standard error (IVW)	P value (IVW)	Beta (MR-Egger)	Standard error (MR-Egger)	P value (MR-Egger)	Beta (Median-based)	Standard error (Median-based)	P value (Median-based)
AFP	EKG_ischemia	0.637454	0.0539296	3.07282e-32	0.694048	0.0876441	2.44249e-15	0.693783	0.0790797	1.73654e-18
AFP	breast_cancer	0.725472	0.0620131	1.29423e-31	0.876434	0.101581	0	0.74985	0.0913651	2.26449e-16
AFP	thyroid_cancer	0.526021	0.0476257	2.32051e-28	0.647839	0.0800958	6.66134e-16	0.668228	0.0688106	2.70337e-22
AFP	HCV	0.550121	0.050375	9.19702e-28	0.675338	0.0823609	2.22045e-16	0.60866	0.0732706	9.81376e-17
AFP	spine_compression_fracture	0.60138	0.057189	7.31638e-26	0.665039	0.0930783	9.00391e-13	0.605695	0.0842556	6.53694e-13
AFP	Depressed_mood	0.190773	0.0289018	4.09168e-11	0.218538	0.0474088	4.03334e-06	0.224233	0.0427558	1.56706e-07
AFP	agitation	0.200049	0.0338477	3.4153e-09	0.261468	0.0555529	2.51832e-06	0.3114	0.0497927	4.0024e-10
AFP	EKG_axis	0.125132	0.0235936	1.13519e-07	0.190181	0.0387018	8.9233e-07	0.1806	0.0350462	2.561e-07
AFP	retardation	0.163029	0.0321881	4.0864e-07	0.132144	0.0529302	0.01254	0.191748	0.0466667	3.9756e-05
AFP	aorta_dilatation	0.145841	0.0326235	7.80684e-06	0.157314	0.0532543	0.00313677	0.202708	0.0483387	2.74698e-05
AFP	CA19_9	-0.230417	0.0773191	0.0028818	-0.219318	0.126953	0.0840692	-0.304071	0.104668	0.00367138
AFP	brain_atherosclerosis	0.0611271	0.0206447	0.00306733	0.14492	0.0339444	1.96065e-05	0.110741	0.0302584	0.000252371
AFP	DM_diagnosis	0.0523894	0.019338	0.00674556	0.0967155	0.0317258	0.00230004	0.120208	0.0288236	3.03958e-05
AFP	PFT_categoric	0.0348033	0.012899	0.00697272	0.00752352	0.0213095	0.724043	0.0543349	0.0191093	0.00446385
AFP	PT	-0.00102439	0.000383739	0.0075967	-0.000250877	0.000631889	0.691347	-0.0010305	0.000560377	0.0659231
AFP	TSH	-0.0324174	0.0122162	0.00796273	-0.0327725	0.0199171	0.099878	-0.0411768	0.016663	0.0134676
AFP	CA125	-0.368201	0.144998	0.0111057	-0.574175	0.238855	0.0162226	-0.915164	0.204965	8.00741e-06
agitation	depression_score	0.0616644	0.00432204	3.49312e-46	0.0303739	0.0101031	0.00264376	0.0572192	0.00666178	8.76031e-18
agitation	retardation	0.236256	0.0283537	7.91913e-17	0.168542	0.0672879	0.0122524	0.271077	0.0417176	8.1442e-11
agitation	fatigue	0.197598	0.0259483	2.63575e-14	0.10456	0.0606285	0.0845986	0.217103	0.0383292	1.4773e-08
agitation	Depressed_mood	0.163619	0.0263048	4.9676e-10	0.168591	0.0610206	0.00572974	0.166226	0.0398131	2.97791e-05
Alcohol consumption	GGT	2.7857	0.515416	6.48933e-08	0.930388	1.11082	0.402271	2.47011	0.782547	0.00159671
Alcohol consumption	MCH	0.0661343	0.0168826	8.9547e-05	0.0284338	0.0286054	0.320222	0.0494628	0.0309459	0.109963
Alcohol consumption	HDL	0.434426	0.134054	0.00119245	-0.265201	0.280143	0.34381	0.549132	0.196173	0.0051226
Alcohol consumption	Visceral adipose tissue area	222.484	68.9132	0.00124456	414.067	147.946	0.00512969	325.161	102.223	0.00146828
Alcohol consumption	ALP	-0.504008	0.169237	0.0029002	0.00593385	0.365565	0.987049	-0.691786	0.24287	0.00439423
Alcohol consumption	URIC_ACID	0.03283	0.0110606	0.00299566	0.041311	0.0186637	0.0268668	0.045583	0.0204593	0.0258813
Alcohol consumption	PT	-0.00279955	0.00102655	0.0063885	-0.0016677	0.0022044	0.44933	-0.00225555	0.00147876	0.127185
Alcohol consumption	HTN_diagnosis	0.0861824	0.0318256	0.00676985	0.0376057	0.0690729	0.586142	0.0366305	0.0467119	0.432935
Alcohol consumption	glucose	0.491655	0.201512	0.0146943	0.180565	0.434428	0.677674	0.563632	0.297922	0.058507
Alcohol consumption	urine_PH	0.0210907	0.00892745	0.0181543	0.000868484	0.014951	0.953678	0.00233029	0.0153697	0.87949
ALP	GGT	0.509142	0.0735095	4.32247e-12	0.0804786	0.156383	0.606815	0.412411	0.10936	0.000162514
ALP	GPT	0.17211	0.0303873	1.4798e-08	-0.0282858	0.0610283	0.643016	0.0844048	0.0442441	0.0564292
ALP	serum_protein	0.00369902	0.000683697	6.29116e-08	0.00235098	0.00140365	0.0939528	0.00310043	0.00103442	0.00272423
ALP	CALCIUM	0.00281097	0.000538334	1.77385e-07	-0.000310426	0.00110045	0.777874	0.0024012	0.000849866	0.00472244
ALP	HB	0.00884869	0.001796	8.35473e-07	0.00215222	0.00367629	0.558256	0.00776778	0.00262939	0.00313461
ALP	serum_albumin	0.00179012	0.000382438	2.85761e-06	0.00122388	0.000784846	0.118905	0.00103019	0.00060138	0.086703
ALP	RDW	-0.00491277	0.00111238	1.00331e-05	-0.00593581	0.00226554	0.0087919	-0.00469793	0.0017151	0.00615962
ALP	RBC	0.00261819	0.000594642	1.06779e-05	8.6737e-05	0.00121425	0.943054	0.0023842	0.000861316	0.00563863
ALP	GOT	0.0795898	0.0186919	2.06287e-05	-0.041341	0.037907	0.275453	0.0496924	0.0275629	0.0714081
ALP	Fatty liver	0.0140045	0.00332777	2.57216e-05	0.00986697	0.0067933	0.146375	0.00895948	0.00530504	0.091246
ALP	HCT	0.0208282	0.00513581	5.00301e-05	0.00247228	0.0105215	0.814229	0.0220585	0.00763164	0.00384749
ALP	DEXA_bone_density	0.0174865	0.00511779	0.000633589	0.00512533	0.010485	0.624966	0.0203652	0.00791041	0.0100393
ALP	MPV	-0.00351727	0.00118391	0.00296939	-0.000294714	0.00241669	0.902939	-0.00175448	0.00177023	0.321636
ALP	Alcohol consumption	-0.0119649	0.00418119	0.00421494	-0.0075727	0.00854875	0.375711	-0.00808065	0.00641727	0.207956
ALP	PHOSPHORUS	0.00189173	0.000705505	0.007332	-0.00033439	0.0014297	0.815072	0.00222103	0.00110162	0.0437846
ALP	WC	0.0291631	0.0115957	0.0119035	-0.00489649	0.0236765	0.83616	0.0295646	0.0176818	0.0945183
ALP	glucose	0.0658655	0.0272119	0.0155008	-0.0161224	0.0556043	0.771856	0.103714	0.0413152	0.0120622
aorta_dilatation	urine_PU_cat	0.118864	0.045538	0.00904855	0.232548	0.10298	0.0239341	0.145115	0.0661634	0.0282871
Appetite_change_increase	depression_score	0.0866301	0.00760716	4.80035e-30	0.0639053	0.0160001	6.49532e-05	0.0850351	0.0113613	7.17397e-14
Appetite_change_increase	guilt_feeling	0.121489	0.0281122	1.5493e-05	0.0561098	0.0593351	0.344331	0.105877	0.0427196	0.0131965
aPTT	PT	0.00327302	0.000502761	7.51053e-11	0.00232003	0.000891494	0.00925731	0.00229386	0.000981556	0.0194413
aPTT	Na	0.0304313	0.010969	0.00553188	0.0191988	0.0196073	0.327497	0.0449314	0.0185804	0.0155969
aPTT	BASOPHIL	0.00363467	0.0015607	0.0198659	0.00547703	0.00281812	0.0519553	0.0060183	0.0030608	0.0492697
atrophic_gastritic	intestinal_metaplasia	0.349022	0.0370055	4.03764e-21	0.171335	0.0785524	0.0291722	0.318302	0.0541223	4.07386e-09
atrophic_gastritic	GERD	-0.13515	0.0387317	0.000484141	-0.140211	0.0820436	0.0874542	-0.0905	0.0560199	0.106203
atrophic_gastritic	Na	-0.0674689	0.0269123	0.0121766	-0.01629	0.0560992	0.771527	-0.0793565	0.038515	0.0393599
atrophic_gastritic	CALCIUM	-0.0109454	0.0045372	0.0158497	0.00459927	0.00957889	0.631124	-0.0128429	0.00677614	0.0580513
BASOPHIL	SEG_NEUT.	-5.23301	0.597212	1.91137e-18	-1.60658	1.44368	0.265779	-5.0883	0.877413	6.66289e-09
BASOPHIL	WC	3.48522	0.539918	1.08157e-10	2.51433	1.28849	0.0510113	3.12278	0.82464	0.000152578
BASOPHIL	EOSINOPHIL	0.963398	0.151951	2.29487e-10	0.439828	0.360046	0.221863	0.83751	0.226206	0.000213547
BASOPHIL	LYMPHOCYTE	3.31595	0.523956	2.47252e-10	1.06897	1.25219	0.393283	3.49695	0.816104	1.82794e-05
BASOPHIL	education	-1.61721	0.265072	1.05382e-09	-0.828689	0.60718	0.172311	-1.68718	0.39639	2.07777e-05
BASOPHIL	GPT	8.00492	1.33446	1.98973e-09	4.31865	3.08878	0.162061	5.66876	1.96378	0.00389358
BASOPHIL	Intraocular pressure, right	1.3983	0.239412	5.20248e-09	0.41934	0.540189	0.437581	0.9953	0.344717	0.00388568
BASOPHIL	Inbody_Body_fat_mass	2.21256	0.380812	6.2436e-09	1.63884	0.897275	0.0677798	1.97944	0.586916	0.000744588
BASOPHIL	GFR	-5.47704	1.0107	5.9909e-08	-0.769243	2.3751	0.746031	-5.47159	1.53472	0.000363576
BASOPHIL	Total_chol	13.9563	2.61283	9.21939e-08	1.87294	6.16234	0.761179	17.0192	3.87925	1.14801e-05
BASOPHIL	Intraocular pressure, Left	1.23801	0.236541	1.66065e-07	0.313712	0.545208	0.565021	1.10877	0.345255	0.00132071
BASOPHIL	MCV	-1.61714	0.320349	4.46316e-07	-0.129507	0.743862	0.861786	-1.60059	0.473604	0.000725903
BASOPHIL	BMI	0.958513	0.191577	5.63617e-07	1.13013	0.450403	0.0121022	0.629952	0.298421	0.0347767
BASOPHIL	HB	0.405377	0.0826768	9.43101e-07	0.248603	0.192757	0.197148	0.173575	0.12306	0.158395
BASOPHIL	Inbody_Fat_percent	1.94079	0.396323	9.73131e-07	1.1378	0.927832	0.220086	1.94075	0.594077	0.00108759
BASOPHIL	depression_score	0.373656	0.079602	2.67844e-06	0.150376	0.183971	0.413705	0.292894	0.119849	0.0145307
BASOPHIL	cataract	-1.58249	0.341465	3.57917e-06	-0.435151	0.809293	0.590789	-1.51253	0.513501	0.00322406
BASOPHIL	RDW	-0.237481	0.0517623	4.47696e-06	-0.22012	0.12324	0.074081	-0.167467	0.0781174	0.0320501
BASOPHIL	VitD3	3.70179	0.811275	5.04453e-06	2.1468	1.89884	0.25823	4.14496	1.17439	0.000416433
BASOPHIL	CL	0.795489	0.174788	5.33477e-06	0.162151	0.399657	0.684943	0.771774	0.270268	0.00429569
BASOPHIL	URIC_ACID	-0.362276	0.0811466	8.02728e-06	-0.425136	0.193143	0.0277256	-0.387238	0.125608	0.00204992
BASOPHIL	HBV	-1.72596	0.40426	1.95966e-05	0.879406	0.944236	0.351677	-1.59389	0.6251	0.0107779
BASOPHIL	SOL	0.978755	0.251721	0.000100971	1.01719	0.592305	0.0859163	1.07635	0.389755	0.00575198
BASOPHIL	HBA1C	0.169957	0.045204	0.00017006	0.0985067	0.105969	0.352588	0.126025	0.0646009	0.0510779
BASOPHIL	MCH	0.56264	0.152216	0.000218751	0.430724	0.349669	0.218022	0.368102	0.210897	0.0809128
BASOPHIL	cognitive_funx	1.21857	0.334791	0.000272863	0.280254	0.764147	0.713802	1.20924	0.508351	0.0173718
BASOPHIL	urine_PH	-0.251549	0.0704678	0.000357399	-0.188631	0.155916	0.226346	-0.250221	0.108608	0.0212289
BASOPHIL	GOT	3.31696	0.943504	0.000438803	1.27723	2.12293	0.547417	1.71979	1.32687	0.194932
BASOPHIL	WBC	-0.366197	0.105592	0.000524285	-0.171149	0.250651	0.494723	-0.345486	0.165416	0.0367451
BASOPHIL	MPV	-0.214909	0.0622572	0.000556544	-0.225401	0.137486	0.10112	-0.180456	0.0964403	0.0613222
BASOPHIL	PHOSPHORUS	-0.125219	0.0366768	0.000639877	-0.107443	0.0854413	0.208573	-0.129878	0.0505328	0.0101647
BASOPHIL	coronary_stenosis	1.05431	0.309407	0.000655525	1.70895	0.730187	0.0192619	0.935479	0.479014	0.0508284
BASOPHIL	aPTT	1.03127	0.30644	0.000764576	0.622187	0.712298	0.382394	0.917305	0.46838	0.0501757
BASOPHIL	retardation	1.66858	0.516267	0.00122922	1.48975	1.20575	0.21663	0.439909	0.813004	0.588445
BASOPHIL	drusen	-1.39737	0.442968	0.00160742	0.124138	1.04259	0.905222	-1.22123	0.701641	0.0817643
BASOPHIL	ALP	3.21345	1.04037	0.00200987	3.26792	2.45168	0.182554	3.74538	1.63046	0.0216116
BASOPHIL	TCO2	-0.571505	0.187558	0.00231075	-0.375539	0.444607	0.398304	-0.498493	0.287418	0.0828505
BASOPHIL	HCT	-0.637663	0.214066	0.00289368	-0.288186	0.504751	0.568036	-0.699021	0.333895	0.0363012
BASOPHIL	BUN	-0.828821	0.282882	0.00339053	-0.869136	0.644172	0.177263	-0.724659	0.425078	0.0882381
BASOPHIL	agitation	1.53132	0.55489	0.00578575	1.0978	1.28424	0.39265	0.705583	0.828933	0.394661
BASOPHIL	FVC_L	0.083792	0.0352691	0.0175115	-0.0063593	0.0841195	0.939739	0.04365	0.0536659	0.416009
BASOPHIL	CA125	5.57918	2.35473	0.0178195	2.46287	5.64972	0.662889	8.44086	3.55142	0.0174658
BMI	Inbody_Fat_percent	1.02222	0.0594126	2.41632e-66	0.721099	0.123318	4.99141e-09	0.955072	0.0915549	1.77708e-25
BMI	Weight	1.82974	0.107434	4.81252e-65	1.26211	0.226353	2.46353e-08	1.8283	0.164284	9.0761e-29
BMI	WC	1.50887	0.0908379	5.84572e-62	1.14312	0.191428	2.35011e-09	1.56774	0.141918	2.27153e-28
BMI	Inbody_Body_fat_mass	1.06972	0.0671593	4.04044e-57	0.757055	0.139043	5.18734e-08	1.03351	0.103036	1.11844e-23
BMI	Total adipose tissue area	2015.66	129.031	5.19381e-55	1283.18	273.566	2.72443e-06	1869.5	196.652	1.96966e-21
BMI	Inbody_skeletal_muscle_mass	0.514434	0.0333519	1.12161e-53	0.300975	0.069232	1.37794e-05	0.486802	0.0503524	4.12794e-22
BMI	Visceral adipose tissue area	957.975	64.4096	4.92266e-50	507.713	132.159	0.000122196	869.613	97.8337	6.18388e-19
BMI	Fatty liver	0.27862	0.021925	5.34784e-37	0.184197	0.0443656	3.29879e-05	0.288141	0.0333899	6.15674e-18
BMI	metabolic_syndrome	0.328432	0.0266309	6.03654e-35	0.212011	0.0544432	9.85374e-05	0.352447	0.0399708	1.16924e-18
BMI	TG	6.1389	0.733035	5.53932e-17	3.26452	1.50661	0.0302506	6.20996	1.07544	7.72544e-09
BMI	GPT	1.36848	0.17532	5.92161e-15	0.968184	0.357912	0.00682857	1.31975	0.260945	4.24667e-07
BMI	HB	0.0329103	0.0105439	0.00180069	0.0191617	0.0214283	0.371204	0.0430597	0.0155075	0.00549144
BMI	MPV	-0.0222527	0.00765816	0.00366372	-0.0466418	0.0157509	0.00306417	-0.0311463	0.0114974	0.00674901
BMI	GOT	0.299002	0.107777	0.00553255	0.102408	0.220509	0.642349	0.403541	0.154525	0.00901498
BMI	spine_disc_narrowing	0.128989	0.0475048	0.00662206	0.0110724	0.0969335	0.909058	0.136079	0.069713	0.05094
BMI	MCH	-0.0432104	0.017564	0.013887	-0.0372783	0.0358342	0.2982	-0.0291742	0.025969	0.261257
brain_atherosclerosis	brain_stenosis	0.277492	0.0487408	1.24665e-08	0.246699	0.101707	0.0152835	0.337773	0.0706679	1.75533e-06
brain_atherosclerosis	suicidal	0.258832	0.0850785	0.00234802	0.575032	0.186189	0.00201217	0.272152	0.126069	0.0308689
brain_atherosclerosis	URIC_ACID	0.0179277	0.00756091	0.0177354	0.0194234	0.0164977	0.239061	0.0123686	0.0110251	0.261926
brain_stenosis	brain_atherosclerosis	0.074947	0.0173029	1.48111e-05	0.00498724	0.0390325	0.89833	0.0953379	0.0257637	0.000215203
brain_SVD	spine_compression_fracture	0.264567	0.0729813	0.000288816	0.332003	0.167852	0.0479339	0.28669	0.107445	0.00762463
brain_SVD	HCV	0.215644	0.0638433	0.000730947	0.537416	0.138192	0.000100697	0.221308	0.0950994	0.0199589
BUN	PHOSPHORUS	0.0319968	0.00216346	1.70936e-49	0.0212449	0.00521067	4.55834e-05	0.0365522	0.00328633	9.75254e-29
BUN	URIC_ACID	0.0767192	0.00548138	1.64089e-44	0.0612302	0.0133643	4.61406e-06	0.0911511	0.00835501	1.03533e-27
BUN	BASOPHIL	-0.0178002	0.0014628	4.56861e-34	-0.0185507	0.00349625	1.12122e-07	-0.0201394	0.00218406	2.94132e-20
BUN	MCH	-0.117167	0.0101836	1.23803e-30	-0.0954678	0.0241408	7.66551e-05	-0.148731	0.0146461	3.14858e-24
BUN	GPT	-1.10818	0.0969395	2.9051e-30	-1.45548	0.225178	1.02189e-10	-1.48604	0.136888	1.8706e-27
BUN	WC	-0.426357	0.0374867	5.66459e-30	-0.56575	0.0933586	1.36149e-09	-0.565926	0.0536925	5.6418e-26
BUN	Inbody_Body_fat_mass	-0.27565	0.0247961	1.04112e-28	-0.385892	0.0614129	3.30894e-10	-0.342485	0.0369935	2.08309e-20
BUN	education	0.205975	0.018577	1.44015e-28	0.224856	0.0444343	4.18329e-07	0.239121	0.0274872	3.33766e-18
BUN	HB	-0.0593256	0.00537294	2.40861e-28	-0.0679898	0.013196	2.57299e-07	-0.0710994	0.00780059	7.89478e-20
BUN	CL	-0.13038	0.0122553	1.96874e-26	-0.107356	0.0296237	0.000290097	-0.1406	0.0175616	1.18432e-15
BUN	Inbody_Fat_percent	-0.275682	0.0262235	7.54461e-26	-0.426753	0.0637717	2.20326e-11	-0.353169	0.0381861	2.27391e-20
BUN	PCT	0.00244694	0.000234219	1.50871e-25	0.00155638	0.00056904	0.00623602	0.00322002	0.000331613	2.72907e-22
BUN	MCV	0.214265	0.0212201	5.67854e-24	0.242631	0.0516622	2.6468e-06	0.275857	0.0306447	2.22045e-19
BUN	HBA1C	-0.0306851	0.00312545	9.4368e-23	-0.0441027	0.00761535	6.98504e-09	-0.0412893	0.00433567	1.67955e-21
BUN	depression_score	-0.0502201	0.00516188	2.26703e-22	-0.0492357	0.0123951	7.12171e-05	-0.0610315	0.00781768	5.86334e-15
BUN	GOT	-0.682284	0.0730651	9.81356e-21	-0.751841	0.162112	3.52172e-06	-0.995847	0.101292	8.24132e-23
BUN	Intraocular pressure, right	-0.166685	0.0184709	1.81074e-19	-0.143552	0.0430257	0.000848648	-0.190915	0.0255209	7.38992e-14
BUN	Intraocular pressure, Left	-0.155058	0.0172261	2.229e-19	-0.155581	0.0410616	0.000151281	-0.185591	0.0243393	2.4376e-14
BUN	TCO2	0.109603	0.0127338	7.48457e-18	0.117675	0.0317623	0.000211506	0.130103	0.0186034	2.68126e-12
BUN	cataract	0.184045	0.0221598	9.95439e-17	0.287483	0.0545746	1.38139e-07	0.200659	0.0325135	6.76122e-10
BUN	drusen	0.238279	0.0288538	1.47954e-16	0.247058	0.0727991	0.000689548	0.268491	0.0435905	7.30285e-10
BUN	metabolic_syndrome	-0.102098	0.0124442	2.31578e-16	-0.132063	0.0307677	1.76862e-05	-0.114551	0.0180235	2.07521e-10
BUN	BMI	-0.102374	0.0125406	3.25852e-16	-0.138946	0.0309755	7.2687e-06	-0.116071	0.0186237	4.59205e-10
BUN	VitD3	-0.38891	0.0507363	1.78393e-14	-0.473932	0.125204	0.000153547	-0.496915	0.0747763	3.02494e-11
BUN	RDW	0.0255571	0.00339215	4.91455e-14	0.0297881	0.00845323	0.000425289	0.0277991	0.00500791	2.83992e-08
BUN	HCT	0.112159	0.015196	1.57288e-13	0.0723714	0.0372201	0.0518456	0.128534	0.0216573	2.94052e-09
BUN	MPV	0.0394306	0.00540083	2.85986e-13	0.043856	0.0113562	0.000112525	0.0421717	0.00798445	1.27976e-07
BUN	serum_albumin	0.00797424	0.00111608	9.0082e-13	0.0053668	0.0027848	0.0539572	0.00932571	0.00164563	1.45368e-08
BUN	cognitive_funx	-0.173564	0.0244215	1.18593e-12	-0.15775	0.0587333	0.007234	-0.175357	0.0360816	1.17386e-06
BUN	TG	-2.32077	0.327771	1.43681e-12	-2.83776	0.809603	0.000456395	-2.43106	0.483452	4.94204e-07
BUN	GGT	-1.42862	0.206864	4.98266e-12	-1.96726	0.514052	0.000129732	-1.54437	0.305866	4.43694e-07
BUN	aPTT	-0.134992	0.0204273	3.88372e-11	-0.191808	0.0495921	0.000109864	-0.130762	0.0303952	1.69224e-05
BUN	Weight	-0.250037	0.0396663	2.90974e-10	-0.337044	0.0980565	0.000587681	-0.275688	0.0582799	2.24064e-06
BUN	FEV1_FVC_percent	-0.157279	0.0263298	2.32315e-09	-0.16742	0.0657038	0.0108311	-0.158716	0.0382886	3.3946e-05
BUN	retardation	-0.196182	0.0342595	1.02619e-08	-0.246134	0.0834956	0.00319971	-0.2907	0.0522446	2.63332e-08
BUN	atrophic_gastritic	-0.0589805	0.0103786	1.32452e-08	-0.0759741	0.0255381	0.00293056	-0.0888534	0.0158323	1.9983e-08
BUN	DEXA_bone_density	0.0822073	0.0148013	2.79103e-08	0.0564913	0.0369204	0.125996	0.113142	0.0220413	2.849e-07
BUN	loss_of_interest	-0.15723	0.0301779	1.88748e-07	-0.114925	0.0719201	0.110052	-0.187862	0.0462197	4.81245e-05
BUN	SOL	-0.0850863	0.0163751	2.03528e-07	-0.0779362	0.0403637	0.0535016	-0.078068	0.0244122	0.00138427
BUN	CALCIUM	0.0119578	0.00251877	2.05985e-06	0.000805024	0.00506726	0.873773	0.00938395	0.00380857	0.0137434
BUN	Na	0.0699996	0.016141	1.44597e-05	0.0170674	0.0323946	0.598292	0.0641247	0.022656	0.00464949
BUN	MONOCYTE	0.021446	0.00541619	7.50735e-05	0.0439068	0.013459	0.00110527	0.0192527	0.00818254	0.0186278
BUN	MCHC	-0.0376845	0.0102903	0.000250116	0.0166825	0.0199719	0.40355	-0.0265725	0.0140342	0.0583042
BUN	LYMPHOCYTE	-0.105868	0.0344342	0.00210853	0.0038839	0.0858688	0.963923	-0.080997	0.0505023	0.108752
BUN	Height	0.0624854	0.0235799	0.00805037	0.0713158	0.0583463	0.2216	0.0801199	0.034636	0.0207116
BUN	coronary_plaque	-0.0440542	0.0187469	0.018776	-0.0140814	0.0466762	0.762894	-0.0348172	0.0280131	0.213908
CA125	suicidal	0.0458738	0.00294886	1.43773e-54	0.0422945	0.0046821	0	0.0447224	0.00436164	1.14048e-24
CA125	breast_cancer	0.0483354	0.00313856	1.62431e-53	0.0486463	0.00495536	0	0.0455006	0.00458119	3.01948e-23
CA125	spine_compression_fracture	0.0437474	0.00295173	1.07273e-49	0.0423402	0.0047096	0	0.0428857	0.00447776	9.94375e-22
CA125	EKG_ischemia	0.040951	0.00278495	6.04202e-49	0.0431418	0.0043784	0	0.0404654	0.00415794	2.20012e-22
CA125	urine_PU_cat	0.0338613	0.0025166	2.87093e-41	0.0336365	0.00394996	0	0.0393369	0.00375632	1.15939e-25
CA125	brain_atrophy	0.0304371	0.00257003	2.3361e-32	0.0312249	0.00402892	9.10383e-15	0.0347787	0.00380107	5.7089e-20
CA125	EKG_1DAVB	0.0123511	0.00167681	1.76055e-13	0.0142425	0.00267819	1.04944e-07	0.0171006	0.00252027	1.15912e-11
CA125	retardation	0.0111053	0.00163292	1.03974e-11	0.0113503	0.0025748	1.04216e-05	0.0175471	0.0024831	1.58757e-12
CA125	fatigue	0.00991728	0.00148084	2.12634e-11	0.0117892	0.00234444	4.9409e-07	0.0149981	0.00220954	1.13804e-11
CA125	CA19_9	0.025728	0.00403529	1.82077e-10	-0.00758089	0.00638448	0.235073	0.00142233	0.00570642	0.803167
CA125	GB_stone	0.00601943	0.00101249	2.76174e-09	0.00322174	0.00160678	0.0449535	0.00635611	0.00152984	3.25646e-05
CA125	Depressed_mood	0.00888953	0.00152063	5.03687e-09	0.0100453	0.00240781	3.01987e-05	0.0127703	0.00232519	3.97059e-08
CA125	PCT	5.32742e-05	9.55091e-06	2.43414e-08	-8.53797e-06	1.5143e-05	0.572876	2.5004e-05	1.45079e-05	0.0848014
CA125	TSH	-0.00330107	0.000633584	1.88687e-07	-0.00226625	0.000999741	0.0233999	-0.00335087	0.000884861	0.000152549
CA125	macular_change	0.00676462	0.00133104	3.73049e-07	0.00848391	0.00210508	5.57285e-05	0.0103292	0.00200162	2.46412e-07
CA125	DM_diagnosis	0.00480297	0.000994748	1.37684e-06	0.00534108	0.00157689	0.000706336	0.00905537	0.00150412	1.74002e-09
CA125	VitD3	0.0106081	0.00238545	8.70727e-06	0.00922926	0.00378457	0.014742	0.0133333	0.0036408	0.000250065
CA125	HCT	-0.00264951	0.000667098	7.13636e-05	-0.00267986	0.00105792	0.0113046	-0.00318271	0.00101888	0.00178571
CA125	cal_score_cont	-0.464725	0.130395	0.000365275	-0.419098	0.206949	0.0428538	-0.895689	0.193466	3.66179e-06
CA125	SOL	0.00263959	0.000778712	0.000699713	0.000547071	0.00122871	0.656145	0.00293814	0.00117153	0.0121436
CA125	guilt_feeling	0.00305575	0.000903856	0.000722766	0.0046433	0.0014287	0.00115402	0.00580009	0.00137356	2.41411e-05
CA125	BASOPHIL	0.000198212	5.97111e-05	0.0009017	0.0001185	9.46711e-05	0.210677	0.000120761	8.96162e-05	0.177807
CA125	WASO	0.00305115	0.00097531	0.00175764	0.002925	0.00153516	0.056736	0.00534931	0.00148703	0.000321535
CA125	education	-0.00246229	0.000790168	0.00183226	-0.00337901	0.00124942	0.00684155	-0.00375875	0.00120556	0.00182177
CA125	GGT	-0.0295526	0.00981821	0.00261264	-0.0234757	0.015523	0.130453	-0.0501538	0.0146287	0.000607051
CA125	spine_disc_narrowing	0.00292892	0.00104459	0.00504893	0.00292499	0.0016573	0.077579	0.00444844	0.00155156	0.00414286
CA125	MCH	-0.000911796	0.000380112	0.016451	1.02578e-05	0.000601036	0.986383	-0.000206583	0.000579035	0.721263
CA125	RDW	0.00035329	0.000154498	0.0222139	0.000176639	0.000244089	0.469272	0.000385626	0.000233604	0.0987856
CA19_9	breast_cancer	0.121639	0.0119183	1.86254e-24	0.123531	0.01501	2.22045e-16	0.114706	0.0204247	1.95389e-08
CA19_9	spine_compression_fracture	0.110698	0.0112143	5.55123e-23	0.1106	0.0142016	6.88338e-15	0.112709	0.0189577	2.75955e-09
CA19_9	urine_PU_cat	0.0867256	0.00938698	2.48991e-20	0.0893083	0.0118769	5.50671e-14	0.093045	0.015456	1.74437e-09
CA19_9	gastric_cancer	0.0969	0.0107574	2.10319e-19	0.090118	0.0138344	7.31539e-11	0.0779081	0.0171533	5.57565e-06
CA19_9	EKG_ischemia	0.0956981	0.0108112	8.61425e-19	0.101961	0.0137816	1.3789e-13	0.0919889	0.0174538	1.36102e-07
CA19_9	suicidal	0.098177	0.0111033	9.38751e-19	0.100286	0.0140132	8.2756e-13	0.102408	0.0182737	2.09337e-08
CA19_9	HCV	0.07647	0.0105612	4.46453e-13	0.0754484	0.0134088	1.83585e-08	0.0786389	0.0181881	1.53469e-05
CA19_9	IPMN	0.0532764	0.00765709	3.4565e-12	0.0580834	0.00974515	2.51868e-09	0.0639435	0.0126608	4.40639e-07
CA19_9	thyroid_cancer	0.0665862	0.00958359	3.70655e-12	0.0685277	0.0120793	1.40176e-08	0.0856133	0.0170332	5.00174e-07
CA19_9	brain_atrophy	0.0684986	0.010238	2.22259e-11	0.0789784	0.0130162	1.29767e-09	0.0642618	0.0166351	0.000111997
CA19_9	gastric_ulcer	0.0459076	0.00695459	4.08233e-11	0.0457271	0.00883263	2.25397e-07	0.0555867	0.0114091	1.1039e-06
CA19_9	brain_stenosis	0.038673	0.0063944	1.46701e-09	0.0415954	0.00812275	3.04161e-07	0.0540151	0.0106359	3.80298e-07
CA19_9	spine_spondylolisthesis	0.0506018	0.00897252	1.70406e-08	0.0463097	0.0113728	4.66166e-05	0.045441	0.0148457	0.00220681
CA19_9	EKG_infarct	0.0417089	0.00749676	2.6428e-08	0.0533655	0.00948605	1.8478e-08	0.0583084	0.0121709	1.66096e-06
CA19_9	retardation	0.0334631	0.00647885	2.40476e-07	0.0339254	0.00828515	4.22666e-05	0.0424802	0.0106343	6.47933e-05
CA19_9	Depressed_mood	0.0271133	0.00578507	2.7754e-06	0.0295975	0.00735143	5.67127e-05	0.0316376	0.00940226	0.00076573
CA19_9	EKG_1DAVB	0.0299069	0.00652679	4.6017e-06	0.0363303	0.00832899	1.28933e-05	0.0320299	0.0109601	0.00347326
CA19_9	brain_aneurysmm	0.0242922	0.00557783	1.32986e-05	0.0123379	0.00716361	0.0850156	0.0332349	0.0093127	0.000358658
CA19_9	EKG_axis	0.0202071	0.00473551	1.9799e-05	0.0198341	0.0059972	0.000942228	0.0181888	0.00802555	0.0234295
CA19_9	loss_of_interest	0.0242178	0.00568812	2.0663e-05	0.028655	0.0072715	8.12335e-05	0.0413073	0.0095958	1.67192e-05
CA19_9	ALP	0.0533242	0.0127273	2.79276e-05	0.0516299	0.0161763	0.00141442	0.0429181	0.0207403	0.0385171
CA19_9	GB_adenomyomatosis	0.0223971	0.00536263	2.96017e-05	0.0297203	0.00680911	1.27249e-05	0.028598	0.00864539	0.000940006
CA19_9	FEV1_FVC_percent	0.0203477	0.00490644	3.36659e-05	0.0242734	0.00623135	9.80465e-05	0.0097952	0.00833784	0.240079
CA19_9	EKG_RBBB	0.0265411	0.00641432	3.5067e-05	0.0278214	0.00812154	0.000613363	0.0379066	0.0111205	0.000652693
CA19_9	HBV	0.0186512	0.00496373	0.000171616	0.0217776	0.00629998	0.000546671	0.0312235	0.00808322	0.000112116
CA19_9	smoking_2	-0.0088093	0.0023559	0.000184565	-0.0102632	0.00298742	0.000591545	-0.00824312	0.00403138	0.0408804
CA19_9	TSH	-0.00925176	0.00247668	0.000187304	-0.00917523	0.00313283	0.00340345	-0.00915236	0.00381406	0.0164112
CA19_9	cholecystitis	0.0184801	0.00497916	0.000206046	0.0191475	0.00631645	0.00243448	0.0304744	0.0081384	0.000180736
CA19_9	macular_change	0.0184462	0.00511257	0.000308553	0.0192877	0.00646289	0.00284157	0.0248475	0.00843981	0.0032391
CA19_9	duodenal_ulcer	0.0154172	0.00440482	0.000465134	0.0186662	0.00559507	0.000849338	0.0291364	0.0074318	8.83632e-05
CA19_9	fatigue	0.019874	0.00579055	0.000598837	0.020045	0.00732288	0.00619439	0.0298295	0.0096468	0.001987
CA19_9	atrophic_gastritic	-0.00652902	0.00190808	0.000622151	-0.00767464	0.00242346	0.00154118	-0.00526256	0.00319715	0.0997602
CA19_9	LYMPHOCYTE	-0.0215206	0.00641408	0.000793034	-0.0245442	0.00814665	0.00258851	-0.0183502	0.0108349	0.0903381
CA19_9	Renal_stone	0.0193625	0.00586301	0.000958326	0.0215956	0.00750741	0.00402019	0.0263986	0.00969954	0.00649605
CA19_9	aorta_dilatation	0.021741	0.00662409	0.00103031	0.0210828	0.00845703	0.0126691	0.0203996	0.0112909	0.0708047
CA19_9	SEG_NEUT.	0.0232122	0.00718444	0.00123404	0.0289294	0.00911715	0.00150833	0.0165505	0.0119179	0.16492
CA19_9	LDL_chol	0.0827839	0.0257543	0.0013073	0.0402386	0.0326874	0.218318	0.0601329	0.0430446	0.162416
CA19_9	DM_diagnosis	0.0120121	0.00384833	0.00180005	0.0157325	0.00486808	0.00123031	0.0191861	0.00633836	0.00247003
CA19_9	Total_chol	0.0860081	0.0288399	0.00286131	0.0503701	0.0365899	0.168633	0.045344	0.048637	0.351184
CA19_9	brain_SVD	0.0132319	0.00444401	0.00290641	0.015183	0.00567316	0.00744424	0.0128638	0.0072011	0.0740398
CA19_9	optic_disc_cupping	0.0141135	0.00504779	0.00517423	0.00849266	0.00634582	0.180796	0.0266369	0.00863237	0.00203073
CA19_9	drusen	0.0149225	0.00557599	0.00744617	0.0134828	0.00710636	0.0577895	0.0207331	0.00915262	0.0234969
CA19_9	serum_protein	0.000918274	0.000366452	0.0122158	0.000889636	0.000465384	0.0559253	0.00080456	0.00061415	0.190183
CA19_9	spine_spondylosis	0.00874226	0.00357266	0.0144055	0.0113488	0.00454259	0.0124785	0.00779492	0.00600763	0.194458
CA19_9	FVC_L	-0.00103463	0.000430726	0.0163033	-0.00106901	0.000547287	0.0507842	-0.00097413	0.000739896	0.187981
CA19_9	urine_PH	-0.00171023	0.000746368	0.02194	-0.00145416	0.000948279	0.12516	-0.00281318	0.00126999	0.0267521
cal_score_cont	IPMN	0.00307416	0.000217827	3.16577e-45	0.002294	0.000347029	3.83309e-11	0.00304583	0.000343006	6.69754e-19
cal_score_cont	coronary_stenosis	0.00152482	0.000122554	1.54452e-35	0.000472548	0.0001881	0.0119973	0.00114426	0.000178163	1.34027e-10
cal_score_cont	EKG_infarct	0.00256308	0.000220003	2.28977e-31	0.00210208	0.000351251	2.16992e-09	0.00236615	0.000342723	5.05674e-12
cal_score_cont	suicidal	0.00386981	0.000345661	4.29582e-29	0.00342229	0.000545486	3.52276e-10	0.00373083	0.00053029	1.98614e-12
cal_score_cont	spine_compression_fracture	0.00363624	0.000358453	3.51426e-24	0.00301663	0.000580383	2.01813e-07	0.00321415	0.00053577	1.98388e-09
cal_score_cont	brain_atrophy	0.00270374	0.000311188	3.67427e-18	0.00174068	0.000495405	0.000441997	0.00208329	0.000475901	1.20014e-05
cal_score_cont	coronary_plaque	0.000902592	0.000110919	4.03965e-16	0.000110157	0.000173796	0.526194	0.000592012	0.000168721	0.000450105
cal_score_cont	optic_fiber_loss	0.000635917	0.000124893	3.5489e-07	0.000478333	0.000198037	0.0157191	0.000725934	0.000192302	0.000160026
cal_score_cont	brain_stenosis	0.000977902	0.00020188	1.27261e-06	0.00136139	0.000319787	2.07022e-05	0.00110335	0.000308804	0.000352941
cal_score_cont	HTN_diagnosis	0.000323969	7.38466e-05	1.14896e-05	0.000176324	0.000116979	0.13173	0.000232374	0.000113486	0.0405988
cal_score_cont	GGT	-0.00452736	0.00119007	0.000142215	-0.0060948	0.00188624	0.00123271	-0.00705169	0.00177919	7.38831e-05
cal_score_cont	EKG_RBBB	0.000753385	0.000201736	0.000188085	0.00128889	0.000320058	5.64841e-05	0.00113483	0.000307119	0.000219818
cal_score_cont	CA19_9	-0.00180761	0.00049264	0.000243278	-0.0024453	0.000779556	0.00170813	-0.00237677	0.000693095	0.000605351
cal_score_cont	TSH	-0.000268386	7.69151e-05	0.000484151	-0.000297509	0.000121668	0.0144748	-0.000368959	0.00010963	0.000764093
cal_score_cont	PSA	-0.000106073	3.1575e-05	0.000781171	-3.14028e-05	5.01741e-05	0.531396	-0.000130577	4.88125e-05	0.00747114
cal_score_cont	AFP	-0.000109013	4.08387e-05	0.00759959	-0.000177959	6.4568e-05	0.00584872	-0.000207765	6.12984e-05	0.000700468
cal_score_cont	MPV	4.94649e-05	2.01473e-05	0.0140819	1.09659e-06	3.18485e-05	0.972533	4.74988e-05	3.07114e-05	0.121956
cal_score_cont	BUN	0.000212821	8.96639e-05	0.0176186	8.36626e-06	0.000141788	0.952948	7.67553e-05	0.000138298	0.578895
cal_score_cont	PLT	-0.00326696	0.00139178	0.0189091	-0.00162635	0.00219731	0.459204	-0.0032367	0.00214547	0.131396
cal_score_cont	PT	-5.60585e-06	2.41111e-06	0.0200714	-7.2134e-06	3.8255e-06	0.0593474	-5.41675e-06	3.66204e-06	0.139097
CALCIUM	PHOSPHORUS	0.324753	0.0165276	5.88284e-86	0.288514	0.0374973	1.42109e-14	0.358272	0.0247671	1.99713e-47
CALCIUM	PCT	0.0298986	0.00165524	6.23963e-73	0.0279049	0.00377571	1.46105e-13	0.0322882	0.00253839	4.58209e-37
CALCIUM	CL	-1.55063	0.090857	2.627e-65	-1.48367	0.20268	2.4758e-13	-1.76086	0.137888	2.40571e-37
CALCIUM	URIC_ACID	0.701123	0.0417093	2.07056e-63	0.559412	0.0952199	4.22971e-09	0.734931	0.0623965	5.04427e-32
CALCIUM	BUN	2.48518	0.159282	7.01437e-55	2.40168	0.349353	6.2137e-12	3.00047	0.244945	1.68905e-34
CALCIUM	Intraocular pressure, right	-1.93758	0.126585	6.91769e-53	-2.18807	0.282891	1.04361e-14	-2.41292	0.187594	7.32136e-38
CALCIUM	serum_albumin	0.130856	0.00860882	3.5241e-52	0.006793	0.020401	0.739153	0.116919	0.0128796	1.10747e-19
CALCIUM	WC	-4.00727	0.26419	5.74808e-52	-4.64735	0.613115	3.4639e-14	-4.51697	0.398685	9.35598e-30
CALCIUM	MCH	-1.10989	0.0731908	6.09688e-52	-1.29795	0.163854	2.44249e-15	-1.284	0.110555	3.49187e-31
CALCIUM	HCT	1.65878	0.109527	8.17156e-52	0.934711	0.251951	0.000207348	1.66071	0.16412	4.5551e-24
CALCIUM	MCV	2.24691	0.14874	1.47229e-51	2.61898	0.341868	1.84297e-14	2.57171	0.22455	2.27862e-30
CALCIUM	depression_score	-0.550687	0.0377727	3.82253e-48	-0.630065	0.0850749	1.30118e-13	-0.625177	0.0564568	1.68607e-28
CALCIUM	Inbody_Fat_percent	-2.63286	0.187139	5.89231e-45	-3.42281	0.433089	2.66454e-15	-3.3764	0.285274	2.55421e-32
CALCIUM	Intraocular pressure, Left	-1.66583	0.118521	7.15824e-45	-1.81364	0.266947	1.09053e-11	-1.89862	0.175673	3.167e-27
CALCIUM	HBA1C	-0.309692	0.022185	2.75409e-44	-0.375591	0.0510543	1.88516e-13	-0.402718	0.0320037	2.60255e-36
CALCIUM	Inbody_Body_fat_mass	-2.46571	0.184781	1.28456e-40	-2.95597	0.428558	5.2931e-12	-3.03511	0.280045	2.27558e-27
CALCIUM	education	1.79983	0.136639	1.27e-39	2.30766	0.307444	6.10623e-14	2.01775	0.208746	4.20269e-22
CALCIUM	GPT	-9.24056	0.711091	1.30771e-38	-11.125	1.62367	7.29417e-12	-11.2693	1.03152	8.75414e-28
CALCIUM	HDL	5.05491	0.395307	1.93097e-37	4.13828	0.904068	4.70793e-06	5.00557	0.599894	7.17665e-17
CALCIUM	GOT	-6.57761	0.522913	2.76218e-36	-6.74307	1.14434	3.80337e-09	-8.6056	0.761375	1.27219e-29
CALCIUM	TCO2	1.13205	0.0923258	1.45764e-34	1.27144	0.211405	1.80728e-09	1.35343	0.139704	3.39551e-22
CALCIUM	BASOPHIL	-0.138498	0.0118874	2.27395e-31	-0.196952	0.0268687	2.29816e-13	-0.178587	0.0163867	1.17462e-27
CALCIUM	cataract	1.87736	0.162579	7.61292e-31	2.18711	0.377232	6.71972e-09	1.81402	0.244742	1.24436e-13
CALCIUM	Na	1.49697	0.130045	1.15952e-30	1.30436	0.269316	1.27757e-06	1.60351	0.195526	2.38426e-16
CALCIUM	BMI	-1.02116	0.0946055	3.68048e-27	-1.04761	0.218273	1.59043e-06	-1.04391	0.142701	2.5671e-13
CALCIUM	Fatty liver	-0.85296	0.0803611	2.56274e-26	-1.22789	0.18159	1.36233e-11	-1.0555	0.118305	4.58635e-19
CALCIUM	RDW	0.26066	0.025041	2.24866e-25	0.371588	0.0576205	1.12678e-10	0.298097	0.0376828	2.55995e-15
CALCIUM	glucose	-6.05308	0.60818	2.4521e-23	-7.44721	1.40771	1.22125e-07	-7.42504	0.910288	3.44002e-16
CALCIUM	cognitive_funx	-1.69196	0.173262	1.58586e-22	-2.19061	0.394086	2.71763e-08	-1.93736	0.260667	1.06704e-13
CALCIUM	metabolic_syndrome	-0.87066	0.0911317	1.24946e-21	-1.12411	0.209152	7.67411e-08	-1.03509	0.137381	4.90552e-14
CALCIUM	FEV1_FVC_percent	-1.83364	0.198305	2.3181e-20	-2.77116	0.457576	1.39397e-09	-1.78149	0.29971	2.78064e-09
CALCIUM	drusen	1.98705	0.218401	9.18633e-20	2.65543	0.512264	2.17514e-07	2.00096	0.327331	9.78061e-10
CALCIUM	HB	-0.390687	0.043613	3.30488e-19	-0.800868	0.0970663	2.22045e-16	-0.59677	0.059482	1.09393e-23
CALCIUM	VitD3	-3.3988	0.389614	2.6968e-18	-5.4547	0.888374	8.24731e-10	-4.26631	0.579816	1.86639e-13
CALCIUM	optic_disc_cupping	1.74945	0.205433	1.65271e-17	1.82204	0.478518	0.000140275	1.90824	0.31158	9.10325e-10
CALCIUM	fatigue	-1.99382	0.234215	1.69787e-17	-1.6331	0.530369	0.00207567	-2.21257	0.356611	5.48913e-10
CALCIUM	loss_of_interest	-1.84741	0.226828	3.80752e-16	-1.60712	0.511485	0.00167756	-2.05014	0.340583	1.74948e-09
CALCIUM	atrophic_gastritic	-0.630806	0.0775035	3.9833e-16	-0.790937	0.177899	8.7488e-06	-0.738788	0.116021	1.91874e-10
CALCIUM	agitation	-2.2708	0.280119	5.20773e-16	-3.18954	0.638126	5.78405e-07	-2.26517	0.417578	5.81019e-08
CALCIUM	SOL	-0.986007	0.123556	1.46044e-15	-1.16998	0.281638	3.26448e-05	-0.99376	0.187408	1.14131e-07
CALCIUM	PLT	14.2535	1.80197	2.57413e-15	8.69099	4.19139	0.0381224	13.085	2.71343	1.41918e-06
CALCIUM	retardation	-2.00994	0.258725	7.9326e-15	-2.59914	0.593991	1.21032e-05	-2.32723	0.381124	1.02026e-09
CALCIUM	Weight	-2.26768	0.299241	3.50683e-14	-1.95536	0.694275	0.00485651	-2.07776	0.453373	4.58599e-06
CALCIUM	GGT	-11.858	1.58403	7.09978e-14	-16.6202	3.66683	5.82669e-06	-14.8198	2.35529	3.13083e-10
CALCIUM	MCHC	-0.629294	0.0840688	7.1296e-14	-0.671822	0.173511	0.000107976	-0.613764	0.117762	1.86902e-07
CALCIUM	aPTT	-1.11465	0.154352	5.14225e-13	-1.34153	0.349444	0.000123521	-1.36837	0.229409	2.44988e-09
CALCIUM	MPV	0.34097	0.0473154	5.748e-13	0.3277	0.100841	0.00115542	0.461495	0.0646571	9.49838e-13
CALCIUM	DEXA_bone_density	0.71456	0.111078	1.25124e-10	0.875465	0.257884	0.000686771	0.753893	0.167161	6.48343e-06
CALCIUM	urine_PH	0.32096	0.058832	4.88242e-08	0.189846	0.124393	0.126966	0.372277	0.0832705	7.79673e-06
CALCIUM	GFR	2.63636	0.501082	1.4301e-07	5.23255	1.15631	6.03326e-06	3.71931	0.756973	8.95142e-07
CALCIUM	suicidal	-2.31569	0.461643	5.27039e-07	-4.2424	1.06956	7.29329e-05	-2.86497	0.697849	4.03565e-05
CALCIUM	WBC	0.235941	0.051551	4.72028e-06	0.169254	0.119638	0.157151	0.257108	0.0779707	0.000975507
CALCIUM	Visceral adipose tissue area	-952.705	208.636	4.96284e-06	-1513.63	482.85	0.00171979	-1089.39	312.928	0.00049903
CALCIUM	spine_disc_narrowing	0.701211	0.161145	1.35259e-05	0.711112	0.377184	0.059387	0.846465	0.244284	0.000530065
CALCIUM	TG	-9.76462	2.45014	6.73862e-05	-12.7383	5.68732	0.0251061	-12.0646	3.61372	0.000842143
CALCIUM	DM_diagnosis	-0.621702	0.156667	7.23834e-05	-0.718461	0.359546	0.0456904	-0.978647	0.233493	2.77316e-05
CALCIUM	PFT_categoric	0.408173	0.104278	9.06717e-05	0.247183	0.240279	0.303604	0.471912	0.157529	0.00273797
CALCIUM	gastric_ulcer	-1.12333	0.287641	9.41061e-05	-0.549115	0.66842	0.411355	-1.11813	0.433242	0.0098559
CALCIUM	serum_protein	0.0632565	0.0172581	0.000247018	-0.166303	0.0383356	1.43728e-05	0.0380633	0.0232049	0.10094
CALCIUM	CREATININE	-0.01508	0.00413344	0.000263995	-0.0330278	0.00957338	0.000560655	-0.0185228	0.0062865	0.00321446
CALCIUM	optic_fiber_loss	0.480995	0.163116	0.00319025	0.639375	0.37892	0.0915342	0.464272	0.247209	0.0603744
CALCIUM	HTN_diagnosis	0.265534	0.0957918	0.00557148	-0.0867205	0.222614	0.696865	0.211459	0.144966	0.144651
CALCIUM	serum_total_bil	-0.0326199	0.0121811	0.00740814	-0.0591618	0.0283148	0.036669	-0.0427741	0.0186634	0.0219134
CALCIUM	Alcohol consumption	-0.226574	0.0918767	0.0136605	-0.25071	0.212575	0.23824	-0.332217	0.137549	0.0157234
CALCIUM	brain_stenosis	0.582865	0.255744	0.0226615	-0.205713	0.58704	0.726021	0.822752	0.386532	0.0332915
cataract	CALCIUM	0.00739546	0.00241169	0.00216576	0.00363618	0.0053013	0.492774	0.00774468	0.00353095	0.0282809
cataract	CL	-0.0362464	0.0159286	0.0228723	-0.0597865	0.0350387	0.087953	-0.0374322	0.0235175	0.111458
CEA	suicidal	1.77021	0.24913	1.19847e-12	2.37193	0.423163	2.07956e-08	1.67251	0.378443	9.89553e-06
CEA	urine_PU_cat	1.31423	0.215953	1.1597e-09	1.50964	0.358031	2.48108e-05	1.22337	0.330087	0.000210386
CEA	HCV	1.39794	0.234161	2.37239e-09	2.0438	0.393499	2.05924e-07	1.60191	0.370554	1.5391e-05
CEA	brain_atrophy	1.19874	0.226814	1.25625e-07	1.35549	0.382702	0.000397251	1.47024	0.351777	2.92193e-05
CEA	FEV1_percent	-0.857741	0.245045	0.00046466	-0.833354	0.415357	0.0448184	-0.868521	0.391742	0.0266182
CEA	DM_diagnosis	0.257679	0.0866168	0.00293056	0.281851	0.146229	0.053922	0.355469	0.133687	0.00783814
CEA	fatigue	0.361749	0.130765	0.00566796	0.510311	0.222256	0.021673	0.460668	0.195479	0.0184426
CEA	TSH	-0.149216	0.0554972	0.00717278	-0.172662	0.0944069	0.067413	-0.146444	0.0858443	0.088023
CEA	Intraocular pressure, right	-0.141475	0.0568752	0.0128656	-0.185	0.0964464	0.0550898	0.0204546	0.0956496	0.830665
CEA	WBC	0.0704656	0.0288841	0.0147037	-0.0392517	0.0490238	0.423325	0.00111766	0.048668	0.981678
cholecystitis	GB_adenomyomatosis	0.50291	0.0308602	1.0466e-59	0.233796	0.0754662	0.00194817	0.514191	0.0460894	6.66547e-29
cholecystitis	GB_stone	0.209267	0.0226049	2.09106e-20	0.163728	0.0569492	0.00404044	0.209548	0.0338199	5.79216e-10
cholecystitis	agitation	0.103897	0.0390257	0.00776139	0.133507	0.0976661	0.171632	0.126195	0.0577093	0.0287619
CL	TCO2	-0.464413	0.0278367	1.72862e-62	-0.327919	0.0595209	3.60239e-08	-0.448844	0.0423711	3.20556e-26
CL	Na	0.252919	0.0273347	2.18924e-20	0.149825	0.0538716	0.00541656	0.254829	0.0385792	3.96612e-11
CL	urine_PH	-0.100117	0.0110931	1.79463e-19	-0.0721103	0.0225116	0.00135888	-0.0949909	0.0164886	8.36228e-09
CL	PHOSPHORUS	-0.0417662	0.00518805	8.24814e-16	-0.00250281	0.010456	0.810823	-0.0372935	0.0073691	4.17522e-07
CL	education	-0.271342	0.0416034	6.93229e-11	0.000522469	0.085429	0.99512	-0.303754	0.0608724	6.03731e-07
CL	Inbody_Fat_percent	0.36699	0.0595807	7.29548e-10	0.00205852	0.126877	0.987055	0.387182	0.0825423	2.7225e-06
CL	HCT	-0.190515	0.0323742	3.9857e-09	-0.037301	0.0690796	0.589217	-0.232526	0.0479089	1.21305e-06
CL	depression_score	0.066371	0.0116078	1.07904e-08	-0.00314794	0.0238113	0.894823	0.064348	0.0166103	0.000107067
CL	PCT	-0.00292021	0.000519749	1.92619e-08	-0.000254854	0.00107941	0.813352	-0.00327303	0.000724925	6.33184e-06
CL	WC	0.434462	0.0802572	6.1849e-08	0.0816763	0.171143	0.633191	0.476315	0.118155	5.54752e-05
CL	Inbody_Body_fat_mass	0.291229	0.056148	2.13939e-07	0.0324954	0.119806	0.78621	0.35416	0.0827239	1.85857e-05
CL	SOL	0.179722	0.0362634	7.19515e-07	0.183857	0.0772762	0.0173494	0.237403	0.0555481	1.92146e-05
CL	CALCIUM	-0.0211306	0.00432031	1.00333e-06	-0.00875901	0.00875006	0.316816	-0.0171965	0.00636318	0.00688186
CL	BASOPHIL	0.0152094	0.00320674	2.10623e-06	-0.00350499	0.00657424	0.593936	0.0155899	0.00461987	0.000739395
CL	cataract	-0.221113	0.0481877	4.46266e-06	-0.0251882	0.104402	0.809352	-0.173674	0.0718946	0.0157058
CL	MCV	-0.229023	0.050263	5.20139e-06	0.109361	0.103127	0.288941	-0.255442	0.0680512	0.000174259
CL	BUN	-0.18824	0.0421994	8.16864e-06	0.0509709	0.0852057	0.549699	-0.176401	0.0599689	0.00326587
CL	Intraocular pressure, right	0.168874	0.0389932	1.48532e-05	0.0150626	0.0827438	0.855553	0.163777	0.0527092	0.00188884
CL	GPT	0.870526	0.21217	4.07886e-05	-0.385016	0.436574	0.377829	0.718485	0.291672	0.0137651
CL	GOT	0.54836	0.140904	9.9533e-05	-0.0657923	0.279438	0.813863	0.415128	0.192417	0.0309714
CL	cognitive_funx	0.192961	0.0497042	0.000103525	0.0771899	0.104202	0.458833	0.144988	0.0747998	0.0525802
CL	atrophic_gastritic	0.0914333	0.0238377	0.000125225	-0.00335288	0.0504978	0.947062	0.0749687	0.0345405	0.0299719
CL	DEXA_bone_density	-0.116198	0.0328782	0.000409008	-0.145961	0.0705277	0.038494	-0.105284	0.0475061	0.0266766
CL	loss_of_interest	0.238984	0.0678392	0.000427015	-0.0505644	0.14225	0.722245	0.147858	0.101975	0.147072
CL	Intraocular pressure, Left	0.131091	0.0379157	0.000545356	-0.0353464	0.0802581	0.65964	0.106311	0.0508299	0.0364821
CL	MCH	0.0797163	0.0231577	0.000576755	0.03726	0.0489175	0.446244	0.0981781	0.0310451	0.00156457
CL	HB	0.0403921	0.0131724	0.00216647	-0.0214006	0.028144	0.447017	0.0331875	0.0175633	0.0588115
CL	URIC_ACID	-0.0322081	0.0126059	0.010619	0.0148703	0.0269124	0.580575	-0.0444872	0.0181486	0.0142352
CL	Weight	0.216596	0.0891964	0.0151694	0.0671121	0.19076	0.724978	0.334505	0.130592	0.0104237
Coffee consumption	WC	0.251166	0.085008	0.00313053	0.264262	0.168731	0.117308	0.229916	0.125979	0.0679947
Coffee consumption	Inbody_Body_fat_mass	0.167286	0.0589763	0.00456123	0.0348507	0.117247	0.766282	0.0545236	0.089526	0.542507
Coffee consumption	Visceral adipose tissue area	177.065	69.2758	0.0105899	367.829	137.193	0.00733791	208.692	102.305	0.0413608
cognitive_funx	depression_score	0.0870409	0.00626837	7.73064e-44	0.0598495	0.0150653	7.10711e-05	0.0787586	0.00992047	2.03817e-15
cognitive_funx	HCV	0.264985	0.0668045	7.29111e-05	0.523515	0.152202	0.000582545	0.1944	0.106169	0.0670933
cognitive_funx	suicidal	0.263886	0.0735568	0.000333856	0.377126	0.169745	0.0263021	0.320951	0.110678	0.00373331
cognitive_funx	PT	-0.00121139	0.000515304	0.0187321	-0.00201	0.00117193	0.0863227	-0.000832902	0.000784064	0.288105
coronary_plaque	coronary_stenosis	0.475427	0.0341787	5.50406e-44	0.211052	0.0734626	0.00406698	0.437222	0.0522827	6.13235e-17
coronary_plaque	cal_score_cont	27.1517	4.26135	1.87044e-10	8.06867	9.32042	0.386656	24.2545	6.23191	9.94234e-05
coronary_stenosis	coronary_plaque	0.384509	0.0307825	8.34145e-36	0.230778	0.0751291	0.00212809	0.355942	0.046682	2.44366e-14
coronary_stenosis	cal_score_cont	33.3415	4.18274	1.57142e-15	20.5226	10.1	0.0421596	29.6812	6.19878	1.6825e-06
CREATININE	GFR	-34.7483	1.49696	3.39275e-119	-15.6639	2.4338	1.22661e-10	-31.1807	2.24884	1.02886e-43
CREATININE	BUN	3.32358	0.336852	5.81048e-23	0.978517	0.482854	0.0427107	2.93247	0.485668	1.56028e-09
CREATININE	urine_PU_cat	9.75514	1.09075	3.7689e-19	10.9812	1.64946	2.78586e-11	11.8968	1.5961	9.07892e-14
CREATININE	spine_compression_fracture	10.5274	1.28125	2.09519e-16	13.5408	1.91412	1.50369e-12	11.6679	1.91178	1.0397e-09
CREATININE	gastric_cancer	9.66896	1.18452	3.27345e-16	13.0791	1.77039	1.49436e-13	10.826	1.7352	4.40165e-10
CREATININE	URIC_ACID	0.928477	0.115067	7.08834e-16	0.436651	0.169825	0.0101349	0.868163	0.165916	1.67184e-07
CREATININE	EKG_infarct	5.45928	0.846497	1.12392e-10	7.01362	1.25781	2.46005e-08	7.62234	1.24815	1.01594e-09
CREATININE	glucose	-7.51607	1.64024	4.59884e-06	-4.71525	2.43981	0.0532821	-8.22018	2.45804	0.000825181
CREATININE	optic_disc_cupping	2.42372	0.568608	2.02109e-05	2.74628	0.845873	0.0011676	3.64724	0.837086	1.31817e-05
CREATININE	CALCIUM	0.135027	0.0328965	4.05011e-05	-0.00109851	0.0491863	0.982182	0.111542	0.0490901	0.023075
CREATININE	K	0.128188	0.0318994	5.85678e-05	0.0324451	0.0476022	0.495499	0.0882751	0.0466765	0.0585962
CREATININE	urine_PH	-0.288859	0.0844891	0.00062876	-0.14512	0.125779	0.248593	-0.233509	0.124096	0.059879
CREATININE	serum_protein	0.131125	0.0420682	0.00182724	-0.0188292	0.0619984	0.761353	0.074299	0.0617605	0.22897
CREATININE	HTN_diagnosis	0.812482	0.266462	0.00229493	0.423507	0.397622	0.286831	0.577652	0.398646	0.147328
CREATININE	Coffee consumption	0.732754	0.25484	0.00403587	0.213179	0.378496	0.573281	0.691641	0.373675	0.0641814
CREATININE	liver_hemangioma	0.783871	0.283694	0.00572579	0.872599	0.423252	0.0392409	0.875523	0.412632	0.0338545
CREATININE	Inbody_Fat_percent	-1.37951	0.506302	0.00643628	-0.58755	0.757178	0.437764	-1.97991	0.764669	0.00961867
CREATININE	Na	0.523257	0.192897	0.00667531	0.196297	0.287663	0.494996	0.724088	0.284111	0.0108152
CREATININE	serum_albumin	0.0606089	0.0234953	0.00989108	-0.0103946	0.0349697	0.766279	-0.00137255	0.0352694	0.968957
CREATININE	aorta_dilatation	1.83472	0.751064	0.0145724	3.06127	1.12424	0.00646985	3.6941	1.10415	0.000820919
CREATININE	RDW	-0.163231	0.0685825	0.0173093	-0.0113717	0.102115	0.911329	-0.16267	0.102293	0.111783
Depressed_mood	depression_score	0.0738556	0.00499675	1.95022e-49	0.0447445	0.011405	8.73682e-05	0.0731828	0.00795584	3.62538e-20
Depressed_mood	guilt_feeling	0.131133	0.0183016	7.77344e-13	0.0865028	0.0423165	0.0409349	0.117783	0.0277889	2.25035e-05
Depressed_mood	SOL	0.100072	0.0162006	6.53113e-10	0.0346395	0.0368903	0.347738	0.115595	0.0245287	2.44535e-06
Depressed_mood	agitation	0.205657	0.0354144	6.35402e-09	0.229016	0.0827027	0.00562033	0.241932	0.0533165	5.68816e-06
Depressed_mood	gastric_cancer	0.233332	0.0565337	3.67041e-05	0.418591	0.131913	0.00150751	0.287387	0.0821044	0.000464792
Depressed_mood	urine_PH	0.00944015	0.0039757	0.0175746	0.0196568	0.00933225	0.0351759	0.0101091	0.00597668	0.0907552
depression_score	cognitive_funx	1.9188	0.111893	6.45552e-66	1.3031	0.198492	5.20322e-11	1.75516	0.168943	2.78093e-25
depression_score	guilt_feeling	1.62187	0.100214	6.53013e-59	0.836786	0.18135	3.94592e-06	1.49342	0.151416	6.0243e-23
depression_score	loss_of_interest	2.27781	0.147718	1.20098e-53	1.30136	0.261389	6.4033e-07	2.15859	0.229754	5.71003e-21
depression_score	Depressed_mood	2.26385	0.149179	5.146e-52	1.60842	0.259408	5.63446e-10	2.4931	0.232227	6.92447e-27
depression_score	fatigue	2.28079	0.152121	8.13142e-51	1.13471	0.271564	2.93529e-05	2.36429	0.237294	2.20073e-23
depression_score	retardation	2.41728	0.162727	6.47837e-50	1.279	0.288933	9.57196e-06	2.21209	0.247839	4.4365e-19
depression_score	Appetite_change_increase	1.42727	0.0999765	3.08715e-46	0.692521	0.180024	0.000119659	1.33714	0.153345	2.78559e-18
depression_score	agitation	2.45933	0.172912	6.59764e-46	1.5405	0.300592	2.97702e-07	2.45005	0.259874	4.18753e-21
depression_score	suicidal	3.0036	0.272035	2.4172e-28	2.08856	0.47064	9.09254e-06	3.0875	0.421526	2.39648e-13
depression_score	SOL	0.730784	0.0837436	2.62784e-18	0.604724	0.150096	5.60314e-05	0.745082	0.121179	7.81619e-10
depression_score	WASO	0.544965	0.105223	2.22897e-07	0.373563	0.191935	0.0516194	0.546169	0.157794	0.00053761
depression_score	BUN	-0.21105	0.0819178	0.00998472	-0.192537	0.149961	0.199171	-0.227511	0.122511	0.0633031
depression_score	MCV	-0.242683	0.0993963	0.0146235	-0.290901	0.181242	0.108485	-0.241723	0.144489	0.0943365
DEXA_bone_density	Inbody_skeletal_muscle_mass	-0.0909689	0.0303165	0.00269409	0.0438434	0.0600097	0.46502	-0.0739606	0.0453982	0.103281
DEXA_bone_density	ALP	0.337342	0.144448	0.0195233	0.229803	0.284116	0.418609	0.105532	0.221677	0.634031
DM_diagnosis	HBA1C	0.051763	0.00339921	2.30687e-52	0.0372518	0.00796768	2.93439e-06	0.0490389	0.00532969	3.5438e-20
DM_diagnosis	glucose	1.46751	0.103915	2.77266e-45	0.914348	0.234114	9.40076e-05	1.30933	0.158346	1.3528e-16
DM_diagnosis	HTN_diagnosis	0.0906397	0.0160756	1.71684e-08	-0.00313907	0.0369582	0.932312	0.0792707	0.0242346	0.00107181
DM_diagnosis	Dyslipid_diagnosis	0.0780743	0.0165804	2.4913e-06	0.0420376	0.0389227	0.28013	0.104088	0.0246656	2.44334e-05
DM_diagnosis	HDL	-0.257454	0.0652937	8.04612e-05	-0.23485	0.150069	0.117595	-0.229124	0.0947974	0.0156495
DM_diagnosis	RDW	-0.0142851	0.00408288	0.000467385	-0.0193898	0.00940375	0.0392148	-0.0125653	0.00605736	0.0380429
DM_diagnosis	WC	0.148049	0.0426823	0.000523114	-0.0286865	0.0987483	0.771433	0.152131	0.062664	0.0151937
DM_diagnosis	Visceral adipose tissue area	116.876	35.3116	0.000933468	100.444	81.6481	0.21862	115.829	52.5895	0.0276286
DM_diagnosis	MCHC	0.0224479	0.00691524	0.00116979	0.00987885	0.0159567	0.535848	0.0172963	0.0102162	0.0904502
DM_diagnosis	GPT	0.264615	0.100429	0.0084174	-0.179461	0.231255	0.437732	0.311797	0.150567	0.0383756
DM_diagnosis	GFR	0.204651	0.0840627	0.0149122	-0.184097	0.193122	0.340454	0.123495	0.12219	0.31217
DM_diagnosis	CREATININE	-0.00162278	0.000695335	0.0196054	0.000494791	0.00161891	0.759884	-0.0014811	0.00103654	0.153038
drusen	macular_change	0.239594	0.028034	1.26813e-17	0.209933	0.0650656	0.00125323	0.257438	0.0419999	8.81565e-10
drusen	HBA1C	-0.00887171	0.00279449	0.00149986	-0.00770548	0.0064678	0.233512	-0.00974896	0.0041698	0.0193876
drusen	brain_atherosclerosis	0.070648	0.0234646	0.00260526	0.154164	0.0544861	0.0046632	0.0641829	0.0348459	0.0654885
duodenal_ulcer	HBV	0.119706	0.0340732	0.000442738	0.202758	0.0776103	0.00898785	0.16844	0.051551	0.00108522
Dyslipid_diagnosis	metabolic_syndrome	0.142236	0.0243951	5.5266e-09	0.0432517	0.0526687	0.411531	0.189477	0.0358636	1.26908e-07
Dyslipid_diagnosis	TG	3.50402	0.672656	1.89626e-07	0.369172	1.45156	0.799241	2.96422	0.97201	0.0022916
Dyslipid_diagnosis	DM_diagnosis	0.195102	0.0431795	6.23096e-06	0.184675	0.0957215	0.0536936	0.227359	0.0657725	0.000546731
Dyslipid_diagnosis	Fatty liver	0.059173	0.019801	0.00280457	0.0878955	0.0433464	0.0425864	0.0408738	0.0292795	0.162718
Dyslipid_diagnosis	GPT	0.494861	0.180297	0.00605682	-0.361585	0.385705	0.348519	0.506684	0.246737	0.04002
Dyslipid_diagnosis	HDL	-0.279401	0.106995	0.0090188	-0.626438	0.236974	0.00820575	-0.276627	0.155598	0.0754311
education	WC	-0.2929	0.0537757	5.13153e-08	-0.114648	0.120139	0.339936	-0.31562	0.0808207	9.41508e-05
education	HDL	0.449139	0.0840176	9.00343e-08	0.407435	0.188263	0.0304506	0.43887	0.124377	0.000417834
education	MCV	0.160211	0.0301671	1.0916e-07	0.0790148	0.0669919	0.238212	0.196835	0.0444519	9.50954e-06
education	Inbody_Body_fat_mass	-0.163409	0.0379907	1.6981e-05	-0.0366731	0.0847269	0.665132	-0.170043	0.0576292	0.00317116
education	HBA1C	-0.0147197	0.00426339	0.00055525	0.00781498	0.00946851	0.409164	-0.016744	0.00628636	0.00773233
education	glucose	-0.417168	0.132091	0.0015876	0.24784	0.291529	0.395249	-0.45174	0.190392	0.0176591
education	Na	0.0380358	0.0154597	0.013881	0.0581217	0.0350304	0.0970802	0.0286282	0.0231928	0.21707
education	urine_PH	0.016615	0.00686491	0.0155085	0.0139997	0.0153118	0.360558	0.022759	0.0104598	0.0295664
education	GGT	-0.741795	0.325382	0.0226216	0.286082	0.72381	0.692662	-0.453844	0.49008	0.354414
EKG_1DAVB	drusen	0.0559303	0.0237444	0.018497	0.0989284	0.0596329	0.0971248	0.0636825	0.0351796	0.070263
EKG_1DAVB	GB_adenomyomatosis	0.0538181	0.0235909	0.0225302	0.145574	0.0602086	0.0156132	0.116652	0.0350362	0.00087012
EKG_axis	spine_compression_fracture	0.346564	0.0757896	4.81439e-06	0.55832	0.180513	0.00198168	0.315919	0.111986	0.00478649
EKG_axis	brain_aneurysmm	0.127896	0.0360505	0.000388621	0.264513	0.0836217	0.00156038	0.182237	0.0539499	0.000730407
EKG_axis	brain_atrophy	0.192835	0.0671337	0.00407354	0.431254	0.156847	0.00596823	0.214285	0.0987946	0.0300831
EKG_ischemia	suicidal	0.14717	0.0318188	3.74132e-06	0.361718	0.085994	2.59563e-05	0.136214	0.0480202	0.00455983
EKG_ischemia	gastric_cancer	0.127658	0.0302216	2.39937e-05	0.350206	0.0812164	1.61771e-05	0.108559	0.0454272	0.0168604
EKG_ischemia	gastric_ulcer	0.0780535	0.0195406	6.48494e-05	0.19556	0.0519184	0.000165429	0.0944082	0.0291591	0.00120498
EKG_ischemia	LYMPHOCYTE	-0.047052	0.0182662	0.00999777	0.0458853	0.0499413	0.358208	-0.0405509	0.0281644	0.149927
EKG_ischemia	optic_disc_cupping	0.0343922	0.0143011	0.0161787	0.0294014	0.038564	0.445818	0.0354216	0.0215747	0.100628
EKG_ischemia	loss_of_interest	0.0367245	0.0157271	0.019538	0.141097	0.0426863	0.000948282	0.0543078	0.0237356	0.0221359
EKG_rate	EKG_sinusbradycardia	-0.114783	0.00679253	4.62261e-64	-0.0874567	0.0147827	3.29594e-09	-0.103809	0.0105601	8.33956e-23
EKG_rate	LYMPHOCYTE	-0.124691	0.0176038	1.40833e-12	-0.0272399	0.036872	0.460046	-0.109353	0.0262192	3.03667e-05
EKG_rate	SEG_NEUT.	0.136581	0.0197331	4.47138e-12	0.00873353	0.0411669	0.83199	0.153011	0.0289638	1.27199e-07
EKG_rate	WBC	0.0167202	0.00353866	2.30107e-06	0.0119715	0.00737865	0.104707	0.0158989	0.00517706	0.00213323
EKG_rate	PLT	0.528061	0.127082	3.24886e-05	0.430591	0.263623	0.102393	0.576045	0.183905	0.00173444
EKG_rate	Fatty liver	0.0185114	0.00495835	0.000188926	0.02604	0.0102958	0.0114322	0.0261791	0.00742547	0.000422558
EKG_rate	suicidal	0.103084	0.0315367	0.00108045	0.168508	0.0686159	0.0140565	0.13749	0.0462872	0.00297447
EKG_rate	PCT	0.000309783	0.000101967	0.00238108	0.000347014	0.000211186	0.100349	0.000335132	0.000151616	0.0270777
EKG_rate	GB_adenomyomatosis	0.0432714	0.0144285	0.0027085	0.101335	0.0297695	0.000664139	0.0658234	0.0215751	0.00228162
EKG_rate	GGT	0.25385	0.104643	0.0152718	0.380089	0.217413	0.0804226	0.256683	0.154143	0.0958679
EKG_RBBB	gastric_cancer	0.179901	0.0492754	0.000261287	0.317036	0.125479	0.0115174	0.146123	0.073402	0.046511
EKG_RBBB	cal_score_cont	-5.54615	2.28671	0.0152921	4.2878	5.70818	0.452551	-6.72157	3.51225	0.0556524
EKG_sinusbradycardia	EKG_rate	-2.14021	0.139586	4.63962e-53	-1.21564	0.291129	2.97219e-05	-2.03519	0.214894	2.7804e-21
EKG_sinusbradycardia	LYMPHOCYTE	0.435649	0.0821551	1.1406e-07	0.198456	0.174394	0.25513	0.376093	0.122049	0.00205976
EOSINOPHIL	SEG_NEUT.	-1.27055	0.107364	2.60167e-32	-0.970905	0.208104	3.07893e-06	-1.16823	0.159076	2.07536e-13
EOSINOPHIL	BASOPHIL	0.0205282	0.00344363	2.5035e-09	0.0079211	0.0066035	0.230322	0.022664	0.00502726	6.53714e-06
EOSINOPHIL	LYMPHOCYTE	0.304528	0.0931692	0.00108101	0.284359	0.179573	0.113301	0.339424	0.140488	0.0156908
EOSINOPHIL	EKG_infarct	0.313471	0.108523	0.0038706	0.241514	0.210706	0.251706	0.309438	0.16454	0.0600226
EOSINOPHIL	CA19_9	-0.631655	0.225331	0.00505942	-0.443113	0.436047	0.309532	-0.960063	0.317734	0.00251448
Exercise amount	spine_compression_fracture	0.000759778	0.000100452	3.92177e-14	0.000931028	0.000156555	2.73146e-09	0.000750234	0.000157092	1.79023e-06
Exercise amount	HCV	0.000632275	9.34235e-05	1.30723e-11	0.00071636	0.000150089	1.81587e-06	0.00062886	0.000136418	4.03057e-06
Exercise amount	EKG_1DAVB	0.00029537	5.74184e-05	2.68706e-07	0.000260302	9.3068e-05	0.0051596	0.000371345	8.67275e-05	1.85438e-05
Exercise amount	retardation	0.000184105	5.65375e-05	0.00112861	0.000264137	8.92626e-05	0.0030854	0.000308422	8.69889e-05	0.000391823
Exercise amount	CA125	-0.000768432	0.000259426	0.00305597	-0.00124409	0.000413431	0.00261942	-0.00156949	0.000365795	1.78176e-05
Exercise amount	cal_score_cont	-0.0131497	0.00458091	0.00409774	-0.0155692	0.00735779	0.0343435	-0.0168624	0.00670542	0.0119118
fatigue	depression_score	0.0652753	0.0045282	4.14617e-47	0.0412719	0.0110845	0.000196557	0.0610956	0.00709633	7.33973e-18
fatigue	suicidal	0.509043	0.0497294	1.36413e-24	0.599889	0.119939	5.68473e-07	0.48731	0.0738224	4.08062e-11
fatigue	agitation	0.265181	0.0309655	1.09237e-17	0.19512	0.0741374	0.00849158	0.274594	0.0451148	1.15359e-09
fatigue	urine_PU_cat	0.238151	0.0450787	1.27086e-07	0.46732	0.108493	1.65212e-05	0.219147	0.0708795	0.00198934
fatigue	spine_compression_fracture	0.25588	0.0529647	1.35751e-06	0.476869	0.127908	0.00019284	0.281855	0.0787151	0.000342683
fatigue	CA19_9	-0.194349	0.07595	0.0105002	0.0380515	0.181172	0.833644	-0.217423	0.108709	0.045495
Fatty liver	Inbody_Body_fat_mass	0.727492	0.0674425	3.97136e-27	0.461711	0.132335	0.000484921	0.636627	0.101768	3.95844e-10
Fatty liver	BMI	0.37233	0.0353267	5.67256e-26	0.267683	0.0702716	0.000139378	0.365979	0.053876	1.09843e-11
Fatty liver	Weight	1.09432	0.111245	7.79936e-23	0.863513	0.221333	9.56303e-05	1.17421	0.165608	1.3382e-12
Fatty liver	Inbody_Fat_percent	0.631007	0.0679093	1.51556e-20	0.391683	0.133106	0.00325426	0.484111	0.106121	5.06945e-06
Fatty liver	TG	7.49811	0.921227	3.9766e-16	3.20362	1.83068	0.0801258	6.73566	1.40723	1.6974e-06
Fatty liver	metabolic_syndrome	0.269612	0.0334468	7.57149e-16	0.149271	0.0657177	0.0231225	0.218157	0.0502079	1.39226e-05
Fatty liver	GPT	1.74145	0.227802	2.09631e-14	1.07894	0.452189	0.0170306	1.60415	0.329083	1.09031e-06
Fatty liver	HBA1C	0.0434785	0.00729094	2.47104e-09	0.00354828	0.0145766	0.807678	0.030594	0.0107301	0.00435514
Fatty liver	glucose	1.10749	0.220938	5.36824e-07	-0.275041	0.445957	0.537405	0.791726	0.350289	0.0238085
Fatty liver	MCHC	0.0744559	0.0157111	2.14718e-06	0.0330578	0.0309435	0.285374	0.0788289	0.0232251	0.000688491
Fatty liver	GOT	0.53029	0.139992	0.00015187	0.322013	0.277918	0.246593	0.618212	0.198774	0.00187004
Fatty liver	urine_PH	-0.0351266	0.0121335	0.00379156	-0.0637892	0.0240373	0.00796005	-0.0416722	0.0174279	0.0167972
Fatty liver	LDL_chol	1.0634	0.381055	0.00525969	0.401996	0.760158	0.596922	0.470313	0.579472	0.417008
Fatty liver	serum_protein	0.0139267	0.00547342	0.0109456	-0.00949431	0.0108214	0.380287	0.0105831	0.00844601	0.210194
Fatty liver	ALP	0.480627	0.189197	0.0110742	0.229841	0.374484	0.539379	0.558332	0.291212	0.0552036
Fatty liver	Dyslipid_diagnosis	0.089548	0.0364314	0.0139717	0.174215	0.072007	0.0155455	0.0753188	0.0545412	0.167294
FEV1_FVC_percent	FEV1_percent	0.734542	0.0561736	4.49893e-39	0.35472	0.121496	0.00350478	0.732663	0.0860283	1.64398e-17
FEV1_FVC_percent	FEV1_L	0.0177904	0.00179722	4.21301e-23	0.00635957	0.00390718	0.103597	0.0189983	0.0027254	3.15043e-12
FEV1_FVC_percent	FVC_L	-0.0152288	0.00219125	3.65723e-12	-0.0162476	0.00481681	0.00074327	-0.0157659	0.00328774	1.62392e-06
FEV1_FVC_percent	FVC_percent	-0.268858	0.0477663	1.81667e-08	-0.275623	0.104633	0.00843357	-0.20563	0.072129	0.00436015
FEV1_FVC_percent	urine_PH	-0.0104059	0.00381023	0.00631338	-0.00680164	0.0082782	0.411286	-0.00587911	0.0055767	0.291779
FEV1_FVC_percent	Fatty liver	0.0229273	0.00910084	0.0117605	0.0240854	0.0198655	0.22535	0.0191411	0.0135496	0.157751
FEV1_L	FVC_percent	13.206	0.727979	1.52228e-73	8.07374	1.5273	1.24833e-07	12.5971	1.13176	8.90462e-29
FEV1_L	FVC_L	0.649648	0.0364488	4.63776e-71	0.484082	0.0806984	1.98961e-09	0.644479	0.0546684	4.45382e-32
FEV1_L	FEV1_percent	16.3008	0.922857	8.02895e-70	11.0793	1.94725	1.27252e-08	15.0816	1.39525	3.11315e-27
FEV1_L	PFT_categoric	-2.51055	0.191332	2.48355e-39	-0.976233	0.386386	0.0115181	-2.33299	0.285381	2.95825e-16
FEV1_L	Height	4.1968	0.322626	1.09801e-38	3.00531	0.657396	4.84172e-06	3.9835	0.469245	2.08135e-17
FEV1_L	Inbody_skeletal_muscle_mass	2.13508	0.192612	1.48505e-28	1.27046	0.394694	0.00128711	1.79324	0.29043	6.64044e-10
FEV1_L	FEV1_FVC_percent	3.65059	0.348933	1.28863e-25	1.58241	0.709451	0.0257161	3.93488	0.53101	1.26122e-13
FEV1_L	Weight	3.28766	0.52578	4.02858e-10	1.08641	1.07196	0.31083	3.36728	0.785635	1.81867e-05
FEV1_L	WBC	-0.362411	0.0912822	7.18049e-05	-0.149157	0.184539	0.418936	-0.333009	0.13422	0.0130986
FEV1_percent	FVC_percent	0.47094	0.0248665	5.46942e-80	0.313918	0.0525217	2.27401e-09	0.435326	0.0391989	1.17869e-28
FEV1_percent	FEV1_L	0.0174603	0.000951148	2.89869e-75	0.0138564	0.00209634	3.84774e-11	0.0166073	0.00146172	6.50557e-30
FEV1_percent	FVC_L	0.0186673	0.00105482	4.40798e-70	0.0136533	0.00217006	3.14031e-10	0.01776	0.00163404	1.6231e-27
FEV1_percent	PFT_categoric	-0.0914596	0.00603321	6.57142e-52	-0.0806924	0.0125028	1.08985e-10	-0.0922854	0.00917756	8.68308e-24
FEV1_percent	FEV1_FVC_percent	0.141941	0.0112097	9.56141e-37	0.0680186	0.0232568	0.00344813	0.118283	0.0165889	1.00188e-12
FEV1_percent	GFR	-0.0631413	0.0273266	0.020854	-0.0852973	0.0562716	0.129567	-0.0709379	0.0396666	0.0737191
free_T4	spine_compression_fracture	5.64532	1.2858	1.13083e-05	8.66124	2.38279	0.000278068	6.42404	1.91205	0.000780094
free_T4	serum_total_bil	0.121794	0.0364224	0.000826023	0.0987609	0.0684828	0.149267	0.133351	0.0532978	0.0123498
free_T4	CA125	10.3709	3.37117	0.00209556	7.07083	6.38429	0.268062	4.44057	4.97144	0.371742
FVC_L	FEV1_L	0.477428	0.0240941	2.20461e-87	0.393817	0.0541005	3.35509e-13	0.468835	0.0363945	5.6837e-38
FVC_L	FVC_percent	12.0862	0.624235	1.62617e-83	9.02022	1.35808	3.09668e-11	11.3871	0.946604	2.49053e-33
FVC_L	FEV1_percent	12.0266	0.682102	1.40665e-69	7.96052	1.46554	5.57876e-08	11.9778	1.01625	4.5984e-32
FVC_L	Height	4.29437	0.266811	2.75759e-58	3.25	0.564385	8.4876e-09	4.20603	0.395852	2.27385e-26
FVC_L	Inbody_skeletal_muscle_mass	2.17607	0.158474	6.58416e-43	1.52446	0.334537	5.19087e-06	2.07426	0.239593	4.82492e-18
FVC_L	PFT_categoric	-1.83029	0.152935	5.2416e-33	-0.84197	0.317431	0.00799107	-1.66492	0.229947	4.47096e-13
FVC_L	Weight	3.72454	0.439134	2.22185e-17	2.80243	0.919663	0.00230956	3.58668	0.651736	3.72797e-08
FVC_L	FEV1_FVC_percent	-2.00385	0.286419	2.62927e-12	-1.86777	0.604943	0.00201836	-2.00323	0.421022	1.95518e-06
FVC_L	WBC	-0.284242	0.0748674	0.000146692	-0.300705	0.157626	0.0564285	-0.318757	0.109561	0.00362135
FVC_L	WC	1.33742	0.373256	0.00033951	1.53689	0.785716	0.0504607	1.11012	0.538673	0.0393183
FVC_percent	FVC_L	0.0248061	0.00138049	3.40696e-72	0.0200807	0.00306148	5.41251e-11	0.0263837	0.00214935	1.23069e-34
FVC_percent	FEV1_L	0.018885	0.00106584	3.02358e-70	0.0124836	0.00238097	1.57921e-07	0.0193221	0.00165596	1.85205e-31
FVC_percent	FEV1_percent	0.606079	0.0355264	2.94764e-65	0.427247	0.079647	8.12836e-08	0.61707	0.0548659	2.39905e-29
FVC_percent	PFT_categoric	-0.0955915	0.00739974	3.55267e-38	-0.0631669	0.015494	4.56476e-05	-0.0919153	0.0111612	1.79129e-16
FVC_percent	FEV1_FVC_percent	-0.0667365	0.0136393	9.93383e-07	-0.0366942	0.0284169	0.196606	-0.0512188	0.020695	0.0133262
FVC_percent	GFR	-0.125209	0.0356174	0.000439124	-0.0779469	0.0751023	0.299328	-0.138903	0.0509017	0.00635582
FVC_percent	glucose	-0.107874	0.0412521	0.00892314	0.00508775	0.0866823	0.953196	-0.156815	0.0615211	0.0108042
gastric_cancer	EKG_ischemia	0.0979683	0.0249463	8.59522e-05	0.0449265	0.0377642	0.23418	0.019849	0.00336928	3.83457e-09
gastric_ulcer	suicidal	0.303724	0.0502177	1.46513e-09	0.525122	0.123171	2.01394e-05	0.279855	0.0741619	0.000160926
gastric_ulcer	EKG_ischemia	0.266424	0.049099	5.75445e-08	0.449237	0.118768	0.000155286	0.288801	0.0723924	6.6245e-05
gastric_ulcer	breast_cancer	0.276056	0.0551446	5.55617e-07	0.523694	0.129074	4.96402e-05	0.349495	0.0828519	2.46137e-05
gastric_ulcer	HCV	0.21994	0.0449574	9.97157e-07	0.487858	0.10698	5.10846e-06	0.237755	0.0684068	0.000509694
gastric_ulcer	EKG_1DAVB	0.0908889	0.0294314	0.00201398	0.0738417	0.0701922	0.292803	0.111153	0.0441462	0.0118077
gastric_ulcer	TSH	-0.0262062	0.0113537	0.0209896	-0.0559567	0.0271101	0.0390128	-0.0402189	0.0160469	0.0121991
GB_adenomyomatosis	cholecystitis	0.470138	0.0274303	7.55064e-66	0.291622	0.0708642	3.86804e-05	0.452528	0.0415152	1.14881e-27
GB_adenomyomatosis	agitation	0.129446	0.0385086	0.00077523	0.127106	0.0960188	0.185583	0.115856	0.0567939	0.0413558
GB_stone	cholecystitis	0.307572	0.0367528	5.82766e-17	0.287186	0.0830794	0.000546714	0.318934	0.0559374	1.18668e-08
GB_stone	CA19_9	-0.311823	0.119522	0.00908258	-0.360487	0.273463	0.187427	-0.257785	0.167424	0.123631
GERD	atrophic_gastritic	-0.065575	0.0239555	0.00619343	-0.0164349	0.0535289	0.758821	-0.0808933	0.035228	0.0216601
GFR	CREATININE	-0.00456722	0.000293711	1.59007e-54	-0.00288811	0.000567423	3.5831e-07	-0.00461187	0.000450976	1.51006e-24
GFR	K	-0.00376594	0.000599878	3.43283e-10	-0.00116461	0.00117779	0.322754	-0.00319506	0.000901079	0.000391396
GFR	URIC_ACID	-0.0107745	0.00214755	5.24503e-07	-0.00168937	0.00418219	0.686253	-0.00988084	0.00320393	0.00204255
GFR	BUN	-0.0306328	0.00649069	2.36433e-06	-0.0244199	0.0126987	0.054476	-0.02233	0.00941187	0.0176666
GFR	Inbody_skeletal_muscle_mass	-0.0269015	0.00586833	4.55783e-06	-0.0238674	0.0115979	0.0396001	-0.0318162	0.0085023	0.000182513
GFR	glucose	0.125458	0.0313024	6.12542e-05	0.0904066	0.061068	0.13876	0.0831126	0.0467758	0.0755962
GFR	HB	-0.00717809	0.00201254	0.000361538	-0.000623126	0.00388429	0.872549	-0.00622252	0.00295709	0.035355
GFR	HCT	-0.0204987	0.0058928	0.000504027	-0.00829884	0.0114538	0.46873	-0.0168546	0.00861188	0.0503323
GFR	urine_PH	0.00552385	0.00161369	0.000619085	0.000960772	0.00314746	0.760173	0.00510171	0.0024353	0.0361797
GFR	Inbody_Fat_percent	0.0315263	0.00954445	0.000956226	0.0339193	0.0186504	0.0689585	0.0324281	0.0140368	0.0208755
GFR	CALCIUM	-0.00196942	0.000623326	0.00158025	0.000719095	0.00122026	0.555663	-0.0022942	0.000928706	0.0134993
GFR	RBC	-0.0019124	0.000670551	0.00434473	-0.000152801	0.00130013	0.906442	-0.00191548	0.000983524	0.0514663
GFR	Coffee consumption	-0.0129768	0.00484833	0.00743843	-0.0133722	0.00960623	0.163912	-0.0157379	0.00732505	0.0316742
GFR	serum_albumin	-0.00116577	0.000443922	0.00863774	-0.000205792	0.000873897	0.81383	-0.000610075	0.000668193	0.361231
GFR	RDW	0.0034095	0.00132388	0.0100128	0.0014724	0.00258749	0.569325	0.00366132	0.00194675	0.060008
GGT	GPT	0.174587	0.00958724	4.27381e-74	0.0967184	0.0155638	5.15509e-10	0.161038	0.0146737	5.06096e-28
GGT	GOT	0.104097	0.00631231	4.24784e-61	0.0579195	0.010258	1.63978e-08	0.0971423	0.00899571	3.48953e-27
GGT	ALP	0.0963964	0.00794833	7.5166e-34	0.0585465	0.013155	8.56664e-06	0.0820118	0.0119495	6.73383e-12
GGT	Alcohol consumption	0.012536	0.00132856	3.88057e-21	0.00670028	0.00223025	0.00266216	0.0116897	0.00203271	8.88193e-09
GGT	breast_cancer	0.0609479	0.00696659	2.16029e-18	0.0710332	0.0116121	9.52621e-10	0.0692194	0.0109039	2.17959e-10
GGT	TG	0.259524	0.0359491	5.22864e-13	0.0827924	0.0607024	0.172597	0.177327	0.0572592	0.00195544
GGT	urine_PU_cat	0.0382029	0.00549647	3.64122e-12	0.0464457	0.00910361	3.36251e-07	0.0422692	0.0084324	5.36689e-07
GGT	spine_spondylolisthesis	0.0336074	0.00521153	1.12845e-10	0.0535581	0.00872401	8.29608e-10	0.0427663	0.0082004	1.83671e-07
GGT	glucose	0.0548168	0.00863234	2.15084e-10	0.0304933	0.0144567	0.03492	0.0494004	0.0135816	0.000275513
GGT	Na	-0.00608173	0.00101498	2.07318e-09	-0.00166621	0.0016852	0.322795	-0.00547901	0.00162213	0.000731031
GGT	Inbody_Body_fat_mass	0.0153933	0.00260464	3.422e-09	0.00760209	0.00436066	0.0812755	0.0155491	0.00408648	0.000141797
GGT	Inbody_Fat_percent	0.0154718	0.0026201	3.52596e-09	0.00790567	0.00438564	0.0714467	0.012321	0.00410808	0.00270687
GGT	WC	0.0217649	0.00371632	4.72514e-09	0.0119081	0.00621828	0.0554896	0.0209157	0.00578219	0.000297729
GGT	HDL	0.0315295	0.00570203	3.21107e-08	0.0159784	0.00955985	0.0946414	0.0277347	0.00901366	0.00209119
GGT	AFP	0.00430096	0.000778291	3.27317e-08	0.00104542	0.00130611	0.423472	0.00288858	0.00119357	0.0155156
GGT	MCH	0.00458064	0.000868012	1.31201e-07	0.00331804	0.0014527	0.0223684	0.00406682	0.00137136	0.00302151
GGT	HTN_diagnosis	0.00655948	0.00139026	2.37969e-06	0.00424218	0.00233551	0.069312	0.00562294	0.00213643	0.00848989
GGT	CL	-0.00517481	0.00113028	4.68683e-06	-0.0010529	0.0018998	0.579432	-0.00570805	0.00182152	0.00172635
GGT	DM_diagnosis	0.0100429	0.00228727	1.1296e-05	0.0074559	0.00385241	0.0529431	0.00946555	0.00359474	0.00845927
GGT	URIC_ACID	0.00221802	0.000570811	0.000102018	0.000516648	0.000958351	0.589817	0.00158203	0.000900886	0.0790753
GGT	PT	-0.000168919	4.56436e-05	0.000214894	-3.70597e-06	7.64235e-05	0.961324	-0.00013763	6.87448e-05	0.0452794
GGT	HBA1C	0.00102273	0.000282478	0.000293938	0.000424309	0.000475207	0.371914	0.000471415	0.000441866	0.286029
GGT	MCHC	0.00210895	0.000598118	0.000421934	0.00165537	0.00100659	0.100066	0.00302124	0.000934644	0.00122712
GGT	HB	0.00182336	0.000518903	0.000441612	0.00200203	0.00086994	0.0213723	0.00269616	0.000823508	0.00106041
GGT	Visceral adipose tissue area	8.91335	3.06965	0.0036878	3.64072	5.14955	0.479567	-0.0469828	4.78432	0.992165
GGT	education	-0.00455069	0.0018003	0.01148	-0.00884046	0.00301807	0.00339866	-0.00658204	0.00275732	0.0169812
GGT	CA19_9	-0.0233665	0.00924921	0.0115264	-0.0253278	0.0154619	0.101404	-0.0356943	0.0134353	0.00788967
GGT	nocturia_frequency	0.00108707	0.000435534	0.0125623	0.000932559	0.00072987	0.201353	0.000913035	0.000690704	0.186204
glucose	HBA1C	0.0152317	0.000824237	3.00691e-76	0.00914469	0.00143029	1.62013e-10	0.0149181	0.00127135	8.52879e-32
glucose	DM_diagnosis	0.088095	0.00555251	1.0933e-56	0.0458122	0.00931311	8.69367e-07	0.087358	0.00833609	1.07327e-25
glucose	metabolic_syndrome	0.0394839	0.00331618	1.0954e-32	0.0159115	0.00562513	0.00467457	0.0385337	0.00492466	5.09138e-15
glucose	Fatty liver	0.0212042	0.00273121	8.25161e-15	0.00782425	0.00459335	0.0884956	0.0225584	0.00402784	2.13579e-08
glucose	Inbody_Body_fat_mass	0.0467241	0.00648883	5.99078e-13	0.018726	0.0111679	0.0935885	0.0511567	0.00961104	1.02239e-07
glucose	WC	0.0642547	0.00925197	3.78522e-12	0.0163449	0.0157687	0.299948	0.0610254	0.0138774	1.09528e-05
glucose	Inbody_Fat_percent	0.0385194	0.00652639	3.58895e-09	0.0195313	0.0112342	0.0821118	0.044697	0.00971295	4.18879e-06
glucose	Visceral adipose tissue area	39.9385	7.63718	1.69989e-07	27.5962	13.1547	0.0359202	45.5297	11.3547	6.07774e-05
glucose	HTN_diagnosis	0.0180213	0.0034548	1.82534e-07	0.00960221	0.00590767	0.104082	0.0128816	0.0050714	0.0110835
glucose	GFR	0.088028	0.0178448	8.09871e-07	0.0823335	0.0306088	0.00714805	0.0555521	0.026765	0.0379357
glucose	GGT	0.272132	0.0558605	1.10676e-06	0.183212	0.0958258	0.0558859	0.277917	0.0847952	0.00104725
glucose	GPT	0.103451	0.0215419	1.56841e-06	0.0485554	0.0369932	0.189335	0.100925	0.0316116	0.00140968
glucose	HDL	-0.0613972	0.0141027	1.33935e-05	-0.0189596	0.0241903	0.433177	-0.0655309	0.0205972	0.00146491
glucose	Na	-0.0105048	0.00253317	3.36989e-05	-0.00556365	0.00435089	0.200989	-0.00799166	0.00373256	0.0322687
glucose	CREATININE	-0.000582458	0.000151155	0.000116494	-0.000587187	0.000259496	0.0236482	-0.000696912	0.000227014	0.00214129
glucose	MCHC	0.00561759	0.00150006	0.000180462	0.00285517	0.00257461	0.267441	0.00553799	0.00219365	0.0115847
glucose	WBC	0.00670844	0.00187926	0.00035737	0.00157253	0.00321914	0.625199	0.00343059	0.00279512	0.219692
glucose	CALCIUM	0.00142415	0.000424731	0.000799249	0.000558623	0.000728846	0.44341	0.000973454	0.000611267	0.111268
glucose	ALP	0.0618793	0.01853	0.000839567	-0.00211089	0.0318113	0.947094	0.0340968	0.0276056	0.216779
glucose	serum_albumin	0.000838842	0.000303413	0.00569768	0.000650037	0.000521437	0.212534	0.00101173	0.000457316	0.026945
glucose	TSH	-0.00990152	0.0035815	0.00569881	-0.00749048	0.00618202	0.225644	-0.012317	0.00497471	0.0132895
glucose	HB	0.00347202	0.00128633	0.00695148	-0.000256958	0.00220966	0.907424	0.00337495	0.00192878	0.0801557
glucose	serum_protein	0.0014044	0.000534103	0.00855239	0.00130298	0.000917984	0.155785	0.000673225	0.000781604	0.389052
glucose	education	-0.0113815	0.00448913	0.0112339	-0.0139347	0.00774531	0.0720006	-0.0131135	0.0067021	0.0503907
glucose	Alcohol consumption	0.00828602	0.00327901	0.0115045	-0.000188203	0.00563186	0.973342	0.0087892	0.00490315	0.0730428
glucose	URIC_ACID	-0.00345334	0.00141058	0.0143581	-0.00329453	0.00242639	0.174529	-0.00195735	0.00208922	0.34882
glucose	GB_stone	0.0140609	0.00577346	0.0148741	-0.000681509	0.00991238	0.945186	0.0172381	0.00855105	0.0438098
glucose	spine_spondylolisthesis	0.0308484	0.0131751	0.0192109	0.0763306	0.0230964	0.000950193	0.0455487	0.0194182	0.0189931
GOT	GPT	0.547901	0.0243949	1.02974e-111	0.273176	0.041731	5.90514e-11	0.537467	0.0373966	7.7482e-47
GOT	GGT	0.740641	0.0579961	2.39504e-37	0.0398953	0.102872	0.698152	0.584848	0.0869551	1.74554e-11
GOT	WC	0.100681	0.0092526	1.415e-27	-0.00629845	0.0161612	0.696738	0.0904893	0.0136687	3.58713e-11
GOT	Inbody_Body_fat_mass	0.0651162	0.00659597	5.4996e-23	-0.00445342	0.0113771	0.695474	0.0653691	0.00960415	1.00117e-11
GOT	BMI	0.0321468	0.00330612	2.39609e-22	0.00253361	0.00596314	0.670925	0.0243536	0.00496452	9.31708e-07
GOT	Fatty liver	0.0249509	0.00259004	5.77834e-22	0.00453921	0.00464033	0.327971	0.0257499	0.00389125	3.656e-11
GOT	Inbody_Fat_percent	0.0620788	0.00698558	6.29461e-19	-0.00934122	0.0117294	0.425803	0.0610206	0.0098965	7.00918e-10
GOT	metabolic_syndrome	0.0279389	0.00321892	3.97193e-18	0.000773945	0.00560938	0.890261	0.0282315	0.00468317	1.65709e-09
GOT	Intraocular pressure, Left	0.0339351	0.00392258	5.09497e-18	-0.00586218	0.00655023	0.370809	0.0312456	0.00564705	3.14643e-08
GOT	Intraocular pressure, right	0.0341378	0.0039952	1.28867e-17	-0.000568331	0.00662028	0.931588	0.0276731	0.00572066	1.31552e-06
GOT	HB	0.01091	0.00140749	9.08989e-15	-0.00412123	0.00235445	0.0800485	0.00862653	0.00198544	1.39341e-05
GOT	Weight	0.0800513	0.0103606	1.10568e-14	0.0126957	0.0188439	0.500482	0.0802178	0.0155297	2.39852e-07
GOT	retardation	0.0651736	0.00859726	3.43607e-14	0.0378127	0.0151621	0.0126351	0.0768032	0.0127021	1.48048e-09
GOT	education	-0.0357279	0.00473737	4.63814e-14	0.00641762	0.00798809	0.421744	-0.0377076	0.00674653	2.28143e-08
GOT	HBA1C	0.00514778	0.000710348	4.2662e-13	-0.00159606	0.00123662	0.19682	0.00523026	0.00104736	5.9221e-07
GOT	BASOPHIL	0.00248108	0.000345148	6.55279e-13	2.40406e-05	0.000600921	0.968088	0.00158569	0.000515368	0.00209226
GOT	TCO2	-0.0227596	0.003203	1.19703e-12	0.00285844	0.00567185	0.614283	-0.0213271	0.00479359	8.62397e-06
GOT	CL	0.0217411	0.00306661	1.34467e-12	-0.00352226	0.00516692	0.495432	0.0173416	0.00440071	8.12685e-05
GOT	glucose	0.138551	0.0205888	1.70314e-11	-0.0181388	0.0369107	0.623127	0.128852	0.0306654	2.64713e-05
GOT	ALP	0.125483	0.0188128	2.55599e-11	0.0336205	0.0338	0.319888	0.0954978	0.0271927	0.000444922
GOT	MCH	0.0166917	0.00251268	3.07398e-11	-0.00954948	0.00406861	0.0189195	0.0115428	0.00348016	0.000910703
GOT	cognitive_funx	0.0381809	0.00586422	7.47403e-11	0.00111662	0.0103832	0.91436	0.0437187	0.00879433	6.65288e-07
GOT	Total adipose tissue area	88.768	13.9197	1.80393e-10	10.214	25.1401	0.684535	85.092	20.87	4.55727e-05
GOT	loss_of_interest	0.0481767	0.00788588	1.0011e-09	0.00832989	0.0141805	0.556924	0.0589949	0.0118081	5.84852e-07
GOT	PCT	-0.000349705	5.74144e-05	1.12285e-09	4.33562e-05	9.88612e-05	0.660983	-0.000342202	8.18747e-05	2.92043e-05
GOT	Visceral adipose tissue area	44.0947	7.29299	1.48325e-09	6.97381	13.1604	0.596176	40.3439	10.8029	0.000188046
GOT	urine_PH	-0.00707369	0.00119528	3.25813e-09	-0.00138368	0.00204592	0.498843	-0.00644537	0.00176372	0.000257767
GOT	depression_score	0.00771717	0.00131697	4.63407e-09	-0.00437845	0.00225991	0.0526912	0.00446108	0.00195485	0.0224857
GOT	MCV	-0.0321309	0.00560423	9.84796e-09	0.00715159	0.00979136	0.465147	-0.0274184	0.0076797	0.000356653
GOT	agitation	0.053462	0.00946394	1.6136e-08	0.0303145	0.016945	0.0736165	0.0628258	0.013804	5.33196e-06
GOT	RDW	-0.00488025	0.00089199	4.47005e-08	0.00226096	0.00154708	0.143896	-0.00360683	0.00128913	0.00514399
GOT	TG	0.463315	0.084838	4.72991e-08	-0.0551791	0.15398	0.72008	0.398548	0.125463	0.00149007
GOT	BUN	-0.0245239	0.00469988	1.80896e-07	0.0105012	0.0076183	0.168073	-0.0136442	0.00668994	0.0413993
GOT	serum_protein	0.00237674	0.000511683	3.40151e-06	-0.000102161	0.000924757	0.912034	0.00185986	0.00075983	0.0143761
GOT	HDL	-0.0640998	0.0138883	3.92358e-06	0.0436197	0.0245415	0.0755046	-0.0560412	0.0201742	0.00547173
GOT	HCT	-0.0165545	0.00373961	9.56458e-06	0.00630891	0.00660724	0.339654	-0.0161906	0.00551922	0.00335177
GOT	VitD3	0.0595579	0.0137025	1.38336e-05	-0.0390984	0.0239383	0.102407	0.0628882	0.0200367	0.00169726
GOT	PHOSPHORUS	-0.00254531	0.000586402	1.42126e-05	0.0031451	0.000997891	0.00162295	-0.000777451	0.0008405	0.354973
GOT	DM_diagnosis	0.0230611	0.00543133	2.17688e-05	0.00880811	0.00982069	0.369776	0.0318913	0.00796234	6.19472e-05
GOT	MCHC	0.00715463	0.00169394	2.4036e-05	-0.000294151	0.00284122	0.917542	0.00501656	0.00252915	0.0473116
GOT	MPV	-0.00446703	0.00106793	2.87831e-05	0.000224984	0.0018021	0.900646	-0.00508289	0.00155532	0.00108282
GOT	FEV1_FVC_percent	0.0268575	0.00694791	0.000110837	-0.018333	0.0124181	0.139861	0.0314043	0.0105056	0.00279619
GOT	Alcohol consumption	0.0115756	0.00315489	0.000243405	0.00453593	0.00571052	0.427014	0.0155024	0.0046147	0.000781293
GOT	GFR	-0.0591998	0.017481	0.000707821	0.044692	0.0311191	0.150957	-0.0649024	0.0258771	0.0121382
GOT	cataract	-0.0186637	0.00566447	0.000984654	0.0226727	0.0101084	0.0248999	-0.0120793	0.00857615	0.158991
GOT	TSH	-0.0112956	0.00346244	0.00110499	-0.0125396	0.00634208	0.0480184	-0.0144117	0.00486512	0.00305396
GOT	spine_spondylolisthesis	0.0393453	0.0123687	0.00146754	0.114535	0.0226521	4.27562e-07	0.0466984	0.0181901	0.0102513
GOT	CREATININE	0.000400432	0.000144068	0.00544488	-0.000443325	0.000259144	0.087132	0.000288021	0.000215066	0.180499
GOT	DEXA_bone_density	-0.0107082	0.00386542	0.005601	0.00915674	0.00697667	0.189358	-0.0109551	0.00586124	0.0616132
GOT	WBC	-0.00490071	0.00180742	0.00669929	-0.00593575	0.00329025	0.071225	-0.00468285	0.00270477	0.0833927
GOT	URIC_ACID	-0.00404952	0.00153595	0.00837697	0.00421381	0.00272276	0.121713	-0.00601895	0.00212144	0.00455111
GOT	SEG_NEUT.	-0.0246106	0.0100516	0.0143479	-0.0253325	0.0181623	0.16308	-0.0124594	0.0147263	0.397515
GOT	HTN_diagnosis	0.00806816	0.00330568	0.0146591	0.0072335	0.0060362	0.230779	0.00785291	0.00500775	0.116846
GOT	Inbody_skeletal_muscle_mass	0.00916705	0.00376838	0.01499	0.0119451	0.00687273	0.0822025	0.00898028	0.00559672	0.108591
GOT	LYMPHOCYTE	0.0214982	0.00895639	0.0163806	0.0295095	0.0162319	0.0690645	0.0219983	0.0131771	0.0950329
GPT	GOT	0.286528	0.0153989	2.81648e-77	0.161868	0.027088	2.29193e-09	0.270274	0.0240852	3.19435e-29
GPT	GGT	0.679606	0.053839	1.57842e-36	0.134685	0.0979946	0.169314	0.508641	0.0817031	4.80097e-10
GPT	WC	0.0927741	0.00874953	2.8758e-26	0.0305396	0.0153438	0.0465513	0.0727671	0.0132285	3.78099e-08
GPT	Inbody_Body_fat_mass	0.0642324	0.00619824	3.65308e-25	0.0208451	0.0109944	0.0579624	0.0604799	0.00940769	1.28632e-10
GPT	BMI	0.031903	0.00314416	3.42603e-24	0.0163358	0.0057045	0.00418754	0.0287852	0.00482329	2.40254e-09
GPT	Inbody_Fat_percent	0.0609849	0.00618104	5.81897e-23	0.0236499	0.0111643	0.034146	0.0547185	0.00947187	7.60671e-09
GPT	Fatty liver	0.0237726	0.00247449	7.46398e-22	0.0111675	0.00442982	0.0117027	0.0255439	0.00366815	3.31467e-12
GPT	Weight	0.0849632	0.00991656	1.05478e-17	0.027334	0.017932	0.12743	0.0744931	0.0149596	6.37093e-07
GPT	ALP	0.150475	0.0179881	5.99862e-17	0.0754011	0.0322838	0.0195135	0.124319	0.0271642	4.72654e-06
GPT	HB	0.00979171	0.00126083	8.09467e-15	0.00255031	0.00218518	0.243173	0.00977935	0.00189832	2.58283e-07
GPT	HBA1C	0.00469299	0.000661725	1.32138e-12	0.000108585	0.00119331	0.927497	0.00376084	0.000998823	0.000166366
GPT	glucose	0.136531	0.0196427	3.63421e-12	0.0261697	0.0353629	0.459279	0.110476	0.0295663	0.000186562
GPT	metabolic_syndrome	0.0203932	0.00297894	7.60571e-12	0.00340275	0.0053716	0.526426	0.0173786	0.00449342	0.000109923
GPT	Total adipose tissue area	81.3263	13.2911	9.42537e-10	29.8876	24.1838	0.216514	85.2068	19.934	1.91615e-05
GPT	education	-0.0253407	0.00424131	2.30443e-09	-0.0120771	0.00760697	0.11237	-0.0228822	0.00630364	0.000283417
GPT	TG	0.503599	0.0844905	2.51587e-09	-0.0289043	0.147883	0.845037	0.377402	0.125146	0.002564
GPT	MCV	-0.0282485	0.0047576	2.8932e-09	-0.00515107	0.00859936	0.549169	-0.0145429	0.00730508	0.0465039
GPT	Intraocular pressure, Left	0.0205969	0.00370895	2.8032e-08	-0.000144206	0.00646438	0.982203	0.0191896	0.00540763	0.000387273
GPT	Visceral adipose tissue area	37.781	6.96764	5.88191e-08	16.6553	12.7041	0.189851	26.4584	10.7782	0.0140958
GPT	suicidal	0.0785905	0.0148549	1.21962e-07	0.108235	0.0272869	7.29212e-05	0.0920862	0.0217239	2.24581e-05
GPT	urine_PH	-0.00535997	0.00106446	4.76895e-07	-0.00383548	0.00184747	0.0378868	-0.00360889	0.00157878	0.0222615
GPT	Total_chol	0.18679	0.0383946	1.1445e-06	-0.029077	0.0695865	0.676053	0.135927	0.0574032	0.0178878
GPT	HDL	-0.0627005	0.0128919	1.15285e-06	0.00801789	0.0234173	0.732056	-0.0538621	0.0193601	0.00540045
GPT	MCHC	0.00700528	0.00152745	4.51246e-06	0.00376089	0.00261643	0.150601	0.0056081	0.00227906	0.0138662
GPT	Na	-0.010612	0.00245096	1.4929e-05	-0.00300384	0.00424233	0.478905	-0.00735367	0.00366582	0.044855
GPT	BASOPHIL	0.00136553	0.000317975	1.75125e-05	-0.000440529	0.000566001	0.43638	0.000671944	0.00048626	0.167014
GPT	serum_protein	0.0020896	0.000488967	1.92436e-05	-0.000219495	0.000887791	0.804725	0.00150856	0.000741935	0.0420241
GPT	Intraocular pressure, right	0.015619	0.00368189	2.21426e-05	-0.000890981	0.00632226	0.887927	0.00922911	0.0053498	0.0845039
GPT	DM_diagnosis	0.0218503	0.00516343	2.31885e-05	0.014938	0.00927248	0.107179	0.0296417	0.00789	0.000172054
GPT	Dyslipid_diagnosis	0.013197	0.00322772	4.33871e-05	0.0145116	0.00581518	0.012579	0.0116899	0.0049053	0.0171671
GPT	LDL_chol	0.137464	0.0341156	5.59302e-05	0.0112812	0.0619001	0.855388	0.098844	0.0517364	0.0560649
GPT	TSH	-0.0132626	0.00332872	6.76851e-05	-0.00810384	0.00606023	0.181152	-0.0114382	0.00467597	0.0144382
GPT	RDW	-0.00302633	0.000811372	0.000191565	0.000100668	0.00146622	0.945262	-0.00234353	0.00121937	0.0546168
GPT	agitation	0.0333329	0.00916814	0.000277188	0.0111754	0.0165034	0.498308	0.0354408	0.0136401	0.00936917
GPT	PHOSPHORUS	-0.00185087	0.000513627	0.000313924	-0.000440205	0.000924809	0.634078	-0.00206089	0.000788637	0.0089692
GPT	MCH	0.00724885	0.00206556	0.000449135	-0.000174693	0.00365076	0.961835	0.00660011	0.00309411	0.0329151
GPT	BUN	-0.014043	0.00412702	0.000667219	-0.00260077	0.00731391	0.722145	-0.010534	0.00625476	0.0921521
GPT	PCT	-0.00016559	5.13029e-05	0.00124794	2.11892e-05	9.04942e-05	0.814869	-0.000248537	7.94505e-05	0.00175878
GPT	gastric_cancer	0.0459885	0.0145229	0.00154221	0.0732542	0.0266796	0.0060381	0.0431643	0.0215577	0.0452561
GPT	MPV	-0.00282194	0.000918873	0.00213278	5.49169e-05	0.001616	0.972891	-0.00164786	0.001405	0.240854
GPT	Inbody_skeletal_muscle_mass	0.0105248	0.00360321	0.0034897	-0.00026138	0.0065434	0.968136	0.0099765	0.00518355	0.0542737
GPT	serum_albumin	0.000791076	0.000281032	0.00487922	0.000602603	0.000510489	0.237824	0.000649621	0.000418867	0.120926
GPT	HTN_diagnosis	0.00879232	0.00317937	0.00568486	0.00937138	0.00581068	0.106791	0.00484922	0.00477547	0.309895
GPT	AFP	0.00451087	0.00179534	0.0119862	0.00741472	0.00325369	0.0226748	0.00400571	0.00266552	0.132894
GPT	CL	0.00678533	0.00279251	0.015106	0.00256019	0.00499714	0.608419	0.00688091	0.00399227	0.0847874
guilt_feeling	depression_score	0.111113	0.00789759	5.86758e-45	0.0786896	0.0177928	9.75417e-06	0.107264	0.012019	4.47428e-19
guilt_feeling	Depressed_mood	0.242466	0.0464729	1.81495e-07	0.356913	0.103866	0.000589768	0.283173	0.068363	3.43998e-05
guilt_feeling	SOL	0.111148	0.0248216	7.53943e-06	0.0801033	0.056747	0.158072	0.11556	0.0368568	0.00171636
guilt_feeling	WASO	0.0845061	0.0311915	0.0067432	0.177353	0.0704129	0.0117769	0.0615355	0.0454072	0.175356
guilt_feeling	TSH	-0.0474067	0.0201398	0.0185788	-0.0733635	0.0461519	0.111923	-0.0598082	0.0294971	0.042602
HB	RBC	0.139085	0.00845881	9.47955e-61	0.0775048	0.0183553	2.41643e-05	0.135027	0.0129502	1.87337e-25
HB	HCT	1.18202	0.0778659	4.78024e-52	0.967925	0.171692	1.72477e-08	1.16143	0.119696	2.92373e-22
HB	RDW	-0.200176	0.0156407	1.67403e-37	-0.121211	0.033806	0.000336439	-0.200809	0.0236676	2.16535e-17
HB	MCH	0.485068	0.0392028	3.64536e-35	0.28126	0.0835705	0.000763943	0.45706	0.0608188	5.6862e-14
HB	MCHC	0.317221	0.0291739	1.54271e-27	0.237731	0.0620671	0.000128025	0.297776	0.0438197	1.07948e-11
HB	GPT	3.19669	0.377799	2.6427e-17	2.64091	0.80633	0.00105578	2.84459	0.562721	4.30231e-07
HB	serum_total_bil	0.0603531	0.00767329	3.68092e-15	0.0182947	0.0164899	0.267235	0.052104	0.0111844	3.18336e-06
HB	metabolic_syndrome	0.397455	0.0561553	1.46486e-12	0.304114	0.122807	0.0132733	0.383058	0.08341	4.38042e-06
HB	PCT	-0.00674534	0.000955494	1.67062e-12	-0.00228407	0.002025	0.259346	-0.00782274	0.00142035	3.63698e-08
HB	WC	1.09832	0.159893	6.4609e-12	0.802759	0.347533	0.0208949	1.31809	0.236509	2.50246e-08
HB	Inbody_Body_fat_mass	0.766608	0.111618	6.50556e-12	0.357184	0.242049	0.140034	0.790364	0.167073	2.23802e-06
HB	GOT	1.60291	0.235836	1.07034e-11	1.00706	0.502792	0.0451844	1.63395	0.354852	4.13239e-06
HB	Inbody_Fat_percent	0.742148	0.11508	1.12602e-10	0.229326	0.246037	0.351296	0.781736	0.169709	4.09816e-06
HB	GFR	-1.88678	0.308068	9.09474e-10	-1.32631	0.657561	0.0436944	-1.49859	0.454363	0.00097296
HB	glucose	2.16273	0.367075	3.82015e-09	2.08439	0.801435	0.00929996	2.44854	0.543806	6.71307e-06
HB	serum_protein	0.0525666	0.00913004	8.53504e-09	0.0122664	0.0197714	0.534986	0.0415307	0.0136927	0.00242097
HB	BMI	0.329562	0.0578299	1.20644e-08	0.153048	0.126812	0.227473	0.285484	0.086628	0.000982426
HB	ALP	1.78598	0.315858	1.56415e-08	0.950196	0.682256	0.163703	1.53438	0.466686	0.00100968
HB	WBC	0.167121	0.0320152	1.78887e-07	0.032158	0.0693591	0.642902	0.126987	0.0465119	0.00632929
HB	CALCIUM	0.0441256	0.0085406	2.38436e-07	0.0285467	0.0180924	0.114605	0.0456966	0.0119154	0.000125523
HB	CREATININE	0.0125333	0.00255774	9.57585e-07	0.00883245	0.00549257	0.10782	0.0113905	0.00374474	0.00235228
HB	TG	7.26679	1.51013	1.49415e-06	6.27331	3.27617	0.0555144	7.18972	2.22724	0.00124622
HB	GGT	4.24857	0.954021	8.45501e-06	6.37807	2.05672	0.00192817	4.70714	1.39486	0.000739132
HB	depression_score	0.0948316	0.0221339	1.83195e-05	-0.0435498	0.0474585	0.358807	0.112117	0.0327574	0.000620121
HB	MPV	-0.0714091	0.0169055	2.39975e-05	-0.0658656	0.0363686	0.0701324	-0.083051	0.0251077	0.000940374
HB	BASOPHIL	0.0270365	0.00682593	7.46847e-05	-0.00280648	0.0145806	0.847366	0.0241047	0.00923472	0.00904811
HB	Intraocular pressure, right	0.233559	0.0646362	0.000302157	0.143385	0.136917	0.294988	0.21958	0.0962966	0.0225929
HB	Intraocular pressure, Left	0.224915	0.0648089	0.000519629	0.0392546	0.139369	0.778204	0.150329	0.0956779	0.116135
HB	TCO2	-0.182372	0.054828	0.000880219	-0.00206803	0.119195	0.986157	-0.159609	0.0822689	0.0523695
HB	EKG_axis	0.395946	0.119986	0.000967058	0.757393	0.262218	0.0038719	0.273128	0.175117	0.118834
HB	aPTT	0.284266	0.0944652	0.00261926	-0.00246629	0.203441	0.990328	0.262161	0.138858	0.0590295
HB	AFP	0.0867129	0.0321266	0.00695271	0.130312	0.0695124	0.0608399	0.105622	0.0476181	0.0265481
HB	BUN	-0.202702	0.075174	0.00700862	0.0216901	0.161023	0.892848	-0.102017	0.111787	0.361453
HBA1C	glucose	12.3969	0.658505	4.64145e-79	7.55375	1.18301	1.71157e-10	12.5343	1.03215	6.18432e-34
HBA1C	DM_diagnosis	2.58031	0.150721	1.05763e-65	1.06256	0.263346	5.46377e-05	2.32322	0.23024	6.09058e-24
HBA1C	Fatty liver	0.551917	0.0712028	9.0927e-15	0.263343	0.125818	0.0363444	0.559227	0.107098	1.77347e-07
HBA1C	Inbody_Body_fat_mass	1.23887	0.175393	1.62436e-12	0.438591	0.309129	0.155959	1.02231	0.26432	0.000109875
HBA1C	Inbody_Fat_percent	1.1503	0.176817	7.73884e-11	0.438371	0.310045	0.157393	1.01332	0.262972	0.000116516
HBA1C	WC	1.51781	0.246761	7.70337e-10	0.427144	0.436007	0.327248	1.45031	0.369892	8.82171e-05
HBA1C	CL	-0.44536	0.0766206	6.15336e-09	-0.504563	0.135321	0.000192513	-0.470851	0.114358	3.8326e-05
HBA1C	GPT	2.97798	0.585246	3.61044e-07	-0.0446212	1.02508	0.96528	1.91463	0.869126	0.0275989
HBA1C	Na	-0.333963	0.0683941	1.04523e-06	-0.369445	0.119923	0.00206521	-0.28043	0.101524	0.00574117
HBA1C	MCV	-0.512082	0.141655	0.000300363	-0.0954624	0.24862	0.701001	-0.361615	0.211446	0.0872288
HBA1C	GGT	5.30946	1.49356	0.000378132	2.35163	2.64498	0.373953	4.34772	2.2335	0.0515832
HBA1C	Intraocular pressure, right	0.341677	0.0988922	0.000550203	0.0310003	0.175504	0.859794	0.234427	0.14797	0.113129
HBA1C	MPV	-0.0873747	0.0254375	0.000592816	-0.105288	0.0446284	0.0183135	-0.11151	0.0380799	0.00340803
HBA1C	GB_stone	0.506161	0.152878	0.000929984	0.380699	0.269577	0.157889	0.455208	0.228904	0.0467409
HBA1C	Intraocular pressure, Left	0.330638	0.0999508	0.000939624	0.0270372	0.177377	0.87885	0.285707	0.149377	0.0557922
HBA1C	education	-0.368949	0.121211	0.00233564	-0.353131	0.213026	0.0973798	-0.476686	0.178871	0.00769961
HBA1C	TSH	-0.291964	0.0962541	0.00241922	-0.403007	0.169862	0.0176655	-0.343297	0.133044	0.00987092
HBA1C	GOT	1.02797	0.357273	0.00401145	-0.171743	0.627919	0.78446	0.554207	0.53124	0.296841
HBA1C	PSA	-0.094518	0.0399488	0.0179826	-0.088924	0.0704274	0.20672	-0.0847159	0.0594916	0.154447
HBV	TSH	-0.0504697	0.014066	0.000333156	-0.0821574	0.0343973	0.016918	-0.0752663	0.019893	0.000154609
HBV	PSA	-0.0153343	0.00580969	0.00830448	-0.0335727	0.0143065	0.018942	-0.0129093	0.00888808	0.146382
HBV	PLT	-0.673247	0.259571	0.0094951	0.65162	0.632985	0.303273	-0.949093	0.391974	0.0154645
HCT	RBC	0.0618819	0.00348135	1.09856e-70	0.0431458	0.00806914	8.94174e-08	0.0657213	0.00546643	2.69954e-33
HCT	HB	0.172846	0.010618	1.40062e-59	0.168616	0.0238018	1.39866e-12	0.191458	0.0167322	2.5642e-30
HCT	CALCIUM	0.0251953	0.00293949	1.02304e-17	0.0181555	0.00630091	0.00395897	0.0222195	0.00435012	3.25939e-07
HCT	WBC	0.0885483	0.0123188	6.57265e-13	0.0450212	0.0269306	0.0945742	0.0735575	0.0185317	7.20922e-05
HCT	ALP	0.784809	0.122007	1.25533e-10	0.539704	0.264343	0.041183	0.647829	0.177207	0.000256408
HCT	MCV	0.2364	0.0367943	1.31952e-10	0.139976	0.0799472	0.0799712	0.201491	0.0532807	0.000155771
HCT	RDW	-0.0364244	0.00576817	2.70639e-10	-0.0390665	0.012631	0.001982	-0.0287634	0.00865223	0.000886111
HCT	MPV	-0.0374829	0.00636571	3.90304e-09	-0.0330886	0.013995	0.0180629	-0.034706	0.00931404	0.000194383
HCT	serum_protein	0.0184332	0.00351558	1.57736e-07	0.0130771	0.00765613	0.0876266	0.0165114	0.00528309	0.00177609
HCT	URIC_ACID	0.0447696	0.00933849	1.63414e-06	0.0384797	0.0205355	0.0609557	0.0522205	0.0138044	0.000155014
HCT	Na	0.0709639	0.0168028	2.40709e-05	-0.0296785	0.0359733	0.409364	0.0792314	0.0251273	0.00161492
HCT	GOT	0.304607	0.0869422	0.000459084	0.325975	0.188135	0.0831558	0.341929	0.12986	0.00846204
HCT	PCT	-0.00126601	0.000365214	0.000527277	-0.00120053	0.00079493	0.130983	-0.00116835	0.000535134	0.0290145
HCT	MCHC	-0.034818	0.0100685	0.00054397	-0.000151738	0.0216241	0.994401	-0.0418732	0.0150336	0.00534753
HCT	GFR	-0.385559	0.123047	0.00172785	-0.741696	0.263955	0.00495514	-0.434437	0.174174	0.0126218
HCT	PSA	0.0277837	0.0096488	0.00398306	0.0122655	0.0214053	0.566638	0.0336995	0.0144476	0.0196725
HCT	atrophic_gastritic	-0.045018	0.0182318	0.0135414	-0.0209622	0.0393886	0.594595	-0.0322982	0.0270083	0.23175
HCT	PHOSPHORUS	0.00957622	0.004028	0.0174347	0.000322062	0.00873339	0.970583	0.00688166	0.0055544	0.215361
HCV	suicidal	0.0996436	0.0212466	2.73392e-06	0.0219919	0.0284141	0.438943	-0.0235231	0.0025021	5.38635e-21
HDL	metabolic_syndrome	-0.0466701	0.00596323	5.02376e-15	-0.00807874	0.0132284	0.541389	-0.0414621	0.00899348	4.02202e-06
HDL	TG	-1.25718	0.162622	1.06974e-14	-0.144171	0.319756	0.652076	-0.96908	0.275747	0.000440788
HDL	WC	-0.0961754	0.0158623	1.33494e-09	0.00881226	0.0315541	0.780034	-0.0593536	0.0251812	0.0184204
HDL	Total_chol	0.460599	0.0789991	5.52859e-09	0.316661	0.169282	0.0613986	0.428628	0.119538	0.000336161
HDL	Visceral adipose tissue area	-69.9475	12.9325	6.34992e-08	25.7394	26.1636	0.32522	-54.4642	22.839	0.0170929
HDL	Inbody_Body_fat_mass	-0.0574512	0.0117699	1.05441e-06	0.0258224	0.0229737	0.261013	-0.0410463	0.0176738	0.020209
HDL	CALCIUM	0.00343898	0.000721369	1.8671e-06	0.0019674	0.00145687	0.176879	0.00221699	0.0011392	0.0516442
HDL	glucose	-0.16696	0.0356158	2.76152e-06	-0.147541	0.0724721	0.0417673	-0.178476	0.0595904	0.00274412
HDL	Inbody_Fat_percent	-0.0535265	0.0117249	4.99048e-06	0.0243968	0.0229787	0.288365	-0.0547402	0.0176453	0.00192052
HDL	WBC	-0.0140709	0.0032087	1.15858e-05	-0.00218493	0.00641669	0.733475	-0.00710822	0.00553109	0.198744
HDL	serum_albumin	0.00171178	0.000507908	0.000750978	0.00136244	0.00103828	0.18945	0.00147379	0.000787058	0.0611326
HDL	MCHC	-0.00867373	0.00260543	0.000871287	-0.0132134	0.00530851	0.0128065	-0.00747191	0.00427073	0.0801937
HDL	LDL_chol	-0.188966	0.0634848	0.00291499	-0.0995005	0.128622	0.439174	-0.0702633	0.103737	0.4982
HDL	education	0.0207117	0.00754365	0.00604044	0.0107082	0.0155904	0.49218	0.021674	0.0129961	0.0953692
HDL	ALP	-0.0833524	0.0311154	0.00738842	0.0328819	0.0630354	0.60192	-0.0756597	0.0504442	0.133648
HDL	MPV	0.00395667	0.00155623	0.0110074	0.005312	0.00314679	0.0913976	0.00384395	0.00251548	0.126483
HDL	MONOCYTE	0.00581893	0.00245906	0.017966	0.000411178	0.0049731	0.934106	0.00583165	0.00384759	0.129605
Height	Inbody_skeletal_muscle_mass	0.293728	0.0158106	4.85286e-77	0.202782	0.0361648	2.05662e-08	0.296089	0.02405	7.86745e-35
Height	FVC_L	0.0407606	0.00245205	4.74254e-62	0.0225003	0.00545306	3.6883e-05	0.0391839	0.00367902	1.73211e-26
Height	Weight	0.604704	0.0412537	1.19437e-48	0.295995	0.0941878	0.00167451	0.565951	0.0621816	8.90333e-20
Height	FEV1_L	0.0261358	0.00200811	1.00379e-38	0.0168554	0.00442527	0.000139592	0.0259856	0.00302906	9.59012e-18
Height	WC	0.208392	0.0337292	6.47622e-10	-0.0272664	0.0765396	0.721662	0.222245	0.0504452	1.05457e-05
Height	PLT	-0.768172	0.241767	0.00148643	-0.653857	0.538371	0.224552	-0.801712	0.361784	0.0266917
Height	PCT	-0.000585014	0.000201334	0.00366441	-0.000651448	0.000447438	0.145406	-0.000631471	0.000298931	0.0346494
Height	WBC	-0.0193212	0.00691645	0.00521379	-0.0216376	0.0154883	0.162405	-0.0299143	0.0101034	0.00306836
HTN_diagnosis	metabolic_syndrome	0.205087	0.0257511	1.66293e-15	0.114698	0.0514553	0.0258085	0.219894	0.0385841	1.20452e-08
HTN_diagnosis	DM_diagnosis	0.228875	0.0447405	3.12721e-07	0.170756	0.0899483	0.0576454	0.257149	0.0653287	8.27731e-05
HTN_diagnosis	Inbody_Body_fat_mass	0.246517	0.0513303	1.56648e-06	0.177438	0.103785	0.0873263	0.240019	0.0758529	0.00155475
HTN_diagnosis	glucose	0.726542	0.169142	1.74337e-05	0.2526	0.343668	0.462331	0.961631	0.250683	0.000125034
HTN_diagnosis	Visceral adipose tissue area	250.353	60.0056	3.0172e-05	245.636	120.284	0.0411378	204.569	90.5163	0.0238197
HTN_diagnosis	GGT	1.65881	0.45032	0.00022994	2.275	0.910892	0.0125052	1.30574	0.676465	0.0535774
HTN_diagnosis	WC	0.268651	0.0731793	0.000241476	0.0335971	0.146391	0.818479	0.24346	0.106858	0.0227057
HTN_diagnosis	education	-0.1189	0.0354088	0.000785333	-0.144168	0.0725044	0.0467665	-0.142798	0.0524668	0.00649527
HTN_diagnosis	Inbody_Fat_percent	0.160555	0.05126	0.00173518	0.126257	0.103895	0.224274	0.13326	0.0749477	0.0753982
HTN_diagnosis	CALCIUM	0.0104744	0.00335621	0.0018029	0.0102759	0.00682832	0.132351	0.0107096	0.00497913	0.0314838
HTN_diagnosis	CL	-0.0693972	0.0227527	0.0022879	-0.145404	0.0456908	0.00146082	-0.079336	0.0340139	0.0196765
HTN_diagnosis	HDL	-0.345606	0.114785	0.00260483	-0.123848	0.232027	0.593504	-0.319235	0.166862	0.0557272
HTN_diagnosis	serum_protein	0.0123346	0.00424081	0.00363103	0.0115223	0.00855844	0.178204	0.00947561	0.00605615	0.117671
HTN_diagnosis	WBC	0.0412599	0.0146848	0.00495879	-0.00982497	0.0298483	0.742032	0.0317085	0.0219375	0.148345
HTN_diagnosis	serum_albumin	0.00643804	0.0024065	0.00746686	0.00647861	0.00489161	0.185359	0.00662667	0.00361553	0.0668268
HTN_diagnosis	URIC_ACID	0.0275984	0.0111815	0.0135791	0.0256615	0.0227544	0.259423	0.0404702	0.0165815	0.0146592
HTN_diagnosis	Alcohol consumption	0.0615839	0.026011	0.0179034	0.0834629	0.0526884	0.113174	0.0510604	0.039005	0.19051
Inbody_Body_fat_mass	Weight	0.966083	0.0525475	1.73429e-75	0.602286	0.107192	1.92333e-08	0.930922	0.0811192	1.74215e-30
Inbody_Body_fat_mass	WC	0.81896	0.0463823	9.03214e-70	0.579432	0.0963221	1.79263e-09	0.830638	0.0711268	1.64623e-31
Inbody_Body_fat_mass	BMI	0.299209	0.0181476	4.50884e-61	0.195119	0.0376146	2.13355e-07	0.301814	0.0281014	6.58942e-27
Inbody_Body_fat_mass	Total adipose tissue area	1050.16	66.2353	1.29711e-56	654.236	134.171	1.08192e-06	1031.12	98.9663	2.03353e-25
Inbody_Body_fat_mass	Inbody_Fat_percent	0.541143	0.0369907	1.83053e-48	0.338429	0.0768902	1.07527e-05	0.565493	0.0571167	4.13562e-23
Inbody_Body_fat_mass	Visceral adipose tissue area	478.407	33.1124	2.58205e-47	256.297	64.9754	7.99598e-05	418.324	49.6741	3.72073e-17
Inbody_Body_fat_mass	metabolic_syndrome	0.180442	0.013944	2.66074e-38	0.061563	0.0276127	0.0257794	0.163355	0.0213385	1.92714e-14
Inbody_Body_fat_mass	Fatty liver	0.13345	0.0115444	6.58833e-31	0.0777657	0.0229941	0.000719655	0.130845	0.017143	2.30126e-14
Inbody_Body_fat_mass	Inbody_skeletal_muscle_mass	0.175495	0.0167743	1.28956e-25	0.102296	0.0332855	0.00211703	0.179833	0.0244838	2.05748e-13
Inbody_Body_fat_mass	TG	2.80688	0.378568	1.22118e-13	0.22948	0.754352	0.760969	2.45913	0.567127	1.45022e-05
Inbody_Body_fat_mass	HDL	-0.427421	0.0605479	1.67432e-12	-0.0537824	0.118567	0.650115	-0.354351	0.0913062	0.000104067
Inbody_Body_fat_mass	GPT	0.651641	0.0937103	3.55604e-12	0.114596	0.186642	0.539224	0.615239	0.138145	8.44519e-06
Inbody_Body_fat_mass	URIC_ACID	0.0371969	0.0062205	2.23518e-09	0.0085847	0.0121198	0.478745	0.0350389	0.00919335	0.000138221
Inbody_Body_fat_mass	HTN_diagnosis	0.0863602	0.0148782	6.45641e-09	0.00858588	0.0285705	0.763784	0.0989026	0.0218702	6.11828e-06
Inbody_Body_fat_mass	glucose	0.54086	0.0937743	8.03679e-09	0.234647	0.18254	0.198633	0.520219	0.138616	0.000174758
Inbody_Body_fat_mass	GGT	1.20205	0.236598	3.76351e-07	0.59078	0.468914	0.207709	1.07689	0.351702	0.00219905
Inbody_Body_fat_mass	HBA1C	0.0148889	0.00303336	9.18232e-07	0.0101414	0.00599458	0.0906908	0.0126569	0.00445457	0.00449255
Inbody_Body_fat_mass	Intraocular pressure, Left	0.0721732	0.0156767	4.14733e-06	0.0390305	0.0308619	0.205986	0.0859204	0.0236475	0.000279733
Inbody_Body_fat_mass	MCV	-0.0972863	0.0219679	9.48649e-06	-0.015357	0.0434807	0.723946	-0.0899274	0.0323881	0.00549375
Inbody_Body_fat_mass	MPV	-0.0167064	0.00402194	3.26985e-05	-0.0218318	0.0079911	0.00629486	-0.0205883	0.00599652	0.000596117
Inbody_Body_fat_mass	Intraocular pressure, right	0.06517	0.0157025	3.32062e-05	0.0188166	0.0308694	0.542155	0.0793023	0.0231394	0.000609963
Inbody_Body_fat_mass	GOT	0.198124	0.0567734	0.000483497	-0.0670466	0.111676	0.54826	0.193436	0.0836828	0.020803
Inbody_Body_fat_mass	serum_protein	0.0075077	0.00240542	0.00180142	-0.000210728	0.00473584	0.964509	0.00416884	0.00352459	0.236893
Inbody_Body_fat_mass	HB	0.0173509	0.00592629	0.00341389	0.00335554	0.0115037	0.770521	0.0115207	0.00854311	0.177488
Inbody_Body_fat_mass	LDL_chol	0.458384	0.158169	0.00375472	-0.161194	0.311274	0.604561	0.256726	0.240539	0.285839
Inbody_Body_fat_mass	Alcohol consumption	0.0417088	0.0146712	0.00447042	0.0781018	0.0288253	0.00673877	0.0518461	0.0213823	0.01532
Inbody_Body_fat_mass	education	-0.0498221	0.0199292	0.0124211	-0.0327586	0.0391131	0.402292	-0.0590399	0.0283089	0.0370183
Inbody_Fat_percent	BMI	0.279115	0.0149443	7.61734e-78	0.196018	0.0304489	1.21386e-10	0.280998	0.0227917	6.32627e-35
Inbody_Fat_percent	Inbody_Body_fat_mass	0.589163	0.0326839	1.21591e-72	0.443508	0.0702175	2.6807e-10	0.595634	0.050405	3.18962e-32
Inbody_Fat_percent	WC	0.722264	0.0415055	8.01404e-68	0.513957	0.0851327	1.56889e-09	0.736626	0.0649267	7.8066e-30
Inbody_Fat_percent	Weight	0.721546	0.0447005	1.29742e-58	0.406108	0.0895538	5.76595e-06	0.736399	0.0682261	3.6944e-27
Inbody_Fat_percent	Total adipose tissue area	973.133	61.3234	1.04098e-56	719.91	126.04	1.11822e-08	930.21	93.0416	1.55841e-23
Inbody_Fat_percent	Visceral adipose tissue area	443.304	31.3156	1.71437e-45	272.108	62.2312	1.2281e-05	398.132	46.8415	1.90328e-17
Inbody_Fat_percent	metabolic_syndrome	0.170393	0.013227	5.67114e-38	0.0910758	0.0264581	0.000576876	0.146477	0.020062	2.85128e-13
Inbody_Fat_percent	Fatty liver	0.107076	0.0108994	8.87735e-23	0.0754551	0.0215937	0.000475291	0.103669	0.0161868	1.5083e-10
Inbody_Fat_percent	TG	2.90176	0.356927	4.29857e-16	1.17786	0.699636	0.0922727	2.79293	0.522333	8.94089e-08
Inbody_Fat_percent	GPT	0.667329	0.09449	1.63616e-12	0.405906	0.188299	0.031111	0.644646	0.135625	2.00267e-06
Inbody_Fat_percent	HDL	-0.397486	0.057137	3.48289e-12	-0.200934	0.110395	0.0687389	-0.454117	0.085763	1.19004e-07
Inbody_Fat_percent	glucose	0.552192	0.0874304	2.68792e-10	0.10242	0.16829	0.542793	0.424493	0.127972	0.00090963
Inbody_Fat_percent	serum_protein	0.0126285	0.00216375	5.33355e-09	0.00741216	0.00432718	0.0867258	0.0145921	0.00322858	6.19379e-06
Inbody_Fat_percent	GGT	1.2582	0.222888	1.65208e-08	1.16355	0.438141	0.00791563	1.07358	0.325718	0.000980546
Inbody_Fat_percent	HTN_diagnosis	0.0757353	0.0138925	4.99457e-08	0.022022	0.0271741	0.417709	0.0763873	0.0206813	0.000221143
Inbody_Fat_percent	GOT	0.294459	0.0553043	1.01316e-07	0.280446	0.108321	0.00962449	0.327068	0.0821297	6.82415e-05
Inbody_Fat_percent	LDL_chol	0.794189	0.149666	1.11813e-07	0.592319	0.294827	0.044533	0.730895	0.219471	0.000867654
Inbody_Fat_percent	MCV	-0.111003	0.0220956	5.06752e-07	-0.0674717	0.0433974	0.120008	-0.0704718	0.0316524	0.0259855
Inbody_Fat_percent	HBA1C	0.0139991	0.0028605	9.88404e-07	0.00580438	0.00560258	0.300193	0.0115089	0.00422062	0.00639461
Inbody_Fat_percent	HB	0.0255623	0.00534672	1.74484e-06	0.0100747	0.0104102	0.333157	0.0175012	0.00794935	0.0276946
Inbody_Fat_percent	Intraocular pressure, Left	0.0641595	0.0148481	1.55279e-05	0.0751374	0.0294781	0.0108057	0.0587375	0.0221128	0.00790098
Inbody_Fat_percent	URIC_ACID	0.0241599	0.00574921	2.64216e-05	0.0196443	0.0112608	0.0810744	0.0184031	0.00848451	0.0300806
Inbody_Fat_percent	Intraocular pressure, right	0.058874	0.0147996	6.94703e-05	0.0611945	0.0292727	0.0365732	0.0564402	0.0218612	0.00982994
Inbody_Fat_percent	MCHC	0.0225339	0.00613842	0.00024164	0.0257867	0.0120145	0.031849	0.0273199	0.00912011	0.00273938
Inbody_Fat_percent	PCT	0.00076473	0.000218004	0.000451709	0.00109216	0.000425912	0.0103386	0.000705992	0.000316368	0.0256447
Inbody_Fat_percent	serum_albumin	0.00314138	0.00123099	0.010713	0.00219806	0.00239872	0.359484	0.00350066	0.00181321	0.0535267
Inbody_Fat_percent	urine_PH	-0.0117268	0.00486216	0.0158719	-0.029467	0.00943835	0.00179595	-0.0137563	0.00678433	0.042596
Inbody_skeletal_muscle_mass	Weight	1.69895	0.0871624	1.28802e-84	1.29297	0.181807	1.14575e-12	1.65986	0.137663	1.77211e-33
Inbody_skeletal_muscle_mass	Height	0.845094	0.0471225	6.40191e-72	0.536602	0.0947296	1.47402e-08	0.85995	0.073322	9.11624e-32
Inbody_skeletal_muscle_mass	WC	1.1299	0.0639492	7.30917e-70	0.813686	0.133384	1.05868e-09	1.07875	0.0973797	1.608e-28
Inbody_skeletal_muscle_mass	BMI	0.4173	0.0242101	1.41085e-66	0.300273	0.0499056	1.77883e-09	0.401647	0.0375254	9.81771e-27
Inbody_skeletal_muscle_mass	FVC_L	0.055745	0.00450822	4.0326e-35	0.0359993	0.00895028	5.76717e-05	0.0497298	0.00680573	2.73092e-13
Inbody_skeletal_muscle_mass	Inbody_Body_fat_mass	0.551218	0.0448988	1.20567e-34	0.38096	0.0909882	2.82775e-05	0.534524	0.0658111	4.58233e-16
Inbody_skeletal_muscle_mass	FEV1_L	0.0434948	0.00359099	9.10356e-34	0.0330589	0.00734223	6.71378e-06	0.0460126	0.00545522	3.3234e-17
Inbody_skeletal_muscle_mass	Total adipose tissue area	963.144	99.436	3.45589e-22	606.401	201.588	0.00262867	860.28	146.202	3.99971e-09
Inbody_skeletal_muscle_mass	metabolic_syndrome	0.202773	0.0220202	3.30738e-20	0.156325	0.0442992	0.000417387	0.203286	0.0331728	8.89437e-10
Inbody_skeletal_muscle_mass	TG	3.48157	0.595897	5.14019e-09	1.58113	1.19212	0.184735	3.0216	0.884876	0.0006385
Inbody_skeletal_muscle_mass	GFR	-0.587329	0.120724	1.14424e-06	-0.242967	0.240684	0.312741	-0.74726	0.178555	2.85118e-05
Inbody_skeletal_muscle_mass	DEXA_bone_density	-0.119627	0.0273653	1.23408e-05	-0.0343496	0.0547397	0.530326	-0.0881962	0.0405365	0.0295758
Inbody_skeletal_muscle_mass	Alcohol consumption	0.0857914	0.0221281	0.000105736	0.111147	0.0442247	0.0119632	0.0971381	0.0318977	0.0023245
Inbody_skeletal_muscle_mass	GPT	0.426049	0.144373	0.00316727	0.343461	0.289899	0.236112	0.252806	0.211827	0.23269
intestinal_metaplasia	atrophic_gastritic	0.277443	0.0216096	9.93217e-38	0.23773	0.0464202	3.03506e-07	0.268114	0.0324165	1.32923e-16
Intraocular pressure, Left	Intraocular pressure, right	0.525789	0.0296857	3.39666e-70	0.367709	0.0653918	1.87484e-08	0.507029	0.0452355	3.69758e-29
Intraocular pressure, Left	Inbody_Fat_percent	0.287383	0.0397672	4.95093e-13	0.105838	0.0875551	0.226734	0.279582	0.0580083	1.43788e-06
Intraocular pressure, Left	Inbody_Body_fat_mass	0.257161	0.0394563	7.14319e-11	0.0486884	0.0867018	0.574415	0.231603	0.0583363	7.18336e-05
Intraocular pressure, Left	WC	0.347463	0.0560142	5.5353e-10	0.0491698	0.121259	0.685114	0.33549	0.0832484	5.57806e-05
Intraocular pressure, Left	HDL	-0.497392	0.0832035	2.25875e-09	-0.270812	0.183266	0.139487	-0.503992	0.123607	4.55504e-05
Intraocular pressure, Left	HBA1C	0.0259769	0.00440871	3.81165e-09	-0.0020465	0.00947468	0.828991	0.0247567	0.00655095	0.000157399
Intraocular pressure, Left	RDW	-0.0270916	0.00523694	2.30152e-07	-0.023801	0.0115373	0.039117	-0.0263385	0.00775424	0.00068214
Intraocular pressure, Left	GPT	0.698676	0.142468	9.38604e-07	-0.0556941	0.304986	0.855103	0.628565	0.199978	0.00167131
Intraocular pressure, Left	MCH	0.0671193	0.0144271	3.28254e-06	0.0211772	0.0315451	0.50201	0.0414703	0.0204565	0.0426379
Intraocular pressure, Left	BASOPHIL	0.0108271	0.00233933	3.6868e-06	0.0120463	0.00510429	0.0182736	0.0122489	0.00322857	0.000148287
Intraocular pressure, Left	MCV	-0.148698	0.0329264	6.2995e-06	-0.0356525	0.0723417	0.62213	-0.184424	0.0468437	8.25058e-05
Intraocular pressure, Left	PHOSPHORUS	-0.0155675	0.00356304	1.24722e-05	-0.010499	0.00776114	0.176131	-0.0119007	0.00518637	0.0217556
Intraocular pressure, Left	Na	-0.0678046	0.016588	4.35921e-05	-0.0610838	0.0353619	0.0840981	-0.0740245	0.024554	0.00257185
Intraocular pressure, Left	GOT	0.355705	0.0918885	0.000108368	0.0154579	0.195824	0.937082	0.331223	0.129019	0.0102515
Intraocular pressure, Left	FEV1_FVC_percent	0.167819	0.0438362	0.00012902	0.116301	0.0968565	0.229846	0.184007	0.0629611	0.00347171
Intraocular pressure, Left	HB	0.034352	0.00907286	0.000152943	0.0155471	0.0199554	0.435925	0.0253292	0.0121128	0.0365187
Intraocular pressure, Left	MCHC	0.0357582	0.0101846	0.000446421	0.00985615	0.0216956	0.649619	0.038602	0.015091	0.0105291
Intraocular pressure, Left	education	-0.102459	0.0299673	0.000628475	0.00784189	0.0656131	0.904866	-0.141063	0.0423508	0.000865934
Intraocular pressure, Left	depression_score	0.0278116	0.0089802	0.00195492	-0.00591232	0.0196392	0.763378	0.036901	0.0119215	0.00196586
Intraocular pressure, Left	CALCIUM	-0.00830663	0.00293213	0.00461182	-0.00214311	0.00621088	0.730051	-0.00460473	0.00426376	0.280157
Intraocular pressure, Left	BUN	-0.0831687	0.0295587	0.00489776	-0.0334923	0.0628802	0.594285	-0.0700499	0.0414042	0.0906736
Intraocular pressure, Left	PCT	-0.00105012	0.000374279	0.00502037	-0.0003515	0.000815829	0.666577	-0.00112389	0.00051836	0.0301459
Intraocular pressure, Left	URIC_ACID	-0.0217356	0.00843891	0.0100055	-0.0113297	0.0185999	0.54244	-0.0304975	0.012433	0.0141691
Intraocular pressure, Left	CL	0.0503346	0.0200551	0.0120796	0.0325264	0.0442709	0.462514	0.0312641	0.0266333	0.240446
Intraocular pressure, Left	EKG_rate	0.205183	0.0826751	0.0130722	0.232181	0.182912	0.204312	0.132603	0.119692	0.267918
Intraocular pressure, right	Intraocular pressure, Left	0.51419	0.0263101	4.68591e-85	0.404857	0.0624748	9.15235e-11	0.498548	0.0399039	8.07853e-36
Intraocular pressure, right	Inbody_Fat_percent	0.339249	0.0343736	5.64758e-23	0.136755	0.080071	0.0876516	0.307709	0.0527816	5.54772e-09
Intraocular pressure, right	WC	0.474681	0.0493821	7.08729e-22	0.110459	0.112403	0.32575	0.410039	0.0738427	2.81025e-08
Intraocular pressure, right	GPT	1.23543	0.131643	6.31195e-21	0.568634	0.29374	0.0528872	1.48755	0.185147	9.40181e-16
Intraocular pressure, right	Inbody_Body_fat_mass	0.310699	0.0341223	8.58959e-20	0.0893025	0.0799937	0.264264	0.343917	0.0513596	2.13828e-11
Intraocular pressure, right	HBA1C	0.0350607	0.0039911	1.56736e-18	0.0197478	0.00917068	0.0312902	0.0334796	0.00595976	1.93624e-08
Intraocular pressure, right	PHOSPHORUS	-0.0265803	0.0034179	7.43836e-15	-0.0136311	0.00773251	0.0779296	-0.0298334	0.0048027	5.23839e-10
Intraocular pressure, right	HB	0.0540972	0.00752077	6.33649e-13	0.035434	0.0173891	0.0415794	0.0614773	0.0105614	5.85095e-09
Intraocular pressure, right	MCV	-0.206658	0.0299044	4.82553e-12	-0.0674121	0.0682569	0.323337	-0.230602	0.0418707	3.63997e-08
Intraocular pressure, right	MCH	0.0944785	0.0137017	5.37205e-12	0.0577278	0.0311997	0.0642751	0.0716647	0.0188178	0.000139896
Intraocular pressure, right	RDW	-0.0314473	0.00461629	9.60864e-12	-0.0257075	0.0107138	0.0164191	-0.0290733	0.00686514	2.2864e-05
Intraocular pressure, right	FEV1_FVC_percent	0.230362	0.0373394	6.85502e-10	0.231769	0.0865937	0.00743935	0.246932	0.0560569	1.0577e-05
Intraocular pressure, right	BASOPHIL	0.0135636	0.00224468	1.51706e-09	0.0140579	0.00503997	0.00528256	0.0131545	0.00301472	1.28043e-05
Intraocular pressure, right	depression_score	0.0429709	0.00775004	2.94627e-08	0.0184467	0.0177235	0.297966	0.0462969	0.0108005	1.81458e-05
Intraocular pressure, right	URIC_ACID	-0.0433572	0.00784801	3.30225e-08	-0.0303145	0.0180884	0.0937561	-0.0476411	0.0115739	3.85063e-05
Intraocular pressure, right	CL	0.0986241	0.0186314	1.2004e-07	0.0929965	0.0432116	0.031388	0.0986414	0.0246851	6.44263e-05
Intraocular pressure, right	GOT	0.470505	0.0891441	1.30584e-07	0.103342	0.193516	0.593325	0.359287	0.126031	0.00436125
Intraocular pressure, right	cataract	-0.173039	0.0330628	1.66197e-07	-0.0915575	0.0766579	0.232336	-0.12452	0.0462268	0.0070668
Intraocular pressure, right	PCT	-0.00176226	0.000345724	3.44542e-07	-0.000952402	0.000781121	0.22274	-0.00216231	0.00047065	4.34194e-06
Intraocular pressure, right	education	-0.140969	0.0281259	5.38458e-07	-0.107625	0.0657567	0.10169	-0.172901	0.0387531	8.13447e-06
Intraocular pressure, right	TCO2	-0.0862674	0.0187243	4.08053e-06	-0.0329119	0.0437224	0.451601	-0.10085	0.0262129	0.000119399
Intraocular pressure, right	HCT	-0.0862858	0.0202958	2.12431e-05	0.0151362	0.0464437	0.744496	-0.105658	0.0300365	0.000435399
Intraocular pressure, right	BUN	-0.117105	0.0279481	2.7886e-05	-0.0684873	0.061268	0.263639	-0.0652073	0.0390076	0.0945919
Intraocular pressure, right	agitation	0.220565	0.053283	3.48065e-05	0.129043	0.121434	0.287936	0.232815	0.0776888	0.00272862
Intraocular pressure, right	MCHC	0.0369333	0.0100101	0.000224609	5.68924e-05	0.0213439	0.997873	0.045552	0.0149131	0.00225438
Intraocular pressure, right	Na	-0.0490729	0.0169178	0.00372369	0.0164243	0.0359486	0.647755	-0.0450259	0.024653	0.0677926
Intraocular pressure, right	MPV	-0.0178448	0.00637852	0.00514778	-0.0240338	0.0138381	0.0824249	-0.0188059	0.00916844	0.0402519
Intraocular pressure, right	coronary_plaque	0.0710677	0.026361	0.00701897	0.117743	0.0613872	0.0551062	0.0964508	0.0390594	0.0135363
Intraocular pressure, right	aPTT	0.0759608	0.0287924	0.00833409	0.0299917	0.0660195	0.649624	0.0917737	0.043029	0.0329383
K	GFR	-6.77789	1.26	7.47831e-08	-3.26602	2.61978	0.212514	-6.72377	1.86234	0.000305743
K	CREATININE	0.0560069	0.0105344	1.0574e-07	0.0201821	0.0217615	0.353708	0.0552662	0.0154703	0.000353722
LDL_chol	Total_chol	0.664711	0.0410694	6.42639e-59	0.44129	0.0890923	7.30125e-07	0.69533	0.0637328	1.0316e-27
LDL_chol	RBC	0.00200548	0.000314534	1.81723e-10	0.000702687	0.000533756	0.188008	0.00168608	0.00048255	0.000475652
LDL_chol	ALP	0.058974	0.0130312	6.02225e-06	-0.00627304	0.0225546	0.780915	0.0159357	0.021403	0.45654
LDL_chol	Fatty liver	0.00676152	0.00185008	0.00025746	-0.00210324	0.00321321	0.512752	0.0041346	0.00286607	0.149133
LDL_chol	Inbody_Fat_percent	0.016724	0.00459097	0.000269685	-0.000224466	0.00807237	0.977816	0.0114939	0.00704985	0.103022
LDL_chol	GPT	0.0443338	0.0148514	0.00283422	-0.00603647	0.0259095	0.815774	0.00730024	0.0233453	0.754503
loss_of_interest	depression_score	0.0662632	0.0055715	1.28316e-32	0.0511924	0.0132698	0.000114405	0.0612682	0.00824613	1.08649e-13
loss_of_interest	EKG_ischemia	0.216543	0.0617903	0.000457501	0.307855	0.146763	0.0359377	0.208425	0.0926256	0.024437
loss_of_interest	spine_compression_fracture	0.202345	0.0644076	0.00168004	0.601259	0.151936	7.57961e-05	0.280549	0.097734	0.00409777
LYMPHOCYTE	SEG_NEUT.	-0.629467	0.034626	7.56441e-74	-0.429241	0.0692009	5.54574e-10	-0.577085	0.053753	6.90655e-27
LYMPHOCYTE	WBC	-0.0563931	0.00472764	8.42067e-33	-0.0306815	0.00911159	0.000759062	-0.0572643	0.00712973	9.60809e-16
LYMPHOCYTE	EKG_rate	-0.195325	0.0347501	1.90025e-08	-0.141915	0.0682172	0.0374949	-0.212693	0.0516052	3.76345e-05
LYMPHOCYTE	BASOPHIL	0.00414419	0.000841808	8.5241e-07	0.00124968	0.00161691	0.439593	0.00408049	0.00125301	0.00112771
LYMPHOCYTE	EKG_sinusbradycardia	0.0329168	0.0078266	2.60208e-05	0.0296456	0.0152355	0.0516755	0.0387046	0.0116878	0.000927801
LYMPHOCYTE	Na	0.0195731	0.00600791	0.00112241	0.0124054	0.011752	0.291155	0.0211926	0.008834	0.0164409
LYMPHOCYTE	MONOCYTE	0.0104882	0.00360449	0.0036172	0.00788649	0.00702075	0.261305	0.0101155	0.00537087	0.0596449
LYMPHOCYTE	PLT	-0.379037	0.158301	0.0166471	-0.217498	0.312664	0.486663	-0.263837	0.234603	0.260754
macular_change	drusen	0.228228	0.0315417	4.62965e-13	0.173154	0.075644	0.0220752	0.283363	0.0481456	3.96753e-09
macular_change	CA19_9	-0.250301	0.0938887	0.00767749	-0.452733	0.227714	0.0467935	-0.350998	0.133996	0.00880663
MCH	RDW	-0.154966	0.00778771	4.16595e-88	-0.127953	0.0194694	4.96474e-11	-0.151883	0.01191	3.01813e-37
MCH	MCHC	0.278402	0.0171034	1.42222e-59	0.23796	0.0359446	3.58737e-11	0.268466	0.0264753	3.66267e-24
MCH	HB	0.175126	0.0114131	3.86345e-53	0.119948	0.0270168	9.00638e-06	0.196572	0.0171362	1.84165e-30
MCH	RBC	-0.0400159	0.00363744	3.77438e-28	-0.00564805	0.0088178	0.521829	-0.0380897	0.00538964	1.58087e-12
MCH	PCT	-0.0041771	0.000500443	7.01298e-17	-0.00127126	0.0011945	0.287213	-0.00391622	0.000721743	5.76098e-08
MCH	PHOSPHORUS	-0.0378565	0.00487299	7.93278e-15	-0.0199452	0.0115422	0.083984	-0.0372971	0.00709451	1.46284e-07
MCH	depression_score	0.0806077	0.010899	1.40474e-13	0.034415	0.0257724	0.181764	0.076301	0.0163596	3.10137e-06
MCH	VitD3	0.820659	0.111094	1.50117e-13	0.227523	0.268365	0.396543	0.793972	0.164132	1.31551e-06
MCH	GGT	3.16063	0.458072	5.20586e-12	1.64393	1.10977	0.138521	2.96391	0.684534	1.49223e-05
MCH	CL	0.174667	0.0257373	1.14869e-11	0.0813535	0.0605303	0.178944	0.169269	0.0373276	5.76877e-06
MCH	education	-0.271388	0.0400064	1.1722e-11	-0.135551	0.0947267	0.15244	-0.283342	0.057691	9.04382e-07
MCH	Intraocular pressure, Left	0.23452	0.0349378	1.91326e-11	0.117779	0.0815647	0.148741	0.226982	0.0487639	3.24419e-06
MCH	GPT	1.28409	0.192034	2.28149e-11	0.938146	0.445042	0.0350313	1.14573	0.284507	5.64772e-05
MCH	TCO2	-0.18292	0.0278119	4.79974e-11	-0.117295	0.0672747	0.0812426	-0.202303	0.0407837	7.0357e-07
MCH	GOT	0.844793	0.129383	6.60443e-11	0.375019	0.290791	0.197172	0.705646	0.187565	0.000168468
MCH	WC	0.505821	0.0783391	1.0693e-10	0.138718	0.188539	0.461882	0.435924	0.114299	0.000136789
MCH	BASOPHIL	0.0204769	0.00323934	2.59338e-10	0.0172254	0.00762951	0.023962	0.0214809	0.00456881	2.58091e-06
MCH	Intraocular pressure, right	0.223065	0.0362616	7.67269e-10	0.0744119	0.0828721	0.369232	0.207031	0.0509006	4.75506e-05
MCH	serum_total_bil	0.0212908	0.00352764	1.5854e-09	0.00506725	0.00872031	0.561182	0.0154211	0.00531331	0.00370372
MCH	PLT	-3.14291	0.526923	2.45172e-09	-0.0631081	1.30702	0.96149	-3.22778	0.786538	4.06466e-05
MCH	Inbody_Fat_percent	0.301071	0.0543862	3.09806e-08	0.057307	0.130526	0.660627	0.355478	0.080791	1.08266e-05
MCH	MCV	0.386106	0.0705225	4.37659e-08	0.306382	0.173948	0.0781799	0.460149	0.0842343	4.68894e-08
MCH	Inbody_Body_fat_mass	0.282973	0.0525487	7.24586e-08	-0.0334509	0.127368	0.792835	0.273539	0.0791427	0.000547685
MCH	GFR	-0.780313	0.145954	8.97764e-08	0.0344971	0.349116	0.921287	-0.840109	0.217571	0.000112777
MCH	Alcohol consumption	0.132303	0.0264273	5.54838e-07	-0.0499299	0.0642193	0.436869	0.12415	0.0391124	0.00150254
MCH	cognitive_funx	0.246686	0.0492812	5.56643e-07	0.0777316	0.117977	0.509978	0.26568	0.0733381	0.000291571
MCH	PT	-0.00448547	0.000899158	6.0841e-07	-0.000501224	0.00216832	0.817192	-0.00322217	0.00132677	0.0151581
MCH	TG	3.27156	0.709963	4.06421e-06	1.78158	1.71263	0.29822	3.98348	1.06836	0.000192543
MCH	loss_of_interest	0.288523	0.0650964	9.326e-06	0.0414498	0.154526	0.788516	0.219736	0.0967769	0.0231744
MCH	URIC_ACID	-0.0529406	0.0123614	1.84611e-05	-0.036181	0.0297664	0.224177	-0.0669322	0.0178513	0.000177234
MCH	BMI	0.110197	0.0272156	5.14322e-05	-0.0166755	0.0667758	0.802801	0.101848	0.0409407	0.0128574
MCH	drusen	-0.245053	0.0652001	0.000170951	-0.342391	0.159147	0.0314432	-0.239767	0.0975744	0.0139995
MCH	CREATININE	0.0043876	0.00121979	0.000321888	-0.00290812	0.00292172	0.319568	0.00247238	0.00179799	0.169106
MCH	BUN	-0.158838	0.0442597	0.000332236	-0.0237712	0.0999082	0.811935	-0.0994666	0.0607284	0.101444
MCH	agitation	0.285518	0.0797756	0.000344885	0.0923414	0.196036	0.637611	0.285251	0.119732	0.0171994
MCH	DEXA_bone_density	-0.100501	0.032031	0.00170321	-0.0473208	0.078545	0.546863	-0.123067	0.0479006	0.0101931
MCH	HBA1C	0.0211424	0.00683341	0.00197493	0.009239	0.0162624	0.569953	0.0195196	0.00932366	0.0362994
MCH	intestinal_metaplasia	0.0801786	0.0268171	0.00279128	-0.0440298	0.0652211	0.499622	0.0872	0.0402601	0.0303175
MCH	urine_PH	-0.0321564	0.0108336	0.00299545	0.00359798	0.0232749	0.877148	-0.0234736	0.0160236	0.142937
MCH	smoking_2	0.0807586	0.0272475	0.00303779	0.0307175	0.0662757	0.643019	0.0893522	0.0403809	0.026916
MCH	LYMPHOCYTE	0.211099	0.0753278	0.00507233	0.170084	0.182482	0.351306	0.178441	0.110731	0.107073
MCH	SEG_NEUT.	-0.233905	0.0843911	0.00557686	-0.286371	0.204419	0.161245	-0.248646	0.124697	0.0461517
MCH	aPTT	0.116441	0.0437192	0.0077356	0.0358771	0.10522	0.733124	0.104378	0.06515	0.109129
MCHC	MCH	0.481735	0.017705	5.09272e-163	0.310114	0.0388661	1.55431e-15	0.445338	0.0263102	2.87192e-64
MCHC	HB	0.208148	0.0094604	2.75436e-107	0.125622	0.0206504	1.1776e-09	0.20702	0.0139041	3.87842e-50
MCHC	GPT	3.17646	0.157432	1.56772e-90	2.51494	0.335746	6.86118e-14	3.27947	0.238316	4.37261e-43
MCHC	RDW	-0.119612	0.00596293	1.67387e-89	-0.0668697	0.0131086	3.37459e-07	-0.114746	0.00896107	1.53932e-37
MCHC	GOT	2.33659	0.11676	4.34213e-89	1.99872	0.240858	0	2.51327	0.178945	8.2811e-45
MCHC	Intraocular pressure, right	0.582005	0.0293282	1.22888e-87	0.592045	0.0629515	0	0.617321	0.0438222	4.56952e-45
MCHC	WC	1.15251	0.0617285	8.57729e-78	1.09119	0.132905	2.22045e-16	1.31193	0.0923528	8.45886e-46
MCHC	BASOPHIL	0.0480651	0.00263454	2.30071e-74	0.051108	0.00562979	0	0.0562645	0.00397929	2.17317e-45
MCHC	Intraocular pressure, Left	0.508664	0.028168	6.79388e-73	0.582844	0.0600449	0	0.559044	0.04268	3.35872e-39
MCHC	Inbody_Fat_percent	0.797692	0.0445575	1.12672e-71	0.738959	0.0960029	1.39888e-14	0.8952	0.0658255	4.02711e-42
MCHC	CL	0.3706	0.0207459	2.25952e-71	0.46216	0.0443646	0	0.420595	0.0307821	1.67417e-42
MCHC	PHOSPHORUS	-0.0686537	0.00385824	7.85818e-71	-0.099683	0.00828592	0	-0.0818064	0.00576795	1.16851e-45
MCHC	BUN	-0.670694	0.0377729	1.54961e-70	-0.762136	0.0814554	0	-0.78322	0.0574968	2.9638e-42
MCHC	education	-0.565023	0.0323026	1.66066e-68	-0.613811	0.0685708	0	-0.612992	0.0489317	5.27917e-36
MCHC	PCT	-0.00674562	0.000388457	1.5141e-67	-0.00718577	0.000838097	0	-0.00770925	0.000581969	4.7063e-40
MCHC	Inbody_Body_fat_mass	0.748263	0.0431279	1.97669e-67	0.65486	0.0934052	2.36677e-12	0.822565	0.0647786	6.05905e-37
MCHC	HBA1C	0.0835169	0.00495171	7.96477e-64	0.106519	0.0106779	0	0.0971089	0.00740745	2.90004e-39
MCHC	Fatty liver	0.293379	0.0177407	1.98542e-61	0.191376	0.0381314	5.19809e-07	0.305271	0.0267453	3.55938e-30
MCHC	MCV	-0.569808	0.0350332	1.75494e-59	-0.707221	0.0746042	0	-0.679507	0.0519174	3.84373e-39
MCHC	depression_score	0.13957	0.00890654	2.40535e-55	0.177183	0.0188965	0	0.158866	0.013342	1.08554e-32
MCHC	glucose	2.18728	0.140958	2.6496e-54	1.67734	0.305498	4.00759e-08	2.2047	0.20903	5.22678e-26
MCHC	metabolic_syndrome	0.310261	0.0212288	2.25036e-48	0.271896	0.0456436	2.57002e-09	0.334022	0.0313058	1.41166e-26
MCHC	urine_PH	-0.185346	0.0133659	1.00258e-43	-0.169449	0.0279181	1.28299e-09	-0.205064	0.0201736	2.84226e-24
MCHC	URIC_ACID	-0.132185	0.00954626	1.33078e-43	-0.188116	0.0204171	0	-0.157917	0.0142817	2.02061e-28
MCHC	TCO2	-0.294955	0.0216931	4.18584e-42	-0.32398	0.0466854	3.93063e-12	-0.353559	0.0327522	3.63569e-27
MCHC	Total_chol	3.68567	0.277849	3.69344e-40	3.69016	0.6026	9.14073e-10	4.06173	0.422198	6.55498e-22
MCHC	HDL	-1.21871	0.0923615	9.37655e-40	-1.10526	0.199493	3.01917e-08	-1.29108	0.139606	2.28705e-20
MCHC	BMI	0.284571	0.0222168	1.46298e-37	0.202986	0.0481508	2.49083e-05	0.320251	0.0332682	6.19055e-22
MCHC	Na	-0.458545	0.0359954	3.59077e-37	-0.428826	0.0737735	6.14602e-09	-0.55083	0.0494299	7.68821e-29
MCHC	VitD3	1.15217	0.0908677	7.6683e-37	1.16072	0.195165	2.72492e-09	1.20657	0.135606	5.70524e-19
MCHC	HCT	-0.318457	0.0253807	4.11679e-36	-0.210625	0.054455	0.000109786	-0.339531	0.0387164	1.79128e-18
MCHC	cognitive_funx	0.503438	0.0403449	9.79897e-36	0.734022	0.085533	0	0.508403	0.0615931	1.52888e-16
MCHC	CALCIUM	-0.0684209	0.0056256	4.92783e-34	-0.0701954	0.0118506	3.15406e-09	-0.0791371	0.00791681	1.58547e-23
MCHC	atrophic_gastritic	0.203991	0.0182355	4.75013e-29	0.222715	0.0393404	1.50296e-08	0.223527	0.0267043	5.73946e-17
MCHC	MPV	-0.121535	0.010953	1.31083e-28	-0.16392	0.0230018	1.03029e-12	-0.171753	0.0151428	8.1038e-30
MCHC	cataract	-0.415561	0.0381482	1.24018e-27	-0.533826	0.0822322	8.48821e-11	-0.428367	0.0567286	4.31361e-14
MCHC	drusen	-0.555211	0.0511751	2.01065e-27	-0.743194	0.112339	3.699e-11	-0.601574	0.0761314	2.74945e-15
MCHC	GGT	3.72362	0.364313	1.59815e-24	3.36378	0.786512	1.8957e-05	3.83062	0.54811	2.77295e-12
MCHC	GFR	-1.20483	0.11884	3.73659e-24	-1.03391	0.255934	5.3502e-05	-1.34198	0.179243	7.05089e-14
MCHC	SOL	0.264223	0.0290029	8.22219e-20	0.185092	0.0619528	0.00281152	0.306406	0.0430731	1.1303e-12
MCHC	FEV1_FVC_percent	0.422925	0.0466967	1.34265e-19	0.432175	0.100682	1.76686e-05	0.479162	0.0722083	3.22699e-11
MCHC	Weight	0.623898	0.0700922	5.52885e-19	0.455201	0.151245	0.00261508	0.699729	0.103395	1.30974e-11
MCHC	TG	5.10783	0.575303	6.77579e-19	1.65479	1.24382	0.183381	4.64961	0.859165	6.24023e-08
MCHC	aPTT	0.316477	0.0360118	1.52041e-18	0.44798	0.0757988	3.4188e-09	0.343958	0.0539915	1.88299e-10
MCHC	loss_of_interest	0.463016	0.0530591	2.62876e-18	0.618221	0.111651	3.07582e-08	0.480289	0.0801085	2.02885e-09
MCHC	retardation	0.524503	0.0603529	3.60537e-18	0.768462	0.127882	1.86502e-09	0.629049	0.0914638	6.08797e-12
MCHC	serum_total_bil	0.0244502	0.00284392	8.15708e-18	-0.00272703	0.00619559	0.659824	0.0220731	0.00427906	2.49055e-07
MCHC	FEV1_L	0.0276248	0.00334644	1.51902e-16	0.026467	0.00724024	0.000256636	0.0300426	0.00505592	2.81454e-09
MCHC	agitation	0.523747	0.0650913	8.53042e-16	0.724771	0.137564	1.37475e-07	0.561491	0.0983077	1.11939e-08
MCHC	CREATININE	0.00735191	0.000981693	6.93985e-14	0.00722637	0.00212425	0.000669336	0.00784744	0.00148884	1.35802e-07
MCHC	DEXA_bone_density	-0.187496	0.0261464	7.44447e-13	-0.155605	0.0566016	0.00597553	-0.22167	0.0396676	2.29456e-08
MCHC	DM_diagnosis	0.254398	0.0367367	4.3633e-12	0.283025	0.0787725	0.000326956	0.266973	0.0547877	1.09999e-06
MCHC	suicidal	0.649547	0.106075	9.15692e-10	0.90709	0.226168	6.05406e-05	0.789712	0.160813	9.07353e-07
MCHC	PLT	-2.35454	0.420479	2.14761e-08	-1.2263	0.911147	0.178338	-2.09735	0.643405	0.00111503
MCHC	Dyslipid_diagnosis	0.107065	0.023193	3.90713e-06	0.0194122	0.0500854	0.698326	0.0620627	0.0349532	0.0758001
MCHC	gastric_ulcer	0.30771	0.0670095	4.38933e-06	0.183926	0.145859	0.207316	0.406284	0.0996135	4.53067e-05
MCHC	spine_disc_narrowing	-0.162552	0.038036	1.92306e-05	-0.206853	0.083276	0.0129934	-0.20067	0.0577268	0.000508562
MCHC	gastric_cancer	-0.402642	0.0982487	4.16396e-05	0.0600018	0.210284	0.775386	-0.47849	0.151689	0.0016082
MCHC	K	0.0108203	0.00268363	5.53162e-05	0.0246323	0.00580595	2.20949e-05	0.0157546	0.00411714	0.000129928
MCHC	Alcohol consumption	0.079598	0.0213225	0.000189168	0.0507003	0.0459818	0.270193	0.0991147	0.0313654	0.00157768
MCHC	serum_albumin	-0.00729978	0.00196853	0.000208704	-0.0189557	0.0042868	9.78482e-06	-0.0130161	0.00295793	1.08055e-05
MCHC	RBC	-0.00820156	0.00284789	0.00397834	0.00802411	0.00616996	0.193426	-0.00608988	0.00428078	0.154849
MCHC	intestinal_metaplasia	0.0610001	0.0218262	0.00519295	0.0358293	0.0472163	0.447952	0.0904567	0.0332377	0.00649841
MCHC	LYMPHOCYTE	0.167041	0.0606758	0.00590492	0.286511	0.131255	0.0290459	0.19189	0.0904218	0.0338238
MCHC	liver_hemangioma	-0.0642111	0.0237214	0.0067917	-0.0103686	0.0514361	0.840244	-0.0591852	0.0353269	0.0938636
MCHC	coronary_plaque	0.0862415	0.0328494	0.00865566	0.168635	0.0715032	0.0183527	0.117056	0.0496473	0.0183861
MCV	MCH	0.178305	0.0109853	3.02993e-59	0.154898	0.0246049	3.06553e-10	0.212445	0.0156591	6.29855e-42
MCV	RBC	-0.0268379	0.00184948	1.03115e-47	-0.0164118	0.00395344	3.30622e-05	-0.0259309	0.0027045	8.97443e-22
MCV	RDW	-0.0432289	0.00368983	1.05935e-31	-0.0209012	0.00791187	0.00824797	-0.0437332	0.00551738	2.25525e-15
MCV	HCT	0.0968235	0.0152368	2.08989e-10	0.0108346	0.0326585	0.740074	0.0806689	0.0230429	0.000463852
MCV	WC	-0.158521	0.0364335	1.35537e-05	-0.149626	0.0802405	0.0622212	-0.087924	0.0543634	0.105805
MCV	HBA1C	-0.0101929	0.00284379	0.000338042	-0.00605072	0.00618946	0.32828	-0.0102587	0.00433118	0.0178575
MCV	HB	0.0186843	0.00531355	0.000437517	-0.00373693	0.0115189	0.745621	0.0148002	0.00788852	0.0606321
MCV	PLT	-0.812347	0.260743	0.00183626	-0.391858	0.565169	0.488091	-0.488837	0.387789	0.207462
MCV	Inbody_Fat_percent	-0.0802619	0.0260514	0.00206374	0.00490355	0.0575256	0.93207	-0.0495008	0.0389651	0.203946
MCV	Inbody_Body_fat_mass	-0.0791158	0.0257296	0.00210576	-0.016718	0.0568122	0.768553	-0.0256981	0.0392482	0.512623
MCV	Na	0.0308843	0.0101662	0.00238211	0.00683812	0.0219707	0.75562	0.0241186	0.0152918	0.114746
MCV	duodenal_ulcer	0.0712743	0.0258235	0.00577919	0.0258675	0.0571396	0.65076	0.063078	0.0374085	0.091758
MCV	MONOCYTE	0.0153544	0.00581525	0.00828183	0.0127762	0.0126801	0.313656	0.0175831	0.00878444	0.0453255
MCV	brain_SVD	0.0610564	0.0262832	0.020178	0.0916123	0.05826	0.115841	0.0660232	0.0391095	0.0913802
metabolic_syndrome	TG	11.0244	0.795822	1.22297e-43	7.2052	1.65951	1.41338e-05	9.34248	1.18548	3.25466e-15
metabolic_syndrome	WC	1.04894	0.0820397	1.96976e-37	0.72452	0.174339	3.24119e-05	0.944273	0.122346	1.1811e-14
metabolic_syndrome	Inbody_Body_fat_mass	0.713555	0.0577396	4.40213e-35	0.424767	0.121678	0.000481373	0.668198	0.0883992	4.06587e-14
metabolic_syndrome	glucose	2.30317	0.186703	5.79724e-35	1.74859	0.396693	1.04368e-05	2.41218	0.282118	1.22819e-17
metabolic_syndrome	BMI	0.368138	0.0304598	1.2518e-33	0.176261	0.0657086	0.00730809	0.373594	0.0463187	7.28016e-16
metabolic_syndrome	Inbody_Fat_percent	0.618621	0.0569664	1.79926e-27	0.341481	0.120502	0.00459944	0.608943	0.0864305	1.84841e-12
metabolic_syndrome	Visceral adipose tissue area	671.304	65.8796	2.20089e-24	358.309	139.23	0.0100675	572.46	96.5673	3.06475e-09
metabolic_syndrome	HTN_diagnosis	0.289369	0.0295852	1.36051e-22	0.272946	0.0626371	1.3151e-05	0.306687	0.0443279	4.56076e-12
metabolic_syndrome	Total adipose tissue area	1099.89	128.979	1.49338e-17	534.554	277.206	0.0538096	967.39	191.861	4.60366e-07
metabolic_syndrome	Inbody_skeletal_muscle_mass	0.272245	0.0335977	5.35817e-16	0.192749	0.0710188	0.00664652	0.280032	0.049919	2.02634e-08
metabolic_syndrome	Fatty liver	0.185134	0.023183	1.39686e-15	0.0990729	0.0492107	0.0440894	0.196405	0.0344465	1.18586e-08
metabolic_syndrome	HDL	-0.973203	0.122631	2.08771e-15	-0.472285	0.25834	0.0675269	-0.962828	0.179865	8.64834e-08
metabolic_syndrome	GPT	1.4157	0.185341	2.19962e-14	0.618844	0.392359	0.114741	1.22658	0.275218	8.32041e-06
metabolic_syndrome	URIC_ACID	0.0732179	0.0123377	2.94777e-09	0.0663921	0.0259372	0.0104757	0.0550448	0.0186273	0.00312613
metabolic_syndrome	Dyslipid_diagnosis	0.175062	0.0305016	9.49838e-09	0.140204	0.0640402	0.0285744	0.146026	0.0452706	0.00125701
metabolic_syndrome	GOT	0.619166	0.114663	6.6688e-08	0.291444	0.246511	0.237097	0.6268	0.168709	0.000202978
metabolic_syndrome	HB	0.0445262	0.0112451	7.50768e-05	0.0300872	0.0236964	0.204194	0.0431751	0.0166771	0.0096286
metabolic_syndrome	gastric_cancer	0.455647	0.135841	0.000795766	0.416667	0.29745	0.161274	0.628264	0.203737	0.00204447
metabolic_syndrome	Na	-0.0556833	0.02146	0.00946585	0.0215559	0.0454295	0.63515	-0.0216234	0.0316558	0.494557
metabolic_syndrome	intestinal_metaplasia	0.0752122	0.0297661	0.0115116	0.0446438	0.064001	0.485459	0.113384	0.0431788	0.00864149
metabolic_syndrome	MCHC	0.0318264	0.0129425	0.0139302	-0.0325992	0.0272477	0.231539	0.0241951	0.0192314	0.208353
MONOCYTE	SEG_NEUT.	-1.3725	0.179069	1.79324e-14	-0.684346	0.399388	0.0866225	-1.33652	0.26477	4.46853e-07
MONOCYTE	WBC	-0.203698	0.0324738	3.54879e-10	-0.100018	0.0723721	0.166973	-0.195206	0.0476311	4.16224e-05
MONOCYTE	serum_albumin	-0.0164213	0.0050643	0.00118462	-0.00160759	0.0112362	0.886233	-0.0142475	0.00751283	0.0579044
MONOCYTE	ALP	-0.910165	0.311606	0.00349042	-0.471502	0.694161	0.496986	-0.530634	0.447781	0.236006
MONOCYTE	LYMPHOCYTE	0.369304	0.156713	0.0184451	0.149753	0.348436	0.667352	0.365135	0.235183	0.12053
MPV	HB	-0.340831	0.0239773	7.42204e-46	-0.191206	0.0592697	0.00125519	-0.397834	0.0349128	4.42439e-30
MPV	Inbody_Fat_percent	-1.46467	0.106553	5.38844e-43	-1.24908	0.267277	2.96338e-06	-1.54795	0.161327	8.3816e-22
MPV	WC	-2.0774	0.151204	5.9299e-43	-1.65735	0.374701	9.72888e-06	-2.21241	0.230871	9.43866e-22
MPV	MCV	1.12888	0.0851986	4.5142e-40	1.21281	0.211208	9.34089e-09	1.24981	0.129259	4.08312e-22
MPV	HBA1C	-0.165118	0.012633	4.86115e-39	-0.179011	0.0313824	1.16898e-08	-0.2041	0.0185988	5.10825e-28
MPV	Intraocular pressure, Left	-0.923079	0.0710301	1.29562e-38	-0.722404	0.174338	3.41745e-05	-1.09096	0.101212	4.32485e-27
MPV	Intraocular pressure, right	-0.995635	0.0776593	1.25796e-37	-0.82539	0.189522	1.32995e-05	-1.24826	0.107203	2.46439e-31
MPV	GPT	-5.14565	0.40368	3.24532e-37	-2.85044	0.967978	0.0032323	-5.45543	0.59997	9.64919e-20
MPV	Inbody_Body_fat_mass	-1.34352	0.10556	4.15426e-37	-1.18622	0.265349	7.80732e-06	-1.40583	0.159826	1.41774e-18
MPV	TCO2	0.667299	0.0530572	2.82698e-36	0.499283	0.131331	0.000143706	0.701529	0.0805455	3.04615e-18
MPV	education	1.00037	0.0809232	4.20109e-35	0.776702	0.199842	0.000101663	1.1289	0.117317	6.41611e-22
MPV	PHOSPHORUS	0.124765	0.0101115	5.58705e-35	0.138241	0.025282	4.55224e-08	0.14572	0.0139684	1.76933e-25
MPV	Fatty liver	-0.50217	0.0432625	3.77416e-31	-0.458592	0.108427	2.34196e-05	-0.531913	0.0655733	4.99045e-16
MPV	depression_score	-0.264513	0.0230391	1.64334e-30	-0.201694	0.0562836	0.000338988	-0.318618	0.0340683	8.57304e-21
MPV	CL	-0.607121	0.0535468	8.49458e-30	-0.486174	0.12926	0.000169097	-0.681862	0.0779448	2.17139e-18
MPV	BASOPHIL	-0.0751434	0.00675928	1.03616e-28	-0.0568958	0.016234	0.000457078	-0.0831763	0.00981625	2.38463e-17
MPV	URIC_ACID	0.255298	0.0231624	2.98982e-28	0.207305	0.0590923	0.000451216	0.289309	0.0346211	6.46378e-17
MPV	PCT	0.0120456	0.00109774	5.14885e-28	0.00597449	0.00276323	0.0306074	0.0151205	0.00150146	7.45306e-24
MPV	cataract	0.980286	0.0934569	9.68744e-26	0.79235	0.236571	0.000810122	1.01362	0.141862	8.9889e-13
MPV	metabolic_syndrome	-0.530499	0.0520635	2.21012e-24	-0.346128	0.131397	0.00843304	-0.591375	0.0770169	1.60939e-14
MPV	GOT	-3.0087	0.303716	3.90855e-23	-2.03411	0.705474	0.00393508	-3.69169	0.438984	4.11278e-17
MPV	BMI	-0.525495	0.0545487	5.77365e-22	-0.316403	0.137757	0.0216288	-0.532185	0.0812176	5.65524e-11
MPV	VitD3	-2.11558	0.221383	1.22157e-21	-1.55755	0.555471	0.00504704	-2.22235	0.331701	2.08636e-11
MPV	RDW	0.138783	0.014797	6.65102e-21	0.069889	0.0371815	0.0601528	0.119733	0.0218076	4.00928e-08
MPV	BUN	0.877236	0.0958078	5.37549e-20	0.886413	0.222977	7.02737e-05	1.01816	0.135551	5.8563e-14
MPV	glucose	-3.06332	0.35848	1.28205e-17	-3.50833	0.905729	0.000107289	-3.53859	0.528005	2.05844e-11
MPV	agitation	-1.33309	0.159112	5.36916e-17	-1.29616	0.391553	0.000931905	-1.49609	0.237434	2.95591e-10
MPV	HDL	1.89779	0.230642	1.8996e-16	1.26584	0.584384	0.0303025	1.87981	0.341768	3.79216e-08
MPV	GGT	-7.08709	0.89288	2.06555e-15	-6.34525	2.30001	0.00580158	-8.01406	1.32803	1.59401e-09
MPV	MCH	-0.361163	0.0469643	1.46946e-14	-0.312426	0.114008	0.00613657	-0.482179	0.0645554	8.06644e-14
MPV	GFR	2.18262	0.288847	4.14665e-14	1.9628	0.726788	0.00692041	2.77451	0.432476	1.40447e-10
MPV	aPTT	-0.666899	0.0885645	5.07038e-14	-0.377851	0.219266	0.0848429	-0.685187	0.133316	2.75373e-07
MPV	Weight	-1.283	0.17228	9.53256e-14	-0.925249	0.436202	0.0339091	-1.4049	0.256301	4.21855e-08
MPV	drusen	0.91524	0.124659	2.10526e-13	1.12543	0.321308	0.000460655	0.95807	0.186667	2.85929e-07
MPV	loss_of_interest	-0.910345	0.132821	7.18392e-12	-0.318403	0.339148	0.347817	-0.858384	0.195935	1.1815e-05
MPV	retardation	-0.96042	0.147461	7.36335e-11	-0.832028	0.37202	0.0253179	-1.15329	0.218648	1.33014e-07
MPV	FEV1_FVC_percent	-0.734253	0.114653	1.51238e-10	-0.811504	0.292118	0.00546936	-0.702657	0.165438	2.16419e-05
MPV	CREATININE	-0.014381	0.00238142	1.55226e-09	-0.0113832	0.00600028	0.0578136	-0.0162428	0.00352754	4.13324e-06
MPV	FEV1_L	-0.0521754	0.00866829	1.7538e-09	-0.0447083	0.0220513	0.0426146	-0.0565009	0.0125222	6.42032e-06
MPV	serum_protein	-0.0497382	0.00856442	6.34003e-09	-0.0677726	0.0217264	0.00181242	-0.0506627	0.0128226	7.78124e-05
MPV	K	-0.0378304	0.00659614	9.73765e-09	-0.0344292	0.0166971	0.0392084	-0.0449764	0.00977947	4.24407e-06
MPV	MONOCYTE	0.129629	0.0235268	3.59163e-08	0.130081	0.059802	0.0296149	0.148201	0.0348329	2.09408e-05
MPV	urine_PH	0.152192	0.0287346	1.18055e-07	0.124547	0.0640563	0.0518542	0.146956	0.0422936	0.000511501
MPV	SOL	-0.364025	0.0706964	2.617e-07	-0.301615	0.17849	0.0910639	-0.451459	0.106193	2.12509e-05
MPV	Na	0.328332	0.0666433	8.36258e-07	0.382443	0.144173	0.00798594	0.347772	0.101623	0.000621251
MPV	DEXA_bone_density	0.3125	0.0643919	1.21551e-06	0.226544	0.16457	0.168641	0.371421	0.096637	0.000121308
MPV	serum_albumin	0.023382	0.00483527	1.32663e-06	0.0120917	0.0123318	0.326827	0.0298761	0.00728161	4.07902e-05
MPV	ALP	-1.38144	0.295005	2.83026e-06	-1.27157	0.745508	0.0880752	-1.20453	0.440976	0.00630455
MPV	RBC	-0.0306266	0.00701223	1.25618e-05	-0.0108924	0.0178248	0.541145	-0.0244609	0.0105689	0.020644
MPV	HCT	0.258473	0.0679968	0.000143968	0.410732	0.17245	0.0172307	0.405257	0.0939799	1.61661e-05
MPV	CALCIUM	0.0448793	0.0122046	0.000235762	0.0356196	0.0267316	0.1827	0.055695	0.0170499	0.00108854
MPV	coronary_plaque	-0.271317	0.0807391	0.000778253	-0.354425	0.206238	0.0857008	-0.305917	0.120036	0.0108171
MPV	Alcohol consumption	-0.140254	0.0523791	0.00741346	-0.00343885	0.13298	0.979369	-0.240679	0.0787429	0.00223922
MPV	PSA	0.060973	0.0232881	0.00883934	0.149199	0.0597461	0.0125174	0.0524481	0.0344826	0.12826
MPV	PLT	-2.87106	1.17113	0.0142247	1.05852	2.9735	0.721852	-0.476248	1.6261	0.769616
Na	PHOSPHORUS	0.0557449	0.00277628	1.12651e-89	0.0469173	0.00617631	3.04201e-14	0.0582312	0.00406613	1.61752e-46
Na	HBA1C	-0.0642574	0.00355624	5.60049e-73	-0.0644599	0.00785051	2.22045e-16	-0.0725128	0.0053142	2.15862e-42
Na	Intraocular pressure, Left	-0.34667	0.0195329	1.78665e-70	-0.304004	0.0428449	1.28941e-12	-0.393185	0.0294647	1.27899e-40
Na	Intraocular pressure, right	-0.374511	0.021262	1.92016e-69	-0.362684	0.0463587	5.10703e-15	-0.429372	0.0313991	1.43869e-42
Na	BUN	0.456911	0.0265344	1.89473e-66	0.482884	0.0558897	0	0.50312	0.0406596	3.61662e-35
Na	BASOPHIL	-0.0301946	0.00185219	9.54108e-60	-0.0371484	0.00407232	0	-0.0357539	0.0027868	1.11779e-37
Na	GPT	-1.8014	0.111828	2.21487e-58	-1.54852	0.248805	4.85197e-10	-2.134	0.171822	2.03872e-35
Na	MCV	0.400879	0.0250701	1.49366e-57	0.434813	0.055921	7.54952e-15	0.437177	0.0368323	1.7071e-32
Na	MCH	-0.197552	0.0124715	1.64122e-56	-0.20307	0.0269993	5.41789e-14	-0.237405	0.0190415	1.11884e-35
Na	PCT	0.00437717	0.000276997	3.00253e-56	0.00493398	0.000625315	3.10862e-15	0.00527162	0.000415982	8.3742e-37
Na	TCO2	0.247226	0.015645	3.00322e-56	0.253829	0.0352812	6.27276e-13	0.249467	0.0230876	3.25026e-27
Na	depression_score	-0.101184	0.00644181	1.34549e-55	-0.106725	0.0144475	1.50102e-13	-0.115414	0.0098746	1.46925e-31
Na	GOT	-1.36754	0.0873882	3.37313e-55	-1.15816	0.191318	1.41657e-09	-1.66757	0.125318	2.11466e-40
Na	HB	-0.0984026	0.00655311	5.75272e-51	-0.113064	0.0147349	1.68754e-14	-0.120473	0.00982311	1.4086e-34
Na	URIC_ACID	0.101622	0.00686448	1.37848e-49	0.098766	0.015265	9.7949e-11	0.110711	0.0102102	2.14873e-27
Na	WC	-0.651814	0.0441576	2.61082e-49	-0.696533	0.0987016	1.70175e-12	-0.747036	0.0654003	3.22783e-30
Na	CALCIUM	0.0540162	0.00370014	2.87392e-48	0.0372248	0.00722934	2.617e-07	0.0579402	0.00566301	1.43511e-24
Na	education	0.33183	0.0232108	2.30496e-46	0.297294	0.0512008	6.38203e-09	0.379991	0.035145	3.01692e-27
Na	MPV	0.104774	0.0073613	5.70702e-46	0.0862383	0.0154045	2.16525e-08	0.129931	0.0110472	6.1603e-32
Na	glucose	-1.39266	0.10084	2.19966e-43	-1.26407	0.228407	3.12513e-08	-1.46543	0.150798	2.53063e-22
Na	cognitive_funx	-0.385732	0.0290863	3.86381e-40	-0.447421	0.0642815	3.39462e-12	-0.443329	0.04444	1.94337e-23
Na	Inbody_Fat_percent	-0.414911	0.0315518	1.69803e-39	-0.451324	0.0703339	1.39097e-10	-0.485287	0.0479293	4.27683e-24
Na	Inbody_Body_fat_mass	-0.401068	0.0305462	2.2195e-39	-0.407127	0.0687103	3.11783e-09	-0.45752	0.0455162	9.01918e-24
Na	HCT	0.232324	0.0182106	2.82706e-37	0.200456	0.0406759	8.30215e-07	0.253319	0.027012	6.72198e-21
Na	Fatty liver	-0.158987	0.0128099	2.27027e-35	-0.124158	0.0286891	1.50663e-05	-0.17565	0.0196903	4.63668e-19
Na	RDW	0.0503871	0.00420278	4.05772e-33	0.0543835	0.00943123	8.10243e-09	0.057048	0.00635034	2.62363e-19
Na	VitD3	-0.752967	0.0640222	6.19779e-32	-0.911274	0.14353	2.16682e-10	-0.834826	0.0958229	2.98106e-18
Na	metabolic_syndrome	-0.172261	0.0152236	1.10089e-29	-0.200406	0.0342691	4.97496e-09	-0.186423	0.0228486	3.3764e-16
Na	cataract	0.293455	0.0272513	4.84992e-27	0.291581	0.0620291	2.59245e-06	0.284842	0.0413848	5.87e-12
Na	Total_chol	-1.96252	0.199422	7.49391e-23	-2.63041	0.446727	3.90474e-09	-2.30165	0.294777	5.80506e-15
Na	agitation	-0.449309	0.0467435	7.0995e-22	-0.594704	0.103615	9.49363e-09	-0.422602	0.0704481	1.98816e-09
Na	BMI	-0.150738	0.0158941	2.44986e-21	-0.138449	0.0358391	0.000111973	-0.155712	0.0234007	2.84977e-11
Na	atrophic_gastritic	-0.118591	0.0130204	8.38638e-20	-0.164563	0.0291848	1.71374e-08	-0.134115	0.0198718	1.48875e-11
Na	FEV1_FVC_percent	-0.297704	0.0336961	1.00124e-18	-0.206281	0.07608	0.0067006	-0.289785	0.0512833	1.59818e-08
Na	GGT	-2.26754	0.26045	3.14098e-18	-1.78849	0.586598	0.00229666	-2.6323	0.391539	1.78077e-11
Na	urine_PH	0.095698	0.0110485	4.65203e-18	0.0347088	0.0221119	0.116488	0.109192	0.0150232	3.64179e-13
Na	serum_albumin	0.0122516	0.00142079	6.5169e-18	0.00692582	0.00324698	0.0329245	0.0128418	0.00215709	2.62775e-09
Na	drusen	0.314485	0.0369905	1.86685e-17	0.38531	0.0846361	5.30003e-06	0.356665	0.0568033	3.40882e-10
Na	loss_of_interest	-0.319577	0.0388312	1.8737e-16	-0.243907	0.0873877	0.00525309	-0.31127	0.0589721	1.30423e-07
Na	SOL	-0.169997	0.0206983	2.15525e-16	-0.171764	0.0465314	0.000223054	-0.181135	0.0308801	4.47039e-09
Na	retardation	-0.340405	0.0432716	3.64068e-15	-0.415625	0.0965804	1.68192e-05	-0.398088	0.0664605	2.10044e-09
Na	aPTT	-0.198484	0.0259104	1.85359e-14	-0.239855	0.0571064	2.66748e-05	-0.196079	0.0385815	3.73054e-07
Na	GFR	0.649182	0.0847983	1.92412e-14	1.05928	0.190789	2.82238e-08	0.795356	0.125831	2.60145e-10
Na	CL	-0.145881	0.01913	2.42593e-14	-0.337734	0.040517	0	-0.259798	0.0226881	2.32843e-30
Na	MCHC	-0.117719	0.0155367	3.54029e-14	-0.0686189	0.0304605	0.0242771	-0.120839	0.0224488	7.33036e-08
Na	suicidal	-0.56206	0.0771939	3.30986e-13	-0.409632	0.172534	0.0175866	-0.57775	0.11849	1.08294e-06
Na	DEXA_bone_density	0.131951	0.0186817	1.62785e-12	0.127893	0.0425727	0.00266358	0.159144	0.0276863	9.02438e-09
Na	Weight	-0.320687	0.0499636	1.37695e-10	-0.326722	0.112993	0.00383394	-0.346992	0.0739582	2.70905e-06
Na	TG	-2.52416	0.411843	8.84634e-10	-3.20679	0.929389	0.000559705	-2.36716	0.608018	9.89129e-05
Na	gastric_ulcer	-0.286332	0.0478105	2.11265e-09	-0.389863	0.107411	0.000283824	-0.265755	0.0708789	0.000177246
Na	CREATININE	-0.00387245	0.000701008	3.31161e-08	-0.00656433	0.00159061	3.67647e-05	-0.00404673	0.00105338	0.000122209
Na	serum_total_bil	-0.010774	0.00204827	1.44029e-07	-0.0122037	0.00467152	0.00899211	-0.0103121	0.00312281	0.000959331
Na	Alcohol consumption	-0.0771305	0.0152861	4.51601e-07	-0.0785375	0.0345545	0.0230345	-0.0732963	0.0229134	0.00137982
Na	serum_protein	-0.011775	0.00247563	1.97115e-06	-0.0107872	0.005621	0.054973	-0.00982533	0.00374747	0.00874525
Na	FVC_L	-0.011711	0.00290453	5.53142e-05	-0.0182711	0.00660307	0.00565639	-0.0137129	0.00435009	0.00161976
Na	Depressed_mood	-0.137133	0.0397071	0.000553106	-0.110409	0.0893106	0.21637	-0.125531	0.0604853	0.0379502
Na	PSA	0.0209652	0.00685291	0.00221839	0.00475558	0.0158098	0.763568	0.0218762	0.0102399	0.032649
Na	brain_atrophy	-0.201816	0.0663006	0.00233495	-0.169536	0.148773	0.254469	-0.258592	0.103284	0.0122903
Na	coronary_plaque	-0.0649253	0.0235846	0.00590761	-0.0230685	0.05322	0.664684	-0.0504611	0.0355279	0.155514
Na	optic_fiber_loss	0.0677829	0.0270347	0.0121673	0.0843218	0.0609283	0.166373	0.0190172	0.0407784	0.64096
Na	HCV	-0.16738	0.0684185	0.0144285	-0.375589	0.152955	0.0140667	-0.270227	0.103472	0.00901214
optic_disc_cupping	optic_fiber_loss	0.278822	0.0237193	6.65143e-32	0.130673	0.056895	0.0216341	0.311935	0.0359839	4.3687e-18
optic_disc_cupping	EKG_ischemia	0.174764	0.0645106	0.00674722	0.740362	0.147275	4.98034e-07	0.280308	0.0995403	0.00486222
optic_disc_cupping	serum_protein	0.00578904	0.00219655	0.00840114	0.00550766	0.00508982	0.279211	0.00711218	0.00330765	0.0315377
optic_disc_cupping	CA19_9	-0.214233	0.0927619	0.0209165	-0.165775	0.215177	0.441056	-0.311948	0.133806	0.0197348
optic_fiber_loss	optic_disc_cupping	0.402369	0.0344778	1.80614e-31	0.273021	0.0750271	0.000273732	0.393319	0.0503578	5.69669e-15
optic_fiber_loss	gastric_cancer	0.303616	0.0718775	2.39925e-05	0.517558	0.153212	0.000730038	0.363424	0.104057	0.000478461
optic_fiber_loss	CA19_9	-0.365406	0.110219	0.000915566	-0.43666	0.24053	0.0694612	-0.530834	0.15701	0.000722475
optic_fiber_loss	brain_SVD	0.0734701	0.0309981	0.0177808	0.147978	0.0675451	0.0284658	0.0288995	0.047208	0.540423
PCT	PLT	515.583	32.8023	1.14031e-55	430.963	81.2737	1.14158e-07	529.092	49.3889	8.86706e-27
PCT	PHOSPHORUS	1.88094	0.215682	2.76016e-18	1.09481	0.472541	0.0205112	1.88563	0.329019	9.98095e-09
PCT	HB	-3.73717	0.515271	4.08166e-13	-3.47407	1.11844	0.00189526	-3.69284	0.785848	2.61208e-06
PCT	WBC	5.3385	0.745149	7.81595e-13	2.25411	1.62739	0.166018	5.29137	1.10769	1.77991e-06
PCT	CALCIUM	1.12822	0.18365	8.08211e-10	0.23645	0.376738	0.530249	1.01216	0.274415	0.000225651
PCT	RDW	2.02926	0.343267	3.38773e-09	1.36681	0.756173	0.0706786	1.90815	0.512396	0.000196105
PCT	MCH	-4.94524	0.903323	4.38746e-08	-5.48346	1.92314	0.00435409	-3.12235	1.3522	0.0209389
PCT	cataract	10.5024	2.23272	2.55292e-06	8.27857	4.95258	0.0946098	11.4809	3.35134	0.000613092
PCT	CL	-4.43263	1.14869	0.000113913	-3.39892	2.45554	0.166302	-3.3713	1.71347	0.0491226
PCT	GOT	-20.9922	5.59478	0.000175362	-25.0998	11.7964	0.0333582	-17.4492	8.15227	0.0323219
PCT	Intraocular pressure, right	-5.7482	1.59189	0.000305104	-1.66712	3.44959	0.628897	-5.20074	2.24249	0.0203855
PCT	MCHC	-1.99118	0.65387	0.00232505	-3.73106	1.3215	0.00475254	-1.30328	0.975198	0.181409
PCT	drusen	9.14636	3.02356	0.00248603	-1.93124	6.7316	0.774195	9.31625	4.49112	0.0380447
PCT	PSA	1.57985	0.558715	0.00468913	1.7128	1.24145	0.167686	2.47625	0.834288	0.00299645
PCT	education	5.1844	1.84024	0.00484379	3.11485	4.0094	0.437226	4.65324	2.74931	0.0905484
PCT	GPT	-24.7215	9.12802	0.0067627	-22.8566	19.5495	0.242337	-20.2202	13.0411	0.121023
PCT	EKG_rate	13.4516	5.3079	0.0112685	26.929	11.7967	0.0224453	14.8516	7.88016	0.0594732
PCT	serum_albumin	0.279482	0.115373	0.0154175	-0.147428	0.255843	0.564452	0.183286	0.174781	0.294334
PCT	MPV	0.941389	0.408778	0.0212827	0.801223	0.841425	0.340984	1.16344	0.623177	0.0619078
PCT	WC	-8.33409	3.62294	0.0214274	-13.2011	7.92068	0.0955802	-11.9571	5.47731	0.0290337
PFT_categoric	FEV1_percent	-2.07492	0.138729	1.4107e-50	-1.70756	0.319876	9.38769e-08	-2.03575	0.21134	5.82571e-22
PFT_categoric	FVC_percent	-1.68791	0.116861	2.74721e-47	-1.37051	0.263763	2.03615e-07	-1.68773	0.178487	3.20713e-21
PFT_categoric	FEV1_L	-0.0630283	0.00438457	7.42346e-47	-0.0483549	0.0101787	2.02801e-06	-0.0628285	0.0067704	1.69671e-20
PFT_categoric	FVC_L	-0.0686715	0.00528195	1.20498e-38	-0.0503085	0.0117548	1.87024e-05	-0.0635896	0.00813671	5.49005e-15
PHOSPHORUS	CALCIUM	0.164421	0.0174318	4.01438e-21	0.117951	0.0352811	0.00082823	0.152585	0.0252542	1.52241e-09
PHOSPHORUS	serum_albumin	0.0929067	0.0116862	1.86321e-15	0.0373828	0.02464	0.129226	0.091142	0.0169193	7.17e-08
PHOSPHORUS	CL	-0.781028	0.11325	5.33e-12	-0.283634	0.229129	0.21576	-0.882242	0.168363	1.60464e-07
PHOSPHORUS	BUN	1.09024	0.17662	6.7097e-10	0.587894	0.35934	0.101831	0.835379	0.251542	0.000896859
PHOSPHORUS	Na	0.530628	0.101587	1.75685e-07	0.525949	0.206138	0.0107277	0.526673	0.148609	0.000394067
PHOSPHORUS	URIC_ACID	0.274802	0.0556009	7.71626e-07	0.219818	0.115501	0.0570183	0.174517	0.0814662	0.0321772
PHOSPHORUS	PCT	0.010417	0.00219595	2.09791e-06	0.00340348	0.00453985	0.453441	0.00711235	0.00325635	0.0289516
PHOSPHORUS	WC	-1.62589	0.371607	1.21267e-05	-1.53051	0.773641	0.0478924	-1.52015	0.535857	0.00455612
PHOSPHORUS	Inbody_Fat_percent	-0.887919	0.262776	0.000727503	-1.50116	0.543223	0.00571958	-1.32648	0.380398	0.000488308
PHOSPHORUS	serum_protein	0.0684114	0.0205861	0.000889985	0.0363483	0.0431084	0.399126	0.0614401	0.0305696	0.044448
PHOSPHORUS	Inbody_Body_fat_mass	-0.886271	0.266786	0.000893641	-1.30129	0.556069	0.019276	-1.29732	0.377656	0.000592147
PHOSPHORUS	Intraocular pressure, Left	-0.410601	0.151345	0.00666744	0.190452	0.309409	0.538201	-0.325329	0.215377	0.130912
PHOSPHORUS	BASOPHIL	-0.036267	0.0134857	0.00716009	-0.0244132	0.0280535	0.38417	-0.021875	0.0196501	0.265612
PHOSPHORUS	Intraocular pressure, right	-0.389271	0.146084	0.00770567	0.133957	0.29838	0.653469	-0.459714	0.214152	0.0318197
PHOSPHORUS	Weight	-1.08044	0.4171	0.00958778	-1.32898	0.875921	0.129206	-1.62561	0.617806	0.00850672
PHOSPHORUS	HCT	0.349467	0.147583	0.0178876	0.0214837	0.307611	0.944321	0.504445	0.218294	0.0208412
PLT	PCT	0.000439335	2.80102e-05	1.92084e-55	0.000355567	5.70843e-05	4.69993e-10	0.000441696	4.26776e-05	4.20212e-25
PLT	WBC	0.00585668	0.000681845	8.7378e-18	0.0023563	0.00140476	0.0934714	0.00485447	0.00103133	2.51386e-06
PLT	MPV	-0.00286381	0.000340677	4.23415e-17	-0.00182433	0.000713213	0.0105307	-0.00251248	0.0005116	9.06026e-07
PLT	MCH	-0.00467614	0.000785121	2.58573e-09	-0.00390519	0.00162495	0.0162489	-0.00331822	0.00112995	0.00331836
PLT	MCHC	-0.00305314	0.000530362	8.57746e-09	-0.00270185	0.0011065	0.0146141	-0.00295312	0.000772577	0.000132146
PLT	CALCIUM	0.000841595	0.000150678	2.33162e-08	0.000371474	0.000316216	0.240097	0.000844952	0.000224676	0.000169396
PLT	serum_protein	0.000960926	0.000189631	4.03377e-07	-0.000107622	0.000395578	0.785574	0.000684743	0.000276811	0.0133728
PLT	MCV	-0.00772518	0.00188951	4.34263e-05	-0.00688286	0.00387576	0.0757536	-0.00582356	0.00277023	0.0355365
PLT	BASOPHIL	0.000480076	0.000119304	5.72239e-05	0.000230957	0.000249721	0.355038	0.000411499	0.000179545	0.0219112
PLT	EKG_rate	0.0156428	0.00491041	0.00144434	0.0142789	0.010331	0.166927	0.0104502	0.00731876	0.15333
PLT	RDW	0.00096585	0.000311059	0.00190256	0.000132591	0.000649375	0.838211	0.000860594	0.000467248	0.065499
PLT	HCT	-0.00361804	0.00133701	0.0068086	-0.00490129	0.00279815	0.0798402	-0.00333541	0.00197725	0.0916241
PLT	Height	-0.00605932	0.00225966	0.00732892	-0.00547544	0.00475658	0.249679	-0.00211298	0.003391	0.533209
PLT	MONOCYTE	-0.00147369	0.000564194	0.00900093	0.000519015	0.00118059	0.66021	-0.00132958	0.000801429	0.0971145
PLT	LYMPHOCYTE	-0.00862892	0.00331993	0.00934601	2.67165e-05	0.00692042	0.99692	-0.00346476	0.00482414	0.472626
PLT	SEG_NEUT.	0.00953622	0.00369995	0.009955	-0.00105807	0.00773493	0.891196	0.0065316	0.00552787	0.237373
PLT	HBV	-0.00592315	0.00252909	0.01918	-0.00492014	0.00532262	0.355286	-0.00582873	0.00378593	0.123663
PSA	breast_cancer	0.766752	0.0311872	1.80755e-133	0.8184	0.0670406	0	0.693698	0.0440332	6.44878e-56
PSA	EKG_ischemia	0.653516	0.0280266	2.93004e-120	0.650858	0.0590369	0	0.59219	0.0405496	2.6446e-48
PSA	gastric_cancer	0.596408	0.027979	8.02457e-101	0.718347	0.0597632	0	0.555246	0.0398568	4.10397e-44
PSA	thyroid_cancer	0.505943	0.0248574	4.29519e-92	0.510725	0.0525596	0	0.586035	0.0358358	4.11771e-60
PSA	urine_PU_cat	0.50794	0.0252656	6.80626e-90	0.578777	0.0537208	0	0.578097	0.0363568	6.27351e-57
PSA	brain_atrophy	0.472389	0.025873	1.78817e-74	0.507026	0.0549428	0	0.484367	0.037891	2.03611e-37
PSA	spine_spondylolisthesis	0.404572	0.0227575	1.055e-70	0.47123	0.0490436	0	0.470211	0.0325398	2.49434e-47
PSA	IPMN	0.324975	0.0197714	1.04567e-60	0.353442	0.0421962	0	0.369096	0.0281358	2.58397e-39
PSA	agitation	0.24211	0.0172147	6.3064e-45	0.267604	0.0370586	5.15588e-13	0.304734	0.0247595	8.22708e-35
PSA	retardation	0.222699	0.0158683	9.63032e-45	0.270324	0.0341947	2.66454e-15	0.294306	0.0236257	1.28053e-35
PSA	EKG_infarct	0.275438	0.0197718	4.11298e-44	0.362008	0.0420415	0	0.349428	0.02826	4.05463e-35
PSA	gastric_ulcer	0.236553	0.0183423	4.70288e-38	0.226144	0.0387238	5.22256e-09	0.300578	0.0264953	7.8926e-30
PSA	loss_of_interest	0.171005	0.0139966	2.5029e-34	0.223731	0.0302226	1.33449e-13	0.243544	0.0206076	3.1434e-32
PSA	EKG_1DAVB	0.194061	0.0165074	6.57812e-32	0.202513	0.0354081	1.06899e-08	0.265683	0.024044	2.19542e-28
PSA	Depressed_mood	0.159261	0.0148727	9.31011e-27	0.152478	0.0320043	1.8953e-06	0.211419	0.0220312	8.28004e-22
PSA	EKG_axis	0.113946	0.0121634	7.39619e-21	0.0960531	0.0262742	0.000256394	0.163766	0.0179961	9.02515e-20
PSA	brain_aneurysmm	0.125929	0.0139414	1.67474e-19	0.156288	0.0298659	1.66789e-07	0.195862	0.0207226	3.33666e-21
PSA	macular_change	0.116756	0.0132329	1.11267e-18	0.105677	0.0285122	0.000210259	0.174341	0.0193828	2.37045e-19
PSA	GB_adenomyomatosis	0.118204	0.0136743	5.41812e-18	0.180242	0.0291566	6.33507e-10	0.192423	0.0200058	6.69015e-22
PSA	cholecystitis	0.102794	0.0128031	9.83637e-16	0.116793	0.0274082	2.03285e-05	0.162812	0.0188093	4.88778e-18
PSA	HBV	0.101149	0.0127644	2.29384e-15	0.123211	0.0275419	7.69129e-06	0.160794	0.0187623	1.03466e-17
PSA	brain_SVD	0.084559	0.0112372	5.27633e-14	0.0754093	0.0242074	0.00183866	0.12657	0.0164998	1.70601e-14
PSA	CA125	-0.499963	0.0734788	1.01624e-11	-0.405432	0.158308	0.0104363	-0.856666	0.102189	5.15379e-17
PSA	guilt_feeling	0.0581695	0.00891081	6.66689e-11	0.0614593	0.0192089	0.00137656	0.092083	0.0131751	2.76533e-12
PSA	TSH	-0.0408324	0.00625563	6.69615e-11	-0.048091	0.0134535	0.000350771	-0.0484045	0.00844184	9.81538e-09
PSA	DM_diagnosis	0.0607741	0.00994797	1.00137e-09	0.0726743	0.0214306	0.000696014	0.0956914	0.0148716	1.23882e-10
PSA	CA19_9	-0.241932	0.03981	1.22314e-09	-0.123267	0.0852323	0.148109	-0.327505	0.0533387	8.24664e-10
PSA	WASO	0.0539018	0.00965565	2.37206e-08	0.0846789	0.0207275	4.40117e-05	0.0986728	0.0144516	8.62262e-12
PSA	brain_atherosclerosis	0.0561296	0.0105774	1.1171e-07	0.0561699	0.0227885	0.0137077	0.0970936	0.0154464	3.26091e-10
PSA	education	-0.0382142	0.00780543	9.78836e-07	-0.0277744	0.0168658	0.0996022	-0.0558855	0.011753	1.98453e-06
PSA	cal_score_cont	-4.63588	1.30017	0.000363021	0.852767	2.78766	0.759675	-10.5015	1.90851	3.7449e-08
PSA	TG	-0.543828	0.153828	0.000407301	-0.495721	0.331462	0.134769	-0.654394	0.22705	0.00394969
PSA	spine_disc_narrowing	0.0356835	0.0103076	0.00053645	0.0820001	0.0222512	0.000228521	0.0626835	0.0151524	3.5207e-05
PSA	GGT	-0.303211	0.0966917	0.00171353	-0.290132	0.208216	0.163493	-0.742883	0.14118	1.42521e-07
PSA	AFP	-0.00973327	0.00332641	0.0034329	-0.0177956	0.00717251	0.0130984	-0.0220704	0.00485844	5.55399e-06
PSA	Na	-0.0126035	0.00433405	0.00363729	-0.0180866	0.00932152	0.052343	-0.01586	0.00644455	0.0138552
PSA	smoking_2	-0.0173576	0.0059773	0.00368522	-0.0336359	0.0128647	0.0089335	-0.0205197	0.00888038	0.0208505
PSA	GB_polyp	0.0166918	0.00600555	0.00544601	0.0117606	0.0129036	0.362075	0.037509	0.00895508	2.80711e-05
PSA	PT	-0.000538927	0.000195424	0.00582032	-0.00040295	0.000423223	0.341047	-0.000587218	0.00028854	0.0418369
PSA	CEA	-0.00477281	0.00173574	0.00596436	-0.00232054	0.00373139	0.534009	-0.00747149	0.00255901	0.00350394
PSA	HTN_diagnosis	0.0157142	0.00601239	0.00895862	0.0121085	0.0129547	0.349952	0.0248178	0.00888563	0.00522172
PSA	FEV1_L	0.00232349	0.000890809	0.00909968	0.00248238	0.00191961	0.195954	0.003099	0.001313	0.0182624
PT	spine_compression_fracture	13.9054	0.98564	3.39075e-45	13.0797	1.57597	0	13.9182	1.41538	8.07465e-23
PT	HCV	11.8862	0.883027	2.6629e-41	13.3817	1.43329	0	12.5941	1.30886	6.44303e-22
PT	suicidal	12.6962	1.01016	3.1491e-36	14.3264	1.63648	0	11.1007	1.4427	1.42192e-14
PT	urine_PU_cat	10.2074	0.8667	5.10761e-32	12.3243	1.40744	0	11.3205	1.25397	1.75374e-19
PT	brain_atrophy	8.99396	0.891511	6.21518e-24	11.0234	1.43355	1.46549e-14	9.42048	1.29793	3.92641e-13
PT	spine_spondylolisthesis	7.29466	0.782203	1.10154e-20	9.47126	1.25662	4.79616e-14	8.42639	1.12935	8.56868e-14
PT	macular_change	3.97258	0.445527	4.80843e-19	1.91714	0.727425	0.00840092	4.43845	0.664382	2.38016e-11
PT	aPTT	2.68477	0.330613	4.63915e-16	0.0134227	0.538221	0.980104	2.13886	0.495867	1.60775e-05
PT	loss_of_interest	3.42981	0.486424	1.77531e-12	2.08952	0.793819	0.00848239	4.04372	0.719455	1.90371e-08
PT	fatigue	3.42616	0.498518	6.30079e-12	3.55153	0.813697	1.27305e-05	5.2117	0.71751	3.76934e-13
PT	EKG_axis	2.32587	0.412384	1.69989e-08	3.55994	0.673224	1.23734e-07	2.80753	0.6112	4.3594e-06
PT	TG	-28.8927	5.29757	4.92636e-08	-9.04062	8.62128	0.294343	-29.65	7.75852	0.000132584
PT	CA125	-13.3602	2.52193	1.17334e-07	-11.2984	4.10376	0.00590188	-23.5151	3.49627	1.74663e-11
PT	CA19_9	-6.90355	1.36611	4.33889e-07	-4.91791	2.21161	0.0261698	-8.20886	1.83703	7.8753e-06
PT	cholecystitis	1.94449	0.438162	9.08639e-06	3.43084	0.714077	1.55073e-06	2.96399	0.645505	4.39584e-06
PT	optic_disc_cupping	1.9639	0.448208	1.17774e-05	2.13459	0.729184	0.00341848	3.17522	0.666035	1.86663e-06
PT	TSH	-0.893698	0.214702	3.14778e-05	-1.10377	0.349484	0.00158696	-1.01733	0.289066	0.000432554
PT	cognitive_funx	1.47197	0.35741	3.81457e-05	2.21146	0.579996	0.000137355	2.62077	0.524689	5.88626e-07
PT	GGT	-11.1328	3.34893	0.000886469	-1.14513	5.46007	0.83388	-21.691	4.95784	1.21378e-05
PT	brain_atherosclerosis	1.0622	0.363655	0.0034904	0.937507	0.589902	0.112002	1.98285	0.535742	0.000214644
PT	spine_spondylosis	0.743115	0.310089	0.0165544	0.296688	0.503586	0.555761	0.605853	0.461709	0.189454
PT	Fatty liver	-0.361881	0.158814	0.0226884	-0.0604264	0.258562	0.815217	-0.361608	0.238182	0.128964
RBC	HCT	4.47504	0.236111	4.1654e-80	3.20349	0.53071	1.57763e-09	4.29771	0.371661	6.30654e-31
RBC	HB	1.30416	0.0787221	1.21307e-61	0.908224	0.175335	2.21963e-07	1.33663	0.120614	1.53705e-28
RBC	MCV	-3.56257	0.300453	1.97212e-32	-2.17774	0.660359	0.000974423	-3.25195	0.452073	6.31889e-13
RBC	MCH	-1.3737	0.128651	1.29483e-26	-0.86294	0.282375	0.00224308	-1.15783	0.19463	2.69952e-09
RBC	serum_albumin	0.127228	0.0167843	3.45174e-14	0.0342525	0.0370138	0.354759	0.118801	0.0251778	2.37593e-06
RBC	MPV	-0.36755	0.0520554	1.65608e-12	-0.13707	0.115549	0.235522	-0.37357	0.07953	2.6373e-06
RBC	LDL_chol	13.9924	2.05926	1.08407e-11	7.63251	4.54414	0.0930274	15.1507	3.12994	1.29467e-06
RBC	WBC	0.68665	0.105899	8.93207e-11	0.841243	0.23427	0.000329517	0.696972	0.155916	7.81559e-06
RBC	ALP	5.63444	1.05765	9.96834e-08	4.07016	2.32753	0.0803418	6.23627	1.58972	8.74945e-05
RBC	MCHC	-0.350203	0.0837207	2.87696e-05	-0.332044	0.185812	0.0739395	-0.311937	0.125769	0.0131291
RBC	serum_total_bil	0.0772056	0.0242256	0.00143788	0.099172	0.0533659	0.0631208	0.0784613	0.0364783	0.031484
RBC	Total adipose tissue area	2562.67	830.993	0.00204331	-614.338	1824.86	0.736382	2090.61	1225	0.0878914
RBC	GFR	-2.55269	0.98827	0.00979475	-5.36779	2.17796	0.0137166	-2.74819	1.53185	0.0728082
RDW	MCH	-0.760164	0.0451395	1.23575e-63	-0.39234	0.0798907	9.06333e-07	-0.719811	0.0691585	2.27656e-25
RDW	HB	-0.359125	0.0256501	1.53883e-44	-0.232792	0.0455596	3.22829e-07	-0.333775	0.0389309	1.00348e-17
RDW	MCV	-1.42241	0.111346	2.27017e-37	-0.838796	0.191327	1.16469e-05	-1.29227	0.162233	1.64541e-15
RDW	MCHC	-0.383682	0.0302666	7.95758e-37	-0.247946	0.0532324	3.19615e-06	-0.375243	0.0450098	7.62569e-17
RDW	HCT	-0.667603	0.0736521	1.25439e-19	-0.516995	0.13066	7.59577e-05	-0.613056	0.109673	2.27256e-08
RDW	PCT	0.00602271	0.00106534	1.57381e-08	0.00398613	0.0018788	0.0338686	0.00592354	0.00159169	0.000198009
RDW	GOT	-1.20228	0.257852	3.12135e-06	-0.979675	0.457355	0.0321899	-1.17786	0.380057	0.0019407
RDW	PLT	5.30382	1.27725	3.28818e-05	2.86747	2.25603	0.203722	4.86017	1.91404	0.01111
RDW	GPT	-1.69574	0.416733	4.71899e-05	-1.27293	0.741348	0.0859712	-2.02178	0.622223	0.00115695
RDW	serum_albumin	-0.0206297	0.0058638	0.000434561	-0.0239758	0.0104237	0.0214411	-0.0308422	0.00880022	0.0004571
RDW	CALCIUM	-0.025749	0.00838297	0.00212926	-0.0145671	0.0147903	0.324668	-0.0215182	0.012171	0.0770625
RDW	GFR	1.04964	0.348175	0.00257252	-0.188098	0.617466	0.760649	0.571381	0.526898	0.278177
RDW	EKG_1DAVB	0.493924	0.18152	0.00650776	0.794132	0.327906	0.0154428	0.808594	0.269749	0.00272131
RDW	glucose	-0.989034	0.416095	0.0174566	-0.323717	0.740208	0.66187	-1.20416	0.616598	0.0508307
RDW	GGT	-2.49971	1.08882	0.0216877	-4.68193	1.93716	0.0156533	-2.76928	1.60053	0.0835897
retardation	depression_score	0.0508379	0.00443182	1.84311e-30	0.0495849	0.0108033	4.43725e-06	0.0479153	0.00669118	8.01108e-13
retardation	agitation	0.161302	0.0317366	3.72487e-07	0.266565	0.0757724	0.000434872	0.191175	0.0488315	9.04031e-05
SEG_NEUT.	LYMPHOCYTE	-0.500397	0.0282195	2.36088e-70	-0.373612	0.0575224	8.29878e-11	-0.511538	0.0434863	6.03956e-32
SEG_NEUT.	WBC	0.0535895	0.00433764	4.60422e-35	0.0369535	0.00866335	1.99455e-05	0.0483395	0.00661797	2.78751e-13
SEG_NEUT.	EOSINOPHIL	-0.0501294	0.00591155	2.25355e-17	-0.0228504	0.0118722	0.0542665	-0.042608	0.00872857	1.05311e-06
SEG_NEUT.	BASOPHIL	-0.00573003	0.000773024	1.23953e-13	-0.000794415	0.00154656	0.607487	-0.00501026	0.00115336	1.39874e-05
SEG_NEUT.	MONOCYTE	-0.0247491	0.00335073	1.51114e-13	-0.0142926	0.00670207	0.0329606	-0.0254942	0.00490928	2.06867e-07
SEG_NEUT.	EKG_rate	0.142526	0.0311964	4.90801e-06	0.0772524	0.0630811	0.220707	0.137635	0.046334	0.00297315
SEG_NEUT.	Na	-0.0225693	0.00551581	4.2813e-05	-0.0169225	0.0111773	0.130022	-0.0184813	0.00815757	0.0234794
SEG_NEUT.	PLT	0.350437	0.143643	0.0147017	0.300295	0.290516	0.301296	0.281315	0.216739	0.194308
serum_albumin	serum_protein	0.855557	0.0489378	1.94696e-68	0.656177	0.104063	2.87083e-10	0.795229	0.0740077	6.24132e-27
serum_albumin	CALCIUM	0.563882	0.0374358	2.85048e-51	0.319052	0.0804164	7.26311e-05	0.540774	0.0563394	8.11104e-22
serum_albumin	RBC	0.308256	0.0378686	3.94806e-16	0.121391	0.0782484	0.120816	0.329777	0.0560342	3.97382e-09
serum_albumin	URIC_ACID	0.844618	0.119393	1.50245e-12	0.80888	0.251516	0.0012998	0.868781	0.177555	9.92953e-07
serum_albumin	ALP	10.0173	1.56796	1.6724e-10	2.39297	3.30139	0.468553	9.77376	2.33219	2.77966e-05
serum_albumin	PHOSPHORUS	0.285383	0.0464334	7.94216e-10	0.124161	0.0966585	0.198956	0.242871	0.0706894	0.000590918
serum_albumin	GPT	9.10216	1.82503	6.12002e-07	5.90791	3.79968	0.119983	5.72264	2.67374	0.0323293
serum_albumin	TG	34.1413	7.37823	3.7046e-06	42.0576	15.4293	0.00641422	28.32	10.7372	0.00835078
serum_albumin	MONOCYTE	-0.561661	0.12351	5.42848e-06	-0.468743	0.257565	0.0687744	-0.557991	0.185174	0.00258392
serum_albumin	Na	0.924554	0.208673	9.39582e-06	0.751137	0.441694	0.0890216	0.834721	0.312617	0.00758277
serum_albumin	glucose	7.65735	1.79575	2.00664e-05	9.6584	3.77513	0.0105145	6.85384	2.65673	0.00988575
serum_albumin	PLT	22.7378	5.41857	2.71353e-05	24.1067	11.3212	0.0332256	24.0962	7.87544	0.0022159
serum_albumin	urine_PH	-0.357729	0.0901228	7.20692e-05	-0.417993	0.189668	0.0275373	-0.426223	0.135618	0.00167324
serum_albumin	DM_diagnosis	1.8619	0.480365	0.000106181	2.08672	1.00589	0.0380329	2.39488	0.72139	0.000900791
serum_albumin	HTN_diagnosis	1.11836	0.293479	0.000138586	0.464033	0.613677	0.449558	1.11738	0.436577	0.0104846
serum_albumin	BUN	1.37345	0.36045	0.000138753	1.25947	0.760935	0.0978932	0.916319	0.53937	0.0893439
serum_albumin	Inbody_Fat_percent	2.06411	0.543721	0.000146887	1.08121	1.13796	0.34205	2.05971	0.800102	0.0100439
serum_albumin	WBC	0.572872	0.158009	0.000288339	0.186242	0.328704	0.57099	0.517923	0.228009	0.0231164
serum_albumin	GOT	3.89813	1.1106	0.000448219	2.00517	2.32557	0.388562	2.2073	1.60291	0.168495
serum_albumin	PCT	0.0146577	0.00453373	0.00122485	0.0212207	0.00946258	0.0249235	0.0136175	0.00659895	0.0390571
serum_albumin	Visceral adipose tissue area	2024.9	635.238	0.00143446	1214.32	1344.52	0.36644	2098.12	946.114	0.0265812
serum_albumin	Intraocular pressure, right	0.931374	0.304231	0.00220302	1.56478	0.642887	0.0149334	1.64591	0.455616	0.000303261
serum_albumin	MPV	-0.232335	0.0782889	0.00300079	0.0411832	0.164707	0.802557	-0.18068	0.115671	0.118283
serum_albumin	HDL	3.34249	1.17386	0.00440737	1.56053	2.48772	0.530466	1.94145	1.75425	0.268418
serum_albumin	Intraocular pressure, Left	0.860283	0.307225	0.00510751	1.05017	0.648611	0.105426	0.760098	0.454501	0.0944496
serum_albumin	Inbody_Body_fat_mass	1.4462	0.539005	0.00729456	1.66033	1.13208	0.142478	1.24641	0.798942	0.118743
serum_albumin	RDW	-0.187478	0.0740346	0.0113318	-0.350095	0.15546	0.0243226	-0.260609	0.107735	0.0155644
serum_albumin	GGT	11.7205	4.66743	0.0120345	-1.59905	9.82489	0.870711	9.7082	6.88188	0.158336
serum_albumin	DEXA_bone_density	0.810429	0.333826	0.0151949	0.341641	0.706312	0.628601	0.71311	0.498724	0.152754
serum_albumin	GFR	-3.6343	1.52192	0.0169416	-0.236473	3.17773	0.94068	-1.90174	2.22938	0.39364
serum_protein	serum_albumin	0.242826	0.015127	5.49558e-58	0.148522	0.031471	2.3662e-06	0.226886	0.0226812	1.47498e-23
serum_protein	CALCIUM	0.218145	0.0200436	1.38125e-27	0.152465	0.0409171	0.000194399	0.214224	0.0288547	1.13448e-13
serum_protein	URIC_ACID	0.424306	0.065599	9.91973e-11	0.196651	0.131451	0.134654	0.343091	0.0980427	0.000466292
serum_protein	HB	0.368227	0.0599888	8.34283e-10	0.389589	0.120103	0.00117954	0.357971	0.0881198	4.85872e-05
serum_protein	HCT	1.05172	0.177904	3.38572e-09	1.31189	0.355989	0.000228511	0.93934	0.26066	0.000313728
serum_protein	WBC	0.507354	0.089647	1.51846e-08	0.356977	0.179166	0.0463226	0.554376	0.131723	2.569e-05
serum_protein	PLT	16.4035	3.05069	7.57437e-08	15.7484	6.12515	0.0101374	16.9703	4.48281	0.000153312
serum_protein	PHOSPHORUS	0.12628	0.0253363	6.22316e-07	0.0965134	0.0507164	0.0570402	0.148092	0.0368967	5.97753e-05
serum_protein	PCT	0.0124501	0.00253391	8.9516e-07	0.0129464	0.0050978	0.0110979	0.00918875	0.00367842	0.0124891
serum_protein	ALP	3.62257	0.866037	2.87773e-05	3.78855	1.7755	0.0328595	3.30784	1.24885	0.00807967
serum_protein	GPT	3.36689	0.98692	0.000646037	-0.171074	1.99745	0.931748	2.96873	1.44392	0.0397807
serum_protein	Inbody_Fat_percent	0.996848	0.301428	0.000942707	-0.029717	0.600911	0.960558	0.62867	0.435442	0.148809
serum_protein	MPV	-0.116288	0.0430724	0.00693772	-0.105498	0.0863777	0.221953	-0.136462	0.0629692	0.0302257
serum_protein	Inbody_Body_fat_mass	0.793927	0.299203	0.00796687	-0.333224	0.597233	0.576881	0.594567	0.439731	0.176339
serum_protein	Coffee consumption	-0.39744	0.15177	0.00882636	-0.386351	0.304043	0.203831	-0.583139	0.215887	0.00691038
serum_protein	GOT	1.55936	0.618615	0.011711	0.111577	1.2211	0.927195	1.29819	0.869694	0.135517
serum_protein	Fatty liver	0.305062	0.121945	0.0123622	-0.0716475	0.244251	0.769266	0.247362	0.177408	0.163225
serum_protein	CREATININE	0.0165427	0.00687331	0.0160932	0.0131388	0.0137573	0.339557	0.0171634	0.010176	0.0916691
serum_total_bil	HB	0.389946	0.0605571	1.20019e-10	0.178719	0.0939419	0.0571129	0.0453349	0.109198	0.678024
serum_total_bil	RBC	0.0769004	0.0217903	0.000416954	-0.00133008	0.0332624	0.968103	0.0274026	0.0345662	0.427919
serum_total_bil	urine_PH	-0.167155	0.0509329	0.0010312	-0.00840778	0.0799066	0.916201	-0.098291	0.0803581	0.221268
serum_total_bil	TG	-13.4021	4.20348	0.0014309	-6.00457	6.56412	0.360319	-10.4731	7.09459	0.139887
serum_total_bil	MCH	0.318251	0.100281	0.00150572	0.300918	0.157449	0.0559774	0.216187	0.188557	0.251576
serum_total_bil	MCHC	0.206339	0.0692284	0.00287731	0.120812	0.108765	0.266668	0.00605371	0.125452	0.961513
serum_total_bil	CALCIUM	0.0512609	0.0196653	0.00914272	0.0338828	0.0309554	0.273705	0.00715847	0.0330148	0.828344
smoking_2	FEV1_FVC_percent	-0.197451	0.0583136	0.000709132	-0.101769	0.116739	0.383337	-0.176041	0.0855571	0.0396295
smoking_2	MCH	0.0416171	0.0179684	0.0205515	0.0135207	0.0360357	0.707509	0.0342205	0.0266049	0.198356
SOL	depression_score	0.0726435	0.00923294	3.6076e-15	0.0376628	0.0195225	0.0537055	0.0709731	0.0140581	4.45198e-07
SOL	WASO	0.300888	0.0382877	3.88399e-15	0.229099	0.0815281	0.00495311	0.263332	0.0566881	3.39627e-06
SOL	Depressed_mood	0.350127	0.0590588	3.05807e-09	0.203347	0.125096	0.104051	0.33407	0.0869175	0.000121278
SOL	guilt_feeling	0.199614	0.0357747	2.40846e-08	0.164395	0.0757674	0.0300274	0.189184	0.0521343	0.000284771
SOL	EKG_ischemia	0.282821	0.113554	0.0127519	0.733287	0.241427	0.00238707	0.308635	0.167853	0.0659562
spine_compression_fracture	GFR	0.0516913	0.0202529	0.0107018	0.0700556	0.0237027	0.0031207	0.0757005	1.77293e-05	0
spine_disc_narrowing	CA125	-0.707876	0.229238	0.00201539	-0.685931	0.530051	0.195636	-0.975983	0.331617	0.00324938
spine_disc_narrowing	HCV	0.215147	0.0797366	0.00697097	0.54781	0.184314	0.00295719	0.272792	0.120184	0.023221
spine_spondylolisthesis	CA19_9	-0.168006	0.0544516	0.00203265	-0.190952	0.152352	0.210074	-0.23954	0.075949	0.00161072
suicidal	depression_score	0.0181067	0.00223373	5.23067e-16	-0.00440048	0.00357496	0.218354	0.00974348	0.00257052	0.000150359
suicidal	fatigue	0.0817314	0.0117156	3.03054e-12	0.00582621	0.0190785	0.760076	0.0170282	0.00261956	8.01102e-11
suicidal	EKG_ischemia	0.139681	0.0282746	7.80628e-07	0.323895	0.0799667	5.11366e-05	0.14909	0.041874	0.000370224
suicidal	HCV	0.0922895	0.0222065	3.2391e-05	0.0802927	0.0367819	0.0290401	0.00760084	0.00354867	0.0322026
suicidal	gastric_cancer	0.0600453	0.0201047	0.00282075	0.0130178	0.0285494	0.648409	-0.0311036	0.0047365	5.14083e-11
suicidal	cognitive_funx	0.0211696	0.00840471	0.0117762	-0.0170206	0.012867	0.1859	-0.0298002	0.00253561	6.84151e-32
TCO2	CL	-0.312457	0.0250538	1.06889e-35	-0.205796	0.0520952	7.80261e-05	-0.284591	0.0368319	1.10328e-14
TCO2	urine_PH	0.0911335	0.00949326	8.00938e-22	0.0578711	0.0198657	0.00357841	0.0791671	0.0136348	6.38947e-09
TCO2	PLT	-2.48451	0.547162	5.60608e-06	-0.488177	1.13218	0.666335	-2.26286	0.790973	0.004225
TCO2	WBC	-0.055411	0.016021	0.000542877	-0.00441029	0.0332966	0.894624	-0.0621628	0.0233703	0.00781617
TCO2	MPV	0.0234938	0.00813067	0.00385829	0.0176107	0.0167588	0.293336	0.0145551	0.011819	0.218136
TCO2	Na	0.052796	0.0212898	0.0131429	0.063462	0.0439191	0.148465	0.0710296	0.0313048	0.0232705
TG	metabolic_syndrome	0.00825301	0.000698169	3.04272e-32	0.00382431	0.00116052	0.000983002	0.00691943	0.00103313	2.11921e-11
TG	Fatty liver	0.00597707	0.000560111	1.38779e-26	0.00316709	0.00092221	0.000594211	0.00511744	0.000929342	3.6599e-08
TG	HDL	-0.0257967	0.00302068	1.34189e-17	-0.00984673	0.00498388	0.0481871	-0.0167555	0.00456969	0.000245734
TG	Total_chol	0.0753425	0.00903809	7.67759e-17	0.0571192	0.014906	0.000127121	0.0745843	0.013556	3.75642e-08
TG	BMI	0.00568304	0.000716115	2.08913e-15	0.00248084	0.00117512	0.0347604	0.00542555	0.0011923	5.35185e-06
TG	WC	0.0138218	0.0019385	1.00251e-12	0.00714246	0.00317477	0.0244645	0.0104354	0.00317509	0.00101391
TG	Inbody_Body_fat_mass	0.0098977	0.00140943	2.17984e-12	0.00549282	0.00230463	0.0171541	0.00857873	0.00228449	0.000173195
TG	MCHC	0.00225434	0.000331249	1.00649e-11	0.00141141	0.000544937	0.00959642	0.00260945	0.000512429	3.53707e-07
TG	Weight	0.0159702	0.00238359	2.08342e-11	0.00673158	0.00385613	0.0808659	0.0132315	0.00373353	0.000394172
TG	Inbody_Fat_percent	0.00904641	0.00137011	4.03708e-11	0.00582809	0.00226352	0.01003	0.0061594	0.00223056	0.00575593
TG	WBC	0.00248708	0.000394843	2.99776e-10	0.000465776	0.000647886	0.472192	0.00247597	0.000608659	4.74384e-05
TG	GPT	0.0279835	0.00456049	8.45856e-10	0.00764288	0.00753525	0.310447	0.0225051	0.00751539	0.00274869
TG	PT	-0.000137358	2.3477e-05	4.89392e-09	-7.27716e-05	3.89513e-05	0.0617245	-0.000110011	3.66275e-05	0.00266884
TG	GGT	0.0669163	0.0117367	1.18779e-08	-0.000414505	0.0195635	0.983096	0.0268446	0.0184187	0.144988
TG	HB	0.00127614	0.000269567	2.20106e-06	0.000789182	0.000444926	0.0761067	0.00108246	0.000455618	0.0175106
TG	GOT	0.0106689	0.0027969	0.000136424	0.0014523	0.00464401	0.75449	0.0064302	0.00457423	0.159799
TG	Dyslipid_diagnosis	0.00286019	0.000760763	0.000170162	0.00140363	0.00125678	0.264059	0.00250248	0.0011405	0.0282216
TG	Inbody_skeletal_muscle_mass	0.00309779	0.000834047	0.000203879	0.000779219	0.00135805	0.56612	0.00153262	0.00132195	0.246306
TG	gastric_cancer	0.012062	0.00350972	0.000588746	0.0238969	0.00596135	6.10709e-05	0.0133316	0.0055006	0.0153651
TG	Alcohol consumption	0.00233427	0.000691774	0.000739976	0.00218557	0.00113881	0.0549622	0.00222401	0.00115052	0.0532294
TG	CALCIUM	0.00029757	8.95193e-05	0.000887084	-2.4144e-05	0.00014662	0.869203	0.000132125	0.000148394	0.373269
TG	serum_albumin	0.000203301	6.34995e-05	0.00136658	9.84209e-05	0.000104222	0.344998	0.000191658	0.000103776	0.0647699
TG	spine_spondylolisthesis	0.00826681	0.00278208	0.00296394	0.0101134	0.0046448	0.0294544	0.00933388	0.00429086	0.029608
TG	HTN_diagnosis	0.00195357	0.000719853	0.00665059	0.00105716	0.00119407	0.375973	0.00246378	0.0011463	0.0316086
TG	SOL	0.00243719	0.000915584	0.00777008	0.00297483	0.00151722	0.0499124	0.00321726	0.00149248	0.0311107
TG	BUN	-0.00226914	0.00089271	0.0110266	-0.0011507	0.00147685	0.435886	-0.000797443	0.00137437	0.561763
Total adipose tissue area	Visceral adipose tissue area	0.298885	0.0173012	7.20524e-67	0.239004	0.0356427	2.00635e-11	0.299029	0.0265546	2.046e-29
Total adipose tissue area	WC	0.000291277	1.82014e-05	1.21672e-57	0.000192555	3.61314e-05	9.85953e-08	0.000271584	2.74568e-05	4.54009e-23
Total adipose tissue area	Inbody_Body_fat_mass	0.000202707	1.29934e-05	7.19881e-55	0.000140976	2.67959e-05	1.4318e-07	0.000205806	1.95741e-05	7.43102e-26
Total adipose tissue area	Inbody_Fat_percent	0.000193357	1.2526e-05	9.31001e-54	0.000132532	2.55778e-05	2.20065e-07	0.000198261	1.912e-05	3.41888e-25
Total adipose tissue area	BMI	9.97063e-05	6.74675e-06	2.01877e-49	6.16123e-05	1.37671e-05	7.62984e-06	8.8128e-05	1.02583e-05	8.62841e-18
Total adipose tissue area	Weight	0.000309658	2.1016e-05	3.8748e-49	0.000202863	4.21417e-05	1.48059e-06	0.000290989	3.2244e-05	1.80395e-19
Total adipose tissue area	metabolic_syndrome	5.07215e-05	5.96827e-06	1.92002e-17	2.67324e-05	1.21789e-05	0.0281651	4.97072e-05	8.86845e-06	2.08319e-08
Total adipose tissue area	Inbody_skeletal_muscle_mass	6.13293e-05	7.47184e-06	2.24783e-16	4.24279e-05	1.50994e-05	0.00495561	6.03968e-05	1.09588e-05	3.56253e-08
Total adipose tissue area	GPT	0.000218963	3.89196e-05	1.84402e-08	0.000156489	7.86683e-05	0.0466766	0.000220259	5.73797e-05	0.000123723
Total adipose tissue area	RBC	3.14956e-06	8.0125e-07	8.46603e-05	-1.2159e-06	1.6121e-06	0.450708	2.76763e-06	1.15526e-06	0.0165899
Total_chol	LDL_chol	0.466299	0.029334	6.7348e-57	0.411917	0.0657714	3.77987e-10	0.508414	0.0442113	1.32463e-30
Total_chol	TG	0.408608	0.054759	8.52633e-14	0.114938	0.111863	0.304191	0.3144	0.0803339	9.09036e-05
Total_chol	HDL	0.0473294	0.0085913	3.6089e-08	0.0472795	0.0168885	0.00511812	0.0446416	0.0129491	0.00056588
Total_chol	BASOPHIL	0.000982718	0.000203993	1.45427e-06	0.000521213	0.000411635	0.205441	0.00095166	0.00031229	0.00230864
Total_chol	GPT	0.056145	0.0129482	1.45027e-05	0.0239079	0.0260309	0.358387	0.0559983	0.0196271	0.0043294
Total_chol	ALP	0.0417822	0.0111961	0.000190083	0.0316403	0.0225479	0.160543	0.0295465	0.0171363	0.0846715
Total_chol	urine_PH	-0.00238148	0.000656059	0.000283449	0.000167812	0.00130356	0.897568	-0.00165377	0.000997991	0.0975003
Total_chol	Fatty liver	0.00413136	0.00160141	0.00988511	-0.0041937	0.00324032	0.195588	0.00280843	0.00238644	0.239263
TSH	breast_cancer	0.454077	0.0280205	4.63524e-59	0.419573	0.0405903	0	0.421509	0.0416073	4.03945e-24
TSH	gastric_cancer	0.37276	0.0235653	2.3319e-56	0.310591	0.0338819	0	0.35425	0.0344534	8.49476e-25
TSH	spine_compression_fracture	0.393898	0.0263215	1.24528e-50	0.349665	0.0386749	0	0.37472	0.0394445	2.10018e-21
TSH	suicidal	0.379493	0.0254472	2.71397e-50	0.342445	0.0365047	0	0.356318	0.0379812	6.50762e-21
TSH	HCV	0.334183	0.0230128	8.84138e-48	0.27152	0.0331899	2.22045e-16	0.348563	0.0343482	3.38447e-24
TSH	EKG_infarct	0.209891	0.0167328	4.30449e-36	0.18459	0.024326	3.24185e-14	0.251461	0.0252388	2.20671e-23
TSH	brain_atrophy	0.270853	0.0234448	7.14624e-31	0.285392	0.0342744	0	0.284538	0.0350769	4.98613e-16
TSH	IPMN	0.189868	0.0173696	8.18947e-28	0.179748	0.0252333	1.05249e-12	0.200638	0.0259893	1.16302e-14
TSH	spine_spondylolisthesis	0.213225	0.0207731	1.01879e-24	0.192601	0.0302545	1.94001e-10	0.209716	0.0309514	1.23849e-11
TSH	gastric_ulcer	0.156858	0.0158388	4.0253e-23	0.126458	0.0230073	3.87583e-08	0.211794	0.0238353	6.34842e-19
TSH	retardation	0.117097	0.0139737	5.30196e-17	0.127416	0.0201921	2.78702e-10	0.153122	0.0213089	6.68009e-13
TSH	agitation	0.127399	0.0152823	7.66204e-17	0.101297	0.0223727	5.96328e-06	0.152239	0.0228801	2.85704e-11
TSH	Depressed_mood	0.105207	0.0129985	5.78277e-16	0.0778208	0.0188794	3.75608e-05	0.150417	0.0196227	1.78196e-14
TSH	Renal_stone	0.0979449	0.0128585	2.59387e-14	0.0917311	0.0187595	1.00912e-06	0.127379	0.0195975	8.04458e-11
TSH	GB_adenomyomatosis	0.0903281	0.0120771	7.47311e-14	0.0869947	0.0175022	6.67775e-07	0.131092	0.0183354	8.69883e-13
TSH	EKG_RBBB	0.108096	0.0145047	9.15741e-14	0.0754873	0.0211514	0.000358481	0.140062	0.0220245	2.02565e-10
TSH	brain_aneurysmm	0.0886407	0.0120845	2.21583e-13	0.102938	0.0175585	4.55714e-09	0.11946	0.0183676	7.82908e-11
TSH	drusen	0.0833848	0.0124016	1.77132e-11	0.0598948	0.0181942	0.000994899	0.100362	0.0187923	9.26378e-08
TSH	cholecystitis	0.0744798	0.0111663	2.55751e-11	0.0571871	0.0161997	0.00041534	0.102121	0.016961	1.73449e-09
TSH	fatigue	0.0821194	0.013056	3.1793e-10	0.0619766	0.0189074	0.0010458	0.11994	0.0200745	2.30487e-09
TSH	macular_change	0.0708208	0.0115321	8.18955e-10	0.0912666	0.0167672	5.23433e-08	0.103739	0.0173803	2.39064e-09
TSH	CA19_9	-0.203848	0.0351876	6.9063e-09	-0.124456	0.0508375	0.0143609	-0.198197	0.0491679	5.55319e-05
TSH	optic_disc_cupping	0.0624025	0.0114539	5.08943e-08	0.0507536	0.016665	0.00232269	0.0915626	0.0171656	9.60255e-08
TSH	serum_protein	0.00392458	0.000823062	1.8581e-06	0.00129108	0.00119439	0.279718	0.00267127	0.00127218	0.0357503
TSH	HBV	0.0510437	0.0112744	5.97158e-06	0.0439399	0.0164331	0.00749813	0.0817943	0.0170763	1.6683e-06
TSH	EKG_axis	0.04721	0.0108297	1.30475e-05	0.0577351	0.0157786	0.00025313	0.0696284	0.0161393	1.60168e-05
TSH	duodenal_ulcer	0.0381196	0.0100351	0.000145509	0.0485692	0.0145934	0.000874187	0.063502	0.0153083	3.35082e-05
TSH	cognitive_funx	0.0338493	0.00919768	0.000233052	0.0244848	0.0133436	0.0665139	0.0548735	0.0139977	8.84857e-05
TSH	CA125	-0.237001	0.0654538	0.000293584	-0.277042	0.095091	0.00357468	-0.540124	0.0952466	1.42143e-08
TSH	guilt_feeling	0.0254408	0.00791147	0.00130133	0.0135751	0.0114986	0.237766	0.0375086	0.0119151	0.00164394
TSH	glucose	-0.0977061	0.0325689	0.00269997	-0.144619	0.0472518	0.00220884	-0.174194	0.0495814	0.000442588
TSH	spine_disc_narrowing	0.0251678	0.00904773	0.00540796	0.0380879	0.0131015	0.0036474	0.0503723	0.0138721	0.000282105
TSH	Inbody_Fat_percent	0.0276929	0.00999769	0.00560678	-0.00407293	0.0145154	0.779022	0.0183586	0.0152062	0.227313
TSH	cataract	0.0243715	0.00896014	0.00652835	0.0213698	0.013027	0.100918	0.0398714	0.0135044	0.00315239
TSH	brain_SVD	0.02674	0.00997314	0.00733592	0.0352285	0.0144549	0.0148044	0.0447353	0.0151974	0.00324397
TSH	EKG_sinusbradycardia	0.0115915	0.00496006	0.0194414	0.0209976	0.0071952	0.00351968	0.0216839	0.00755961	0.00412575
URIC_ACID	CREATININE	0.0198584	0.00239816	1.22468e-16	0.0124774	0.00413412	0.00254317	0.01298	0.00441065	0.00325187
URIC_ACID	GFR	-2.33831	0.283408	1.57493e-16	-1.68369	0.492954	0.000636623	-1.81957	0.551948	0.000978535
URIC_ACID	serum_protein	0.057349	0.00801216	8.20173e-13	0.0391083	0.0136227	0.00409409	0.0312569	0.0149863	0.0370064
URIC_ACID	CALCIUM	0.04749	0.00709318	2.15434e-11	0.00364806	0.0112608	0.745967	0.0296588	0.0115954	0.0105335
URIC_ACID	serum_albumin	0.0288897	0.00454193	2.00892e-10	0.00861196	0.00772789	0.265108	0.0162452	0.00784818	0.0384585
URIC_ACID	HCT	0.286804	0.0580433	7.76367e-07	0.12615	0.0976558	0.196431	0.155654	0.110662	0.159554
URIC_ACID	Visceral adipose tissue area	557.871	113.982	9.86266e-07	246.574	195.375	0.206931	375.585	216.387	0.0826157
URIC_ACID	BUN	0.310336	0.0642052	1.34152e-06	0.198774	0.107787	0.0651639	0.347604	0.121303	0.00416241
URIC_ACID	metabolic_syndrome	0.231715	0.0496585	3.06857e-06	0.0400419	0.0830757	0.629811	0.160297	0.0921088	0.0818055
URIC_ACID	PHOSPHORUS	0.0380232	0.00881433	1.60479e-05	-0.00340952	0.0145088	0.814211	0.00510967	0.0142613	0.720127
URIC_ACID	urine_PH	-0.0709904	0.0165327	1.75539e-05	-0.0778849	0.0278388	0.00514665	-0.0540322	0.0300326	0.0720005
URIC_ACID	GOT	0.890948	0.209214	2.05752e-05	0.531932	0.352905	0.131735	0.78979	0.378911	0.0371268
URIC_ACID	HTN_diagnosis	0.216265	0.0516993	2.87519e-05	0.127196	0.0886721	0.151444	0.211492	0.0954294	0.0266767
URIC_ACID	Inbody_Body_fat_mass	0.38253	0.103019	0.000204639	0.100875	0.17425	0.562649	0.171502	0.194213	0.377203
URIC_ACID	Na	0.138307	0.0378414	0.000257278	0.089794	0.0637851	0.159203	0.112355	0.0696349	0.10664
URIC_ACID	GPT	1.29337	0.358093	0.000304066	0.7463	0.608968	0.22038	1.32212	0.641269	0.0392334
URIC_ACID	GGT	2.74808	0.830399	0.000935131	0.363725	1.41804	0.797566	2.3313	1.61918	0.149923
URIC_ACID	HDL	-0.496929	0.209556	0.0177235	-0.360492	0.357238	0.312923	-0.758255	0.381596	0.0469155
URIC_ACID	MCHC	0.0529452	0.0226632	0.0194819	0.0106293	0.0382631	0.781169	0.0336635	0.0420534	0.423426
URIC_ACID	Inbody_Fat_percent	0.234603	0.101007	0.0201988	-0.0281276	0.17099	0.869339	-0.0681423	0.182974	0.709583
URIC_ACID	Alcohol consumption	0.11258	0.0488833	0.021277	0.107904	0.0828677	0.192874	0.0459496	0.0901143	0.610119
urine_PH	CL	-0.730066	0.0378609	7.47967e-83	-0.669033	0.0898075	9.37028e-14	-0.797806	0.0561712	8.76362e-46
urine_PH	GPT	-4.94055	0.281735	7.5856e-69	-4.12335	0.650664	2.34083e-10	-5.59595	0.432158	2.38516e-38
urine_PH	BASOPHIL	-0.0770435	0.0045166	3.05626e-65	-0.085266	0.0105713	6.66134e-16	-0.0909328	0.00680657	1.04158e-40
urine_PH	MCH	-0.49519	0.0291433	9.4884e-65	-0.478687	0.0687828	3.41727e-12	-0.603705	0.044305	2.80016e-42
urine_PH	HBA1C	-0.146844	0.00876534	5.39833e-63	-0.138577	0.0209632	3.83071e-11	-0.175812	0.0131837	1.4375e-40
urine_PH	TCO2	0.651496	0.0391033	2.52321e-62	0.438674	0.0944664	3.42225e-06	0.600698	0.0581595	5.23985e-25
urine_PH	HB	-0.27079	0.0162931	5.00581e-62	-0.194137	0.0390852	6.79876e-07	-0.291603	0.0245892	1.9322e-32
urine_PH	Intraocular pressure, right	-0.877503	0.0531334	2.85704e-61	-0.908258	0.123775	2.16938e-13	-0.975305	0.0787211	2.98339e-35
urine_PH	WC	-1.82408	0.110784	6.52839e-61	-2.03862	0.267201	2.35367e-14	-2.09101	0.166949	5.46089e-36
urine_PH	Intraocular pressure, Left	-0.798684	0.0491584	2.34023e-59	-0.747197	0.1174	1.95879e-10	-0.941543	0.0735782	1.71541e-37
urine_PH	Inbody_Fat_percent	-1.22222	0.0771883	1.80428e-56	-1.39751	0.187417	8.88178e-14	-1.38422	0.117113	3.09268e-32
urine_PH	MCV	0.981464	0.0622801	5.96875e-56	1.05847	0.148548	1.03739e-12	1.13099	0.0938616	1.94987e-33
urine_PH	GOT	-3.40202	0.223583	2.77474e-52	-3.05651	0.519626	4.05038e-09	-4.20424	0.329301	2.50148e-37
urine_PH	PHOSPHORUS	0.1062	0.00700047	5.5534e-52	0.140057	0.0166778	0	0.123036	0.0103199	9.06651e-33
urine_PH	education	0.843431	0.0560968	4.31292e-51	0.800484	0.133717	2.14519e-09	0.989033	0.0833686	1.83431e-32
urine_PH	BUN	0.979629	0.0671887	3.75011e-48	0.900756	0.155907	7.58163e-09	1.22494	0.0991712	4.76581e-35
urine_PH	depression_score	-0.229322	0.0158213	1.31268e-47	-0.228786	0.0386145	3.12549e-09	-0.269041	0.0237385	8.95254e-30
urine_PH	Inbody_Body_fat_mass	-1.10554	0.0768615	6.56532e-47	-1.25111	0.186136	1.79921e-11	-1.2118	0.117092	4.22479e-25
urine_PH	PCT	0.0104897	0.000734774	3.08393e-46	0.0104761	0.0017449	1.9273e-09	0.0129757	0.00107545	1.6097e-33
urine_PH	Fatty liver	-0.440304	0.0333743	9.64294e-40	-0.367405	0.0803669	4.84012e-06	-0.488723	0.048724	1.12032e-23
urine_PH	metabolic_syndrome	-0.486194	0.0378282	8.3096e-38	-0.44785	0.0911195	8.87966e-07	-0.520667	0.0554883	6.39018e-21
urine_PH	cognitive_funx	-0.882845	0.0725355	4.42512e-34	-0.969893	0.173253	2.16666e-08	-1.00371	0.107912	1.38945e-20
urine_PH	VitD3	-1.88094	0.159035	2.82555e-32	-2.26603	0.378092	2.05576e-09	-2.15767	0.234704	3.81456e-20
urine_PH	BMI	-0.456181	0.0392537	3.20962e-31	-0.520482	0.0952489	4.64378e-08	-0.482373	0.0594884	5.11718e-16
urine_PH	cataract	0.773749	0.067312	1.39829e-30	1.09599	0.163097	1.81888e-11	0.739374	0.100666	2.06067e-13
urine_PH	URIC_ACID	0.194074	0.0172387	2.11521e-29	0.306918	0.0409592	6.72795e-14	0.259051	0.0252024	8.78001e-25
urine_PH	glucose	-2.7891	0.249679	5.66922e-29	-2.9039	0.609355	1.88356e-06	-3.43388	0.373112	3.46957e-20
urine_PH	MPV	0.216913	0.0194349	6.33001e-29	0.191945	0.0438638	1.20919e-05	0.278073	0.0267051	2.16931e-25
urine_PH	Total_chol	-5.4182	0.488829	1.49924e-28	-3.48223	1.19134	0.00346736	-5.62532	0.730408	1.34354e-14
urine_PH	RDW	0.117006	0.0106628	5.13879e-28	0.125459	0.0261188	1.56005e-06	0.126565	0.0157251	8.37744e-16
urine_PH	atrophic_gastritic	-0.349841	0.0322489	2.03488e-27	-0.389599	0.0779821	5.85295e-07	-0.376222	0.0477731	3.40226e-15
urine_PH	GFR	2.24622	0.210777	1.61992e-26	1.04746	0.509731	0.039886	2.43931	0.31731	1.50064e-14
urine_PH	FEV1_FVC_percent	-0.880343	0.0826635	1.74882e-26	-0.877106	0.199307	1.07865e-05	-0.849524	0.125042	1.09146e-11
urine_PH	GGT	-6.07017	0.646242	5.82976e-21	-5.07281	1.55759	0.00112664	-7.13528	0.968649	1.7554e-13
urine_PH	CREATININE	-0.0153723	0.00172817	5.83443e-19	-0.00647095	0.00419854	0.123259	-0.0147792	0.00263329	1.99499e-08
urine_PH	MCHC	-0.299884	0.0355785	3.49248e-17	-0.257044	0.0765199	0.00078176	-0.323054	0.050925	2.24299e-10
urine_PH	Weight	-0.99594	0.124545	1.27865e-15	-1.12181	0.302155	0.000205057	-0.952378	0.189657	5.12515e-07
urine_PH	aPTT	-0.506935	0.0638975	2.12945e-15	-0.536403	0.150278	0.000357804	-0.450027	0.0953095	2.33824e-06
urine_PH	HCT	0.363526	0.0460638	2.97881e-15	0.633501	0.109577	7.41087e-09	0.432252	0.0685099	2.80222e-10
urine_PH	agitation	-0.900264	0.116103	8.90242e-15	-1.13573	0.278001	4.40085e-05	-1.11035	0.172832	1.32353e-10
urine_PH	Na	0.434628	0.0575859	4.43803e-14	0.375286	0.124169	0.00250785	0.445864	0.0818431	5.09974e-08
urine_PH	SOL	-0.381047	0.0511889	9.77232e-14	-0.337036	0.121752	0.00563633	-0.454545	0.0772778	4.05411e-09
urine_PH	drusen	0.673627	0.0908509	1.21945e-13	0.952633	0.22383	2.08065e-05	0.803761	0.136908	4.33699e-09
urine_PH	retardation	-0.782517	0.10659	2.11406e-13	-0.889445	0.252026	0.000416861	-0.915103	0.160562	1.20251e-08
urine_PH	CALCIUM	0.0725385	0.00990959	2.47915e-13	0.0600525	0.0212942	0.00480031	0.0881114	0.0139865	2.98129e-10
urine_PH	loss_of_interest	-0.669372	0.0946721	1.54461e-12	-1.14822	0.223583	2.81354e-07	-0.851507	0.14278	2.46464e-09
urine_PH	TG	-6.73416	1.01894	3.86924e-11	-3.45101	2.46378	0.161304	-6.36735	1.50451	2.31446e-05
urine_PH	DEXA_bone_density	0.300386	0.0462419	8.25015e-11	0.179064	0.112632	0.111876	0.382163	0.0699748	4.72292e-08
urine_PH	HBV	0.540817	0.0835385	9.55233e-11	0.688831	0.206601	0.000855738	0.628437	0.124607	4.57455e-07
urine_PH	serum_total_bil	-0.0288247	0.00506302	1.24694e-08	-0.0254372	0.0123186	0.0389278	-0.0293254	0.00769544	0.000138546
urine_PH	spine_disc_narrowing	0.347185	0.0672166	2.40229e-07	0.0264324	0.164664	0.872468	0.353534	0.102214	0.000542641
urine_PH	suicidal	-0.943591	0.189055	6.00428e-07	-0.442979	0.448466	0.323268	-1.0803	0.287442	0.00017106
urine_PH	gastric_ulcer	-0.528498	0.118099	7.6394e-06	-0.200079	0.285531	0.483474	-0.533774	0.176959	0.00255824
urine_PH	Appetite_change_increase	-0.26352	0.0618379	2.03091e-05	0.110761	0.14776	0.453494	-0.240301	0.0922951	0.00922466
urine_PH	serum_albumin	0.0146467	0.00348116	2.58311e-05	0.01924	0.00852032	0.0239375	0.0186257	0.00513258	0.000284607
urine_PH	optic_fiber_loss	0.208691	0.0679775	0.00214061	0.202198	0.164975	0.220339	0.219314	0.101486	0.0306934
urine_PH	HCV	-0.501118	0.172569	0.00368573	-0.400376	0.426697	0.348082	-0.461875	0.26156	0.0774213
urine_PH	Alcohol consumption	-0.10782	0.0378135	0.00435308	-0.00804412	0.0917377	0.930126	-0.148747	0.0559625	0.00786125
urine_PH	TSH	0.0949507	0.0410151	0.020612	0.142236	0.101596	0.161509	-0.0264075	0.0606985	0.663518
Visceral adipose tissue area	Total adipose tissue area	1.0466	0.0591133	3.83792e-70	0.770385	0.122608	3.31475e-10	1.02974	0.091768	3.21109e-29
Visceral adipose tissue area	WC	0.000490533	3.25192e-05	2.05076e-51	0.000273466	6.63092e-05	3.72193e-05	0.000452141	4.95547e-05	7.23472e-20
Visceral adipose tissue area	Inbody_Body_fat_mass	0.000329497	2.31236e-05	4.521e-46	0.000195266	4.78979e-05	4.56777e-05	0.000347849	3.46865e-05	1.14413e-23
Visceral adipose tissue area	Inbody_Fat_percent	0.000317136	2.27632e-05	4.05143e-44	0.00019394	4.68538e-05	3.4844e-05	0.000296683	3.4251e-05	4.6348e-18
Visceral adipose tissue area	BMI	0.000164326	1.20351e-05	1.91468e-42	0.000103684	2.5042e-05	3.46659e-05	0.000152844	1.79381e-05	1.5871e-17
Visceral adipose tissue area	Weight	0.00049839	3.72828e-05	9.32335e-41	0.000243604	7.67812e-05	0.00151025	0.000550008	5.73206e-05	8.3666e-22
Visceral adipose tissue area	metabolic_syndrome	0.000111333	1.10676e-05	8.35603e-24	7.32139e-05	2.26959e-05	0.00125597	9.4422e-05	1.63417e-05	7.55963e-09
Visceral adipose tissue area	GPT	0.000507549	7.23132e-05	2.23861e-12	0.000453406	0.000147538	0.00211815	0.00046034	0.000109923	2.81609e-05
Visceral adipose tissue area	HDL	-0.000317947	4.76017e-05	2.40051e-11	-0.00024816	9.67688e-05	0.0103336	-0.000341199	6.90222e-05	7.68024e-07
Visceral adipose tissue area	glucose	0.000410091	7.1516e-05	9.79413e-09	0.000192843	0.000145915	0.186296	0.000365262	0.000105952	0.000565989
Visceral adipose tissue area	HTN_diagnosis	6.28057e-05	1.21389e-05	2.29235e-07	3.59666e-05	2.46741e-05	0.144933	4.76407e-05	1.7595e-05	0.00677676
Visceral adipose tissue area	DM_diagnosis	7.94369e-05	1.89653e-05	2.80748e-05	2.3115e-05	3.84783e-05	0.548021	8.97837e-05	2.80025e-05	0.00134467
Visceral adipose tissue area	WBC	2.35015e-05	6.34489e-06	0.000212222	-5.89554e-07	1.29348e-05	0.963646	2.31124e-05	9.25586e-06	0.0125231
Visceral adipose tissue area	GGT	0.00068516	0.000187273	0.000253581	0.00057653	0.000381838	0.131074	0.000600367	0.000270684	0.0265574
Visceral adipose tissue area	URIC_ACID	1.74102e-05	4.84217e-06	0.000323719	8.79805e-06	9.8643e-06	0.372442	1.81103e-05	7.22939e-06	0.0122418
Visceral adipose tissue area	GOT	0.00012383	4.45021e-05	0.00539302	9.04693e-05	9.05702e-05	0.31785	0.000117191	6.50835e-05	0.0717609
Visceral adipose tissue area	serum_protein	5.04824e-06	1.81474e-06	0.00540579	-3.11038e-06	3.70748e-06	0.4015	3.0489e-06	2.69288e-06	0.257546
VitD3	CALCIUM	0.00241212	0.000939035	0.0102074	0.00623243	0.0018484	0.000746785	0.00274305	0.00130586	0.0356784
WASO	SOL	0.199202	0.0237932	5.65409e-17	0.109151	0.0549361	0.0469361	0.210058	0.035886	4.81418e-09
WASO	depression_score	0.0312042	0.00706478	1.00139e-05	0.0127927	0.0157762	0.417429	0.0271329	0.0106209	0.0106289
WASO	guilt_feeling	0.0708727	0.027821	0.0108512	0.0406903	0.062995	0.518326	0.0802098	0.041735	0.0546204
WBC	SEG_NEUT.	1.98007	0.173237	2.96757e-30	1.61979	0.360756	7.12246e-06	1.87204	0.264609	1.49742e-12
WBC	LYMPHOCYTE	-1.62946	0.153692	2.91223e-26	-1.33886	0.314719	2.09864e-05	-1.71893	0.230014	7.82909e-14
WBC	PLT	9.28144	1.07452	5.73119e-18	2.6908	2.16972	0.214916	8.09043	1.59485	3.91939e-07
WBC	PCT	0.00719401	0.000866502	1.02071e-16	0.00207768	0.00175505	0.236481	0.00761181	0.00130095	4.8878e-09
WBC	MONOCYTE	-0.157487	0.0236007	2.50661e-11	-0.163464	0.048211	0.000697404	-0.151641	0.0343937	1.03866e-05
WBC	FEV1_L	-0.0469095	0.00798078	4.15751e-09	-0.0419414	0.0165311	0.011177	-0.0458172	0.011678	8.73183e-05
WBC	WC	0.746932	0.141751	1.3692e-07	0.344266	0.291631	0.237807	0.858736	0.214309	6.14952e-05
WBC	RBC	0.0364222	0.00706484	2.53056e-07	0.019275	0.0147834	0.192291	0.0338899	0.0107327	0.00159064
WBC	TG	7.15005	1.39702	3.08645e-07	5.48027	2.88549	0.0575317	3.46875	2.08206	0.0957106
WBC	HCT	0.31444	0.0615667	3.2678e-07	0.290656	0.127378	0.0224987	0.313388	0.0906946	0.000549442
WBC	HB	0.0933087	0.0200868	3.39625e-06	0.105826	0.0411208	0.0100662	0.0946112	0.0299364	0.00157549
WBC	BASOPHIL	-0.0217578	0.00533791	4.57993e-05	-0.0262474	0.0108444	0.0155053	-0.0196133	0.007758	0.011467
WBC	FVC_L	-0.0397052	0.00976495	4.78076e-05	-0.0324187	0.0201297	0.107291	-0.0344429	0.0145967	0.0182929
WBC	Visceral adipose tissue area	454.931	118.643	0.000125851	179.116	241.89	0.459004	434.795	174.127	0.0125251
WBC	CEA	0.0570691	0.0154151	0.000213784	0.0468471	0.0318882	0.141805	0.0592476	0.0222779	0.00782608
WBC	TCO2	-0.174056	0.0502934	0.000538537	-0.124688	0.103317	0.227489	-0.110376	0.0761269	0.147087
WBC	brain_stenosis	0.459428	0.144025	0.0014231	0.877079	0.291459	0.00261876	0.627977	0.216181	0.00367415
WBC	HDL	-0.697561	0.219515	0.00148429	-0.385718	0.444751	0.385796	-0.207886	0.329647	0.528281
WBC	serum_protein	0.0255766	0.00832651	0.0021284	0.00602775	0.0171796	0.725689	0.0307345	0.0122541	0.0121387
WBC	CALCIUM	0.0194103	0.00671353	0.0038374	0.0137978	0.0136664	0.312681	0.01631	0.00967717	0.0919089
WBC	GGT	2.38971	0.886869	0.00704839	2.83382	1.81801	0.119057	2.47926	1.27731	0.052258
WBC	EKG_rate	0.567252	0.218555	0.00944632	0.977283	0.448197	0.0292222	0.821628	0.323199	0.0110165
WBC	aPTT	-0.21294	0.0854068	0.0126582	-0.330073	0.172393	0.0555363	-0.230781	0.125593	0.0661325
WBC	MCH	-0.0814997	0.0338892	0.0161773	-0.0652705	0.0697734	0.349549	-0.064551	0.0509408	0.205092
WBC	glucose	0.82101	0.347232	0.0180573	0.855008	0.712483	0.230124	0.910335	0.500138	0.0687335
WBC	HTN_diagnosis	0.124879	0.0537274	0.0201095	0.0424972	0.109737	0.698562	0.145394	0.0804064	0.0705685
WC	Weight	0.683535	0.0391367	2.63312e-68	0.493004	0.0783359	3.10474e-10	0.66541	0.0603992	3.16941e-28
WC	Inbody_Fat_percent	0.391321	0.022433	3.82655e-68	0.260001	0.045279	9.34547e-09	0.366656	0.0344013	1.59621e-26
WC	Total adipose tissue area	796.179	48.0151	9.43119e-62	456.73	94.4008	1.31025e-06	815.279	74.0609	3.4883e-28
WC	BMI	0.210353	0.0127651	5.21733e-61	0.137918	0.0273715	4.68626e-07	0.217581	0.0193473	2.42206e-29
WC	Inbody_Body_fat_mass	0.404519	0.0252203	6.78192e-58	0.266975	0.0512703	1.91712e-07	0.423631	0.0382245	1.52193e-28
WC	Visceral adipose tissue area	359.068	23.8885	4.59806e-51	196.068	46.5755	2.55719e-05	328.063	36.6733	3.70108e-19
WC	Inbody_skeletal_muscle_mass	0.173126	0.0123091	6.24129e-45	0.112543	0.0239084	2.51057e-06	0.174317	0.0186984	1.13548e-20
WC	metabolic_syndrome	0.134774	0.0101871	5.89754e-40	0.0756828	0.0196391	0.000116357	0.122982	0.0154148	1.48524e-15
WC	TG	2.76354	0.275695	1.197e-23	1.35766	0.534681	0.0111106	2.43597	0.408321	2.43403e-09
WC	GPT	0.667379	0.0666517	1.33721e-23	0.409566	0.12674	0.00123124	0.638796	0.101051	2.59024e-10
WC	HDL	-0.395492	0.0437939	1.70484e-19	-0.16501	0.0825679	0.045665	-0.303191	0.0655529	3.74344e-06
WC	GGT	1.08733	0.169422	1.38203e-10	0.365386	0.324998	0.260897	0.966311	0.247374	9.37322e-05
WC	MCV	-0.090006	0.0160732	2.14653e-08	-0.0155904	0.030336	0.607306	-0.0876379	0.0235452	0.000197563
WC	HB	0.0224764	0.0040271	2.3875e-08	0.00998552	0.00776139	0.198247	0.0209591	0.00596756	0.000444444
WC	glucose	0.377305	0.0693483	5.30631e-08	-0.0495334	0.129222	0.701483	0.255571	0.099262	0.0100323
WC	Intraocular pressure, right	0.0623631	0.0115586	6.83836e-08	0.0244226	0.02189	0.264551	0.0625176	0.0172269	0.000284445
WC	Intraocular pressure, Left	0.0604402	0.0114137	1.18742e-07	0.0314889	0.0216653	0.146107	0.0632074	0.0169051	0.000184782
WC	HTN_diagnosis	0.0554989	0.0111447	6.36317e-07	0.0310149	0.0215298	0.149711	0.0548599	0.0157565	0.000498189
WC	GOT	0.205733	0.0416821	7.98402e-07	0.0326038	0.0777379	0.674919	0.214554	0.0608524	0.000422203
WC	HBA1C	0.0103517	0.00216637	1.76742e-06	0.00479602	0.00421324	0.254987	0.00876336	0.00323275	0.00671188
WC	MCHC	0.0203375	0.00479276	2.20184e-05	0.0125943	0.00899342	0.161395	0.018839	0.00707134	0.00771859
WC	Height	0.0793027	0.0194546	4.5757e-05	0.0873637	0.0374929	0.0197986	0.0932773	0.028974	0.00128481
WC	education	-0.0540117	0.0137823	8.89459e-05	0.0213506	0.0263243	0.41733	-0.0551849	0.0205225	0.00716675
WC	BASOPHIL	0.00408006	0.00104947	0.000101184	-0.000418725	0.00201452	0.835343	0.00334401	0.00158213	0.0345486
WC	ALP	0.207306	0.056484	0.00024239	0.0266582	0.108227	0.805436	0.235384	0.0834579	0.00479648
WC	Alcohol consumption	0.0366235	0.0100434	0.000265793	0.0195378	0.0194302	0.314638	0.030332	0.014791	0.040296
WC	MPV	-0.0105163	0.00296292	0.000386282	-0.0064867	0.00562209	0.248587	-0.0113732	0.00438418	0.00948278
WC	WBC	0.019501	0.00567695	0.00059228	0.00559922	0.0109126	0.607884	0.018896	0.00833572	0.0233981
WC	FVC_L	0.0057865	0.00189554	0.00226806	0.00273673	0.00365352	0.453818	0.00440648	0.00276153	0.110564
WC	Exercise amount	-20.3168	7.20853	0.00482577	16.8985	13.7156	0.217924	-17.1652	10.5236	0.102866
WC	DM_diagnosis	0.0505783	0.0180944	0.00518614	-0.0283665	0.0343934	0.409505	0.0523954	0.0259062	0.0431246
WC	Coffee consumption	0.0259241	0.00989014	0.00876184	0.0096548	0.0189251	0.609941	0.0378661	0.0142177	0.00773742
WC	BUN	-0.0324993	0.013269	0.0143147	-0.0440369	0.0258911	0.0889706	-0.0587892	0.0194079	0.00245252
WC	serum_protein	0.00369028	0.00162006	0.0227341	0.00499764	0.00313293	0.110669	0.00351235	0.00239016	0.141696
Weight	WC	0.416032	0.0262075	9.51301e-57	0.23232	0.0495228	2.71654e-06	0.401945	0.0402454	1.73157e-23
Weight	Inbody_Body_fat_mass	0.29356	0.0186664	9.93905e-56	0.161053	0.0350989	4.46342e-06	0.29871	0.0290932	9.88939e-25
Weight	BMI	0.15553	0.0100962	1.51967e-53	0.0835123	0.0190109	1.11868e-05	0.161821	0.0156407	4.35737e-25
Weight	Inbody_skeletal_muscle_mass	0.172728	0.0116824	1.82041e-49	0.10135	0.0227373	8.2948e-06	0.185238	0.0181552	1.92112e-24
Weight	Inbody_Fat_percent	0.234685	0.016876	5.78853e-44	0.0998461	0.0323621	0.0020336	0.220737	0.0258086	1.20104e-17
Weight	Total adipose tissue area	481.59	38.081	1.17021e-36	154.363	70.3788	0.0282845	427.974	56.8153	4.9697e-14
Weight	Height	0.198834	0.0160717	3.72016e-35	0.144649	0.0309411	2.93984e-06	0.197735	0.024672	1.10515e-15
Weight	Visceral adipose tissue area	207.732	19.0457	1.06694e-27	55.817	35.9118	0.120118	196.215	28.6626	7.61032e-12
Weight	Fatty liver	0.0576661	0.00663434	3.55915e-18	0.0196958	0.0125097	0.115385	0.0560444	0.0098438	1.24554e-08
Weight	FEV1_L	0.00926075	0.00129787	9.6544e-13	0.00603815	0.00249922	0.0156914	0.00866825	0.00190598	5.41796e-06
Weight	FVC_L	0.0108778	0.00155451	2.60403e-12	0.00684732	0.0029679	0.0210476	0.00995717	0.00230576	1.57172e-05
Weight	TG	1.49028	0.218283	8.65406e-12	0.275923	0.428446	0.519569	1.63852	0.321758	3.53594e-07
Weight	GPT	0.318691	0.0523632	1.15656e-09	0.12194	0.100596	0.225444	0.254711	0.0787685	0.00122215
Weight	GOT	0.114146	0.0322213	0.00039628	0.0629411	0.0619472	0.309609	0.118732	0.0475496	0.0125242

## Sheet: Table S25
Table S25. Mendelian randomization analysis for life style factors as exposure (FDR<0.05 are shown)
Exposure	Outcome	Beta	Standard error	P value (IVW)	FDR
Alcohol consumption	Alkaline phosphatase	-0.504008	0.169237	0.0029002	0.00761005
Alcohol consumption	Gamma-Glutamyl Transferase	2.7857	0.515416	6.48933e-08	2.80864e-07
Alcohol consumption	Fasting blood glucose level	0.491655	0.201512	0.0146943	0.0334348
Alcohol consumption	HDL cholesterol	0.434426	0.134054	0.00119245	0.00331886
Alcohol consumption	Diagnosed of hypertesion	0.0861824	0.0318256	0.00676985	0.0165887
Alcohol consumption	Mean corpuscular hemoglobin	0.0661343	0.0168826	8.9547e-05	0.000289133
Alcohol consumption	Prothrombin time	-0.00279955	0.00102655	0.0063885	0.0157848
Alcohol consumption	Uric acid	0.03283	0.0110606	0.00299566	0.00782324
Alcohol consumption	Urine pH	0.0210907	0.00892745	0.0181543	0.0403756
Alcohol consumption	Visceral adipose tissue area	222.484	68.9132	0.00124456	0.00345393
Coffee consumption	Body fat mass	0.167286	0.0589763	0.00456123	0.0116049
Coffee consumption	Visceral adipose tissue area	177.065	69.2758	0.0105899	0.0248733
Coffee consumption	Waist circumference	0.251166	0.085008	0.00313053	0.00814783
Exercise amount	CA125	-0.000768432	0.000259426	0.00305597	0.00796454
Exercise amount	Coronary CT : Coronary calcium score	-0.0131497	0.00458091	0.00409774	0.0104672
Exercise amount	EKG : 1st degree atrioventricular block	0.00029537	5.74184e-05	2.68706e-07	1.09878e-06
Exercise amount	Hepatitis C virus antibody	0.000632275	9.34235e-05	1.30723e-11	7.31896e-11
Exercise amount	Pychomotor retardation	0.000184105	5.65375e-05	0.00112861	0.003148
Exercise amount	Spine X-ray : Compression fracture	0.000759778	0.000100452	3.92177e-14	2.56916e-13
Smoking history	FEV1/FVC	-0.197451	0.0583136	0.000709132	0.00203545
Smoking history	Mean corpuscular hemoglobin	0.0416171	0.0179684	0.0205515	0.045211

## Sheet: Table S26
Table S26. Correlation analysis in EHR-based HPEACE cohort
Core Phenotype	Correlated phenotype	r	p value	Significant correlation (Multi-test corrected p <0.05)
Alcohol consumption	education	0.0439809	0	1
Alcohol consumption	HTN_diagnosis	0.0673511	0	1
Alcohol consumption	Diagnosed of diabetes	0.034194	0	1
Alcohol consumption	Height	0.312471	0	1
Alcohol consumption	Weight	0.325519	0	1
Alcohol consumption	BMI	0.216275	0	1
Alcohol consumption	Waist circumference	0.224951	0	1
Alcohol consumption	Inbody_skeletal_muscle_mass	0.367582	0	1
Alcohol consumption	Inbody_Body_fat_mass	0.0666382	0	1
Alcohol consumption	Visceral adipose tissue area	0.265733	0	1
Alcohol consumption	glucose	0.155199	0	1
Alcohol consumption	HBA1C	0.0228683	1.95e-10	1
Alcohol consumption	CREATININE	0.23244	0	1
Alcohol consumption	serum_albumin	0.0986199	0	1
Alcohol consumption	Total_chol	0.0564749	0	1
Alcohol consumption	TG	0.21204	0	1
Alcohol consumption	LDL_chol	0.059296	0	1
Alcohol consumption	HDL	-0.0892444	0	1
Alcohol consumption	GFR	-0.0221939	2.6e-10	1
Alcohol consumption	free_T4	0.0846601	0	1
Alcohol consumption	Fatty liver	0.123444	0	1
Alcohol consumption	DEXA_bone_density	-0.0469831	1.98e-14	1
Alcohol consumption	Inbody_Fat_percent	-0.182662	0	1
Alcohol consumption	IOP_rt	0.107738	0	1
Alcohol consumption	IOP_left	0.109147	0	1
Alcohol consumption	WBC	0.089473	0	1
Alcohol consumption	RBC	0.235433	0	1
Alcohol consumption	HB	0.333679	0	1
Alcohol consumption	HCT	0.325373	0	1
Alcohol consumption	RDW	-0.0549557	0	1
Alcohol consumption	PLT	-0.0352211	0	1
Alcohol consumption	SEG_NEUT.	-0.0710702	0	1
Alcohol consumption	MONOCYTE	0.118741	0	1
Alcohol consumption	EOSINOPHIL	0.142027	0	1
Alcohol consumption	BASOPHIL	0.0374524	0	1
Alcohol consumption	MCV	0.169518	0	1
Alcohol consumption	MCH	0.213143	0	1
Alcohol consumption	MCHC	0.137016	0	1
Alcohol consumption	PCT	-0.0242433	1.01e-08	1
Alcohol consumption	PT	-0.0917095	0	1
Alcohol consumption	aPTT	-0.0720062	0	1
Alcohol consumption	CALCIUM	0.119248	0	1
Alcohol consumption	PHOSPHORUS	-0.0601888	0	1
Alcohol consumption	BUN	0.0375617	0	1
Alcohol consumption	URIC_ACID	0.288036	0	1
Alcohol consumption	serum_protein	0.0183137	1.84e-07	1
Alcohol consumption	serum_total_bil	0.129158	0	1
Alcohol consumption	ALP	0.0272399	8.66e-15	1
Alcohol consumption	GOT	0.11037	0	1
Alcohol consumption	GPT	0.119536	0	1
Alcohol consumption	GGT	0.306508	0	1
Alcohol consumption	Na	-0.0333062	0	1
Alcohol consumption	K	0.116515	0	1
Alcohol consumption	CL	-0.0843985	0	1
Alcohol consumption	TCO2	0.0273809	6.22e-15	1
Alcohol consumption	urine_PH	-0.0206825	6.44e-09	1
Alcohol consumption	Urine albumin	0.0176955	6.82e-07	1
Alcohol consumption	TSH	-0.0228536	1.47e-07	1
Alcohol consumption	gastric_cancer	0.0247327	1.8e-12	1
Alcohol consumption	breast_cancer	-0.0268271	2.07e-14	1
Alcohol consumption	atrophic_gastritic	0.042071	0	1
Alcohol consumption	GERD	0.0913931	0	1
Alcohol consumption	intestinal_metaplasia	0.0419625	0	1
ALP	GOT	0.19916	0	1
ALP	GPT	0.227176	0	1
ALP	GGT	0.260993	0	1
ALP	Na	0.149483	0	1
ALP	K	0.100968	0	1
ALP	CL	0.0152004	1.51e-05	1
ALP	TCO2	0.0785615	0	1
ALP	urine_PH	0.0220976	5.69e-10	1
ALP	Urine albumin	0.0381683	0	1
ALP	CA19_9	0.0210601	6.8e-07	1
ALP	AFP	0.0380393	0	1
ALP	CEA	0.0457249	0	1
ALP	PSA	0.0415383	3.35e-12	1
ALP	gastric_cancer	0.0224724	1.56e-10	1
ALP	atrophic_gastritic	0.0840525	0	1
ALP	GERD	0.0261422	9.68e-14	1
ALP	intestinal_metaplasia	0.0569005	0	1
aPTT	PHOSPHORUS	0.0302748	9.94e-09	1
aPTT	BUN	-0.0770424	0	1
aPTT	URIC_ACID	-0.0671529	0	1
aPTT	serum_protein	0.0577823	0	1
aPTT	ALP	0.0680487	0	1
aPTT	GOT	-0.0454647	0	1
aPTT	GPT	-0.0477968	0	1
aPTT	GGT	-0.076451	0	1
aPTT	Na	0.0718421	0	1
aPTT	CL	0.117722	0	1
aPTT	TCO2	0.04228	1.11e-15	1
aPTT	TSH	0.0275701	1.94e-07	1
aPTT	atrophic_gastritic	-0.0854087	0	1
aPTT	intestinal_metaplasia	-0.0359231	9.95e-12	1
atrophic_gastritic	GERD	-0.0275883	3.77e-15	1
atrophic_gastritic	intestinal_metaplasia	0.340949	0	1
BASOPHIL	MCV	-0.0231369	4.56e-11	1
BASOPHIL	MCH	-0.0371437	0	1
BASOPHIL	MCHC	-0.0375975	0	1
BASOPHIL	PCT	0.0331052	5.33e-15	1
BASOPHIL	MPV	-0.0603717	0	1
BASOPHIL	PT	0.0472789	0	1
BASOPHIL	aPTT	-0.0334873	2.34e-10	1
BASOPHIL	CALCIUM	0.0354307	0	1
BASOPHIL	URIC_ACID	0.03317	0	1
BASOPHIL	ALP	-0.0266955	3.04e-14	1
BASOPHIL	GGT	0.0345216	0	1
BASOPHIL	Na	-0.0352268	0	1
BASOPHIL	K	0.0184208	1.6e-07	1
BMI	Waist circumference	0.889127	0	1
BMI	Inbody_skeletal_muscle_mass	0.631303	0	1
BMI	Inbody_Body_fat_mass	0.837732	0	1
BMI	Visceral adipose tissue area	0.85642	0	1
BMI	glucose	0.26959	0	1
BMI	HBA1C	0.191882	0	1
BMI	CREATININE	0.288703	0	1
BMI	serum_albumin	0.0399374	0	1
BMI	Total_chol	0.185927	0	1
BMI	TG	0.36957	0	1
BMI	LDL_chol	0.268392	0	1
BMI	HDL	-0.396672	0	1
BMI	GFR	0.0574978	0	1
BMI	Fatty liver	0.477402	0	1
BMI	DEXA_bone_density	-0.0381948	5.27e-10	1
BMI	Inbody_Fat_percent	0.39668	0	1
BMI	IOP_rt	0.179169	0	1
BMI	IOP_left	0.176309	0	1
BMI	WBC	0.190978	0	1
BMI	RBC	0.360175	0	1
BMI	HB	0.37825	0	1
BMI	HCT	0.35389	0	1
BMI	RDW	-0.0374783	0	1
BMI	PLT	0.0276582	3.77e-15	1
BMI	SEG_NEUT.	-0.0871595	0	1
BMI	LYMPHOCYTE	0.0511484	0	1
BMI	MONOCYTE	0.0761961	0	1
BMI	EOSINOPHIL	0.101671	0	1
BMI	MCH	0.0951051	0	1
BMI	MCHC	0.198875	0	1
BMI	PCT	0.0297856	2.12e-12	1
BMI	PT	-0.138178	0	1
BMI	aPTT	-0.0933446	0	1
BMI	CALCIUM	0.095745	0	1
BMI	PHOSPHORUS	-0.113674	0	1
BMI	BUN	0.142351	0	1
BMI	URIC_ACID	0.418343	0	1
BMI	serum_protein	0.0565294	0	1
BMI	serum_total_bil	0.0636282	0	1
BMI	ALP	0.162389	0	1
BMI	GOT	0.192585	0	1
BMI	GPT	0.313696	0	1
BMI	GGT	0.264126	0	1
BMI	Na	0.0465764	0	1
BMI	K	0.0707981	0	1
BMI	CL	-0.0468487	0	1
BMI	TCO2	0.0221696	2.92e-10	1
BMI	Urine albumin	0.0254948	9.04e-13	1
BMI	CA125	-0.0357165	8.3e-09	1
BMI	CA19_9	-0.0204015	1.54e-06	1
BMI	PSA	-0.0344861	7.76e-09	1
BMI	breast_cancer	-0.0240767	7.39e-12	1
BMI	atrophic_gastritic	0.0957674	0	1
BMI	GERD	0.110132	0	1
BMI	intestinal_metaplasia	0.0537658	0	1
BUN	URIC_ACID	0.246393	0	1
BUN	serum_protein	0.0521459	0	1
BUN	serum_total_bil	0.0525092	0	1
BUN	ALP	0.0892536	0	1
BUN	GOT	0.0687129	0	1
BUN	GPT	0.0733138	0	1
BUN	GGT	0.0560072	0	1
BUN	Na	0.0805399	0	1
BUN	K	0.0704774	0	1
BUN	CL	-0.0436976	0	1
BUN	TCO2	-0.0485376	0	1
BUN	urine_PH	-0.138008	0	1
BUN	Urine albumin	0.0637157	0	1
BUN	CA125	-0.0376377	1.2e-09	1
BUN	PSA	0.0432175	4.34e-13	1
BUN	gastric_cancer	0.0153369	1.26e-05	1
BUN	breast_cancer	-0.0156601	8.21e-06	1
BUN	atrophic_gastritic	0.131597	0	1
BUN	GERD	0.0180777	2.63e-07	1
BUN	intestinal_metaplasia	0.0790643	0	1
CA125	CA19_9	0.0608833	0	1
CA125	atrophic_gastritic	-0.0367549	2.82e-09	1
CA19_9	CEA	0.131567	0	1
CALCIUM	PHOSPHORUS	0.127951	0	1
CALCIUM	BUN	0.100795	0	1
CALCIUM	URIC_ACID	0.294937	0	1
CALCIUM	serum_protein	0.459156	0	1
CALCIUM	serum_total_bil	0.159258	0	1
CALCIUM	ALP	0.202446	0	1
CALCIUM	GOT	0.100133	0	1
CALCIUM	GPT	0.131202	0	1
CALCIUM	GGT	0.143542	0	1
CALCIUM	Na	0.188053	0	1
CALCIUM	K	0.313285	0	1
CALCIUM	CL	-0.136257	0	1
CALCIUM	TCO2	0.0944769	0	1
CALCIUM	urine_PH	-0.0310235	0	1
CALCIUM	Urine albumin	0.0274468	1.35e-14	1
CALCIUM	CA125	-0.032317	1.78e-07	1
CALCIUM	GERD	0.0442897	0	1
CL	TCO2	-0.162459	0	1
CL	urine_PH	-0.0247391	3.92e-12	1
CL	Urine albumin	-0.0237522	2.68e-11	1
CL	breast_cancer	0.015167	1.57e-05	1
CL	GERD	-0.02615	9.55e-14	1
CL	intestinal_metaplasia	0.0168027	1.71e-06	1
CREATININE	serum_albumin	0.153596	0	1
CREATININE	Total_chol	0.0786906	0	1
CREATININE	TG	0.203599	0	1
CREATININE	LDL_chol	0.112125	0	1
CREATININE	HDL	-0.226626	0	1
CREATININE	GFR	0.334125	0	1
CREATININE	free_T4	0.0873564	0	1
CREATININE	Fatty liver	0.161746	0	1
CREATININE	Inbody_Fat_percent	-0.332118	0	1
CREATININE	IOP_rt	0.128903	0	1
CREATININE	IOP_left	0.12882	0	1
CREATININE	WBC	0.15531	0	1
CREATININE	RBC	0.380091	0	1
CREATININE	HB	0.486227	0	1
CREATININE	HCT	0.474464	0	1
CREATININE	RDW	-0.0520298	0	1
CREATININE	PLT	-0.14008	0	1
CREATININE	SEG_NEUT.	-0.0684839	0	1
CREATININE	LYMPHOCYTE	0.0206394	4.17e-09	1
CREATININE	MONOCYTE	0.250757	0	1
CREATININE	EOSINOPHIL	0.112341	0	1
CREATININE	MCV	0.18135	0	1
CREATININE	MCH	0.254135	0	1
CREATININE	MCHC	0.198791	0	1
CREATININE	PCT	0.0237228	2.08e-08	1
CREATININE	MPV	0.254149	0	1
CREATININE	PT	-0.0273172	2.32e-07	1
CREATININE	aPTT	0.100029	0	1
CREATININE	CALCIUM	0.236775	0	1
CREATININE	PHOSPHORUS	-0.0739107	0	1
CREATININE	BUN	0.308312	0	1
CREATININE	URIC_ACID	0.497467	0	1
CREATININE	serum_protein	0.103755	0	1
CREATININE	serum_total_bil	0.243317	0	1
CREATININE	ALP	0.179344	0	1
CREATININE	GOT	0.105001	0	1
CREATININE	GPT	0.153342	0	1
CREATININE	GGT	0.163126	0	1
CREATININE	Na	0.153501	0	1
CREATININE	K	0.255611	0	1
CREATININE	CL	-0.0166531	2.13e-06	1
CREATININE	TCO2	0.125646	0	1
CREATININE	Urine albumin	0.0879983	0	1
CREATININE	TSH	0.0208929	1.58e-06	1
CREATININE	CEA	0.0236692	2.05e-08	1
CREATININE	gastric_cancer	0.0190857	5.47e-08	1
CREATININE	breast_cancer	-0.0349738	0	1
CREATININE	atrophic_gastritic	0.0826172	0	1
CREATININE	GERD	0.0827688	0	1
CREATININE	intestinal_metaplasia	0.053255	0	1
DEXA_bone_density	Inbody_Fat_percent	0.0754367	0	1
DEXA_bone_density	RBC	-0.0624464	0	1
DEXA_bone_density	RDW	-0.0364025	3.14e-09	1
DEXA_bone_density	PLT	-0.0334832	5.1e-08	1
DEXA_bone_density	SEG_NEUT.	-0.0400695	6.96e-11	1
DEXA_bone_density	LYMPHOCYTE	0.0489025	1.78e-15	1
DEXA_bone_density	MCV	0.105866	0	1
DEXA_bone_density	MCH	0.0786873	0	1
DEXA_bone_density	PCT	-0.0365707	4.24e-06	1
DEXA_bone_density	PT	-0.0461273	5.36e-07	1
DEXA_bone_density	CALCIUM	0.0689183	0	1
DEXA_bone_density	PHOSPHORUS	0.0969347	0	1
DEXA_bone_density	BUN	0.0797405	0	1
DEXA_bone_density	URIC_ACID	-0.0362389	3.7e-09	1
DEXA_bone_density	serum_total_bil	-0.0423765	5.34e-12	1
DEXA_bone_density	ALP	0.271783	0	1
DEXA_bone_density	GOT	0.0429244	2.84e-12	1
DEXA_bone_density	Na	0.132911	0	1
DEXA_bone_density	K	0.0308377	5.2e-07	1
DEXA_bone_density	CL	0.0579529	0	1
DEXA_bone_density	TCO2	0.0777988	0	1
DEXA_bone_density	urine_PH	0.032013	3.23e-07	1
DEXA_bone_density	CA125	-0.070983	4.44e-16	1
DEXA_bone_density	atrophic_gastritic	0.105487	0	1
DEXA_bone_density	intestinal_metaplasia	0.0611576	0	1
Diagnosed of diabetes	HCV	0.0170058	1.26e-06	1
Diagnosed of diabetes	Weight	0.0600907	0	1
Diagnosed of diabetes	BMI	0.085658	0	1
Diagnosed of diabetes	Waist circumference	0.107683	0	1
Diagnosed of diabetes	Inbody_skeletal_muscle_mass	0.0491216	0	1
Diagnosed of diabetes	Inbody_Body_fat_mass	0.0486656	0	1
Diagnosed of diabetes	Visceral adipose tissue area	0.135127	0	1
Diagnosed of diabetes	glucose	0.483334	0	1
Diagnosed of diabetes	HBA1C	0.50346	0	1
Diagnosed of diabetes	CREATININE	0.0469097	0	1
Diagnosed of diabetes	serum_albumin	-0.0238295	1.15e-11	1
Diagnosed of diabetes	Total_chol	-0.0327612	0	1
Diagnosed of diabetes	TG	0.0797246	0	1
Diagnosed of diabetes	LDL_chol	-0.0468012	0	1
Diagnosed of diabetes	HDL	-0.0875035	0	1
Diagnosed of diabetes	GFR	0.0708076	0	1
Diagnosed of diabetes	Fatty liver	0.107441	0	1
Diagnosed of diabetes	DEXA_bone_density	0.0385135	3.58e-10	1
Diagnosed of diabetes	IOP_rt	0.0586876	0	1
Diagnosed of diabetes	IOP_left	0.0634235	0	1
Diagnosed of diabetes	WBC	0.0570955	0	1
Diagnosed of diabetes	HB	0.0320946	0	1
Diagnosed of diabetes	HCT	0.023668	1.57e-11	1
Diagnosed of diabetes	PLT	-0.0279254	1.78e-15	1
Diagnosed of diabetes	LYMPHOCYTE	-0.0185142	1.34e-07	1
Diagnosed of diabetes	EOSINOPHIL	0.0159208	5.81e-06	1
Diagnosed of diabetes	MCV	0.0213703	1.15e-09	1
Diagnosed of diabetes	MCH	0.0369647	0	1
Diagnosed of diabetes	MCHC	0.0373477	0	1
Diagnosed of diabetes	PCT	-0.0286492	1.28e-11	1
Diagnosed of diabetes	PT	-0.0388748	1.74e-13	1
Diagnosed of diabetes	aPTT	-0.0574697	0	1
Diagnosed of diabetes	CALCIUM	0.0332076	0	1
Diagnosed of diabetes	BUN	0.0930331	0	1
Diagnosed of diabetes	serum_total_bil	-0.0275662	4e-15	1
Diagnosed of diabetes	ALP	0.061478	0	1
Diagnosed of diabetes	GOT	0.0479994	0	1
Diagnosed of diabetes	GPT	0.0516267	0	1
Diagnosed of diabetes	GGT	0.0647399	0	1
Diagnosed of diabetes	K	0.0477467	0	1
Diagnosed of diabetes	CL	-0.0691298	0	1
Diagnosed of diabetes	TCO2	0.0219078	4.41e-10	1
Diagnosed of diabetes	Urine albumin	0.0625829	0	1
Diagnosed of diabetes	CEA	0.0268211	2.03e-10	1
Diagnosed of diabetes	atrophic_gastritic	0.0877165	0	1
Diagnosed of diabetes	intestinal_metaplasia	0.0536346	0	1
education	HTN_diagnosis	-0.0593143	0	1
education	Diagnosed of diabetes	-0.0507467	0	1
education	HCV	-0.0231304	4.33e-11	1
education	Height	0.202558	0	1
education	Weight	0.0803773	0	1
education	BMI	-0.0454408	0	1
education	Waist circumference	-0.0413527	0	1
education	Inbody_skeletal_muscle_mass	0.122299	0	1
education	Inbody_Body_fat_mass	-0.0405713	0	1
education	Visceral adipose tissue area	-0.0310621	4.44e-16	1
education	glucose	-0.0235818	1.87e-11	1
education	HBA1C	-0.094114	0	1
education	CREATININE	0.0606635	0	1
education	serum_albumin	0.0661681	0	1
education	GFR	-0.0498537	0	1
education	free_T4	0.0240936	9.46e-08	1
education	DEXA_bone_density	-0.161765	0	1
education	Inbody_Fat_percent	-0.126809	0	1
education	IOP_rt	0.0229988	7.69e-11	1
education	WBC	-0.0265148	4.29e-14	1
education	RBC	0.0926682	0	1
education	HB	0.0910993	0	1
education	HCT	0.0955912	0	1
education	PLT	-0.0230422	5.32e-11	1
education	MONOCYTE	0.0169158	1.45e-06	1
education	EOSINOPHIL	0.0219278	4.27e-10	1
education	BASOPHIL	0.0418324	0	1
education	PCT	-0.0404015	0	1
education	MPV	-0.0481831	0	1
education	PT	0.0323734	8.54e-10	1
education	PHOSPHORUS	-0.0584013	0	1
education	BUN	-0.0800064	0	1
education	URIC_ACID	0.0686263	0	1
education	serum_total_bil	0.0597844	0	1
education	ALP	-0.0943525	0	1
education	GOT	-0.0301486	0	1
education	Na	-0.0933529	0	1
education	K	0.0359377	0	1
education	CL	-0.0198817	1.5e-08	1
education	atrophic_gastritic	-0.0801635	0	1
education	GERD	0.0188946	7.25e-08	1
education	intestinal_metaplasia	-0.0465337	0	1
EOSINOPHIL	BASOPHIL	0.253902	0	1
EOSINOPHIL	MCV	0.0509055	0	1
EOSINOPHIL	MCH	0.065789	0	1
EOSINOPHIL	MCHC	0.0443084	0	1
EOSINOPHIL	PT	-0.0317786	1.79e-09	1
EOSINOPHIL	CALCIUM	0.0393231	0	1
EOSINOPHIL	PHOSPHORUS	-0.024618	2.4e-12	1
EOSINOPHIL	URIC_ACID	0.121653	0	1
EOSINOPHIL	serum_protein	-0.0173181	8.22e-07	1
EOSINOPHIL	ALP	0.0214885	9.51e-10	1
EOSINOPHIL	GOT	0.0260756	1.14e-13	1
EOSINOPHIL	GPT	0.0493814	0	1
EOSINOPHIL	GGT	0.0795237	0	1
EOSINOPHIL	K	0.0689327	0	1
EOSINOPHIL	TCO2	0.050193	0	1
EOSINOPHIL	breast_cancer	-0.0160079	5.17e-06	1
EOSINOPHIL	GERD	0.0424248	0	1
Exercise amount	Alcohol consumption	0.0188982	7.21e-08	1
Exercise amount	HTN_diagnosis	0.0987194	0	1
Exercise amount	Diagnosed of diabetes	0.0766765	0	1
Exercise amount	Weight	0.042733	0	1
Exercise amount	BMI	0.0556443	0	1
Exercise amount	Waist circumference	0.0400279	0	1
Exercise amount	Inbody_skeletal_muscle_mass	0.0678025	0	1
Exercise amount	Inbody_Body_fat_mass	-0.0349327	0	1
Exercise amount	Visceral adipose tissue area	0.118093	0	1
Exercise amount	glucose	0.0707338	0	1
Exercise amount	HBA1C	0.0523683	0	1
Exercise amount	CREATININE	0.0704163	0	1
Exercise amount	serum_albumin	-0.0626427	0	1
Exercise amount	Total_chol	0.0325578	0	1
Exercise amount	TG	-0.0468416	0	1
Exercise amount	HDL	0.040109	0	1
Exercise amount	GFR	0.0640714	0	1
Exercise amount	Inbody_Fat_percent	-0.070043	0	1
Exercise amount	WBC	-0.0863366	0	1
Exercise amount	RBC	-0.0165354	2.49e-06	1
Exercise amount	HB	0.025959	1.43e-13	1
Exercise amount	HCT	0.0252395	6.54e-13	1
Exercise amount	PLT	-0.0719467	0	1
Exercise amount	SEG_NEUT.	-0.0334047	0	1
Exercise amount	LYMPHOCYTE	0.0344957	0	1
Exercise amount	BASOPHIL	0.0235232	2.16e-11	1
Exercise amount	MCV	0.0816409	0	1
Exercise amount	MCH	0.0744592	0	1
Exercise amount	PCT	-0.0766162	0	1
Exercise amount	aPTT	-0.0778069	0	1
Exercise amount	BUN	0.112257	0	1
Exercise amount	URIC_ACID	0.0248317	1.52e-12	1
Exercise amount	serum_protein	-0.0494706	0	1
Exercise amount	serum_total_bil	0.0409375	0	1
Exercise amount	ALP	0.0154223	1.12e-05	1
Exercise amount	GOT	0.0293854	0	1
Exercise amount	GPT	-0.0234938	2.22e-11	1
Exercise amount	GGT	-0.0205866	4.52e-09	1
Exercise amount	Na	0.0333771	0	1
Exercise amount	K	0.0732893	0	1
Exercise amount	TCO2	0.0453488	0	1
Exercise amount	urine_PH	0.0443719	0	1
Exercise amount	CA125	-0.0320878	2.14e-07	1
Exercise amount	gastric_cancer	0.0169348	1.39e-06	1
Exercise amount	atrophic_gastritic	0.0908639	0	1
Exercise amount	intestinal_metaplasia	0.0444746	0	1
Fatty liver	Inbody_Fat_percent	0.172023	0	1
Fatty liver	IOP_rt	0.128806	0	1
Fatty liver	IOP_left	0.128388	0	1
Fatty liver	WBC	0.169063	0	1
Fatty liver	RBC	0.282007	0	1
Fatty liver	HB	0.283654	0	1
Fatty liver	HCT	0.263443	0	1
Fatty liver	RDW	-0.0365429	0	1
Fatty liver	PLT	0.0496598	0	1
Fatty liver	SEG_NEUT.	-0.044951	0	1
Fatty liver	LYMPHOCYTE	0.0274111	1.29e-14	1
Fatty liver	MONOCYTE	0.0267442	5.46e-14	1
Fatty liver	EOSINOPHIL	0.0502712	0	1
Fatty liver	BASOPHIL	0.0166946	2.72e-06	1
Fatty liver	MCV	-0.0349796	0	1
Fatty liver	MCH	0.0524114	0	1
Fatty liver	MCHC	0.153815	0	1
Fatty liver	PCT	0.0320041	5.55e-14	1
Fatty liver	MPV	-0.0184223	1.51e-05	1
Fatty liver	PT	-0.118573	0	1
Fatty liver	aPTT	-0.0940102	0	1
Fatty liver	CALCIUM	0.124721	0	1
Fatty liver	PHOSPHORUS	-0.05082	0	1
Fatty liver	BUN	0.0943939	0	1
Fatty liver	URIC_ACID	0.315231	0	1
Fatty liver	serum_protein	0.0984368	0	1
Fatty liver	serum_total_bil	0.0404598	0	1
Fatty liver	ALP	0.138655	0	1
Fatty liver	GOT	0.168801	0	1
Fatty liver	GPT	0.281573	0	1
Fatty liver	GGT	0.229895	0	1
Fatty liver	Na	0.0233675	5.04e-11	1
Fatty liver	K	0.0358074	0	1
Fatty liver	CL	-0.0674799	0	1
Fatty liver	urine_PH	-0.0208275	7.91e-09	1
Fatty liver	Urine albumin	0.020012	2.95e-08	1
Fatty liver	CA125	-0.0281252	5.96e-06	1
Fatty liver	atrophic_gastritic	0.0819101	0	1
Fatty liver	GERD	0.0798345	0	1
Fatty liver	intestinal_metaplasia	0.0434404	0	1
free_T4	Inbody_Fat_percent	-0.111158	0	1
free_T4	IOP_rt	0.0417758	0	1
free_T4	IOP_left	0.037564	2.22e-16	1
free_T4	WBC	0.0650335	0	1
free_T4	RBC	0.201163	0	1
free_T4	HB	0.188523	0	1
free_T4	HCT	0.181233	0	1
free_T4	RDW	-0.0760447	0	1
free_T4	SEG_NEUT.	0.0202399	7.47e-06	1
free_T4	LYMPHOCYTE	-0.0300539	2.87e-11	1
free_T4	MONOCYTE	0.0291851	1.04e-10	1
free_T4	BASOPHIL	-0.0205777	5.32e-06	1
free_T4	MCV	-0.037366	0	1
free_T4	MCHC	0.0925303	0	1
free_T4	MPV	-0.0199899	9.75e-06	1
free_T4	aPTT	-0.0287586	9.64e-08	1
free_T4	CALCIUM	0.154713	0	1
free_T4	PHOSPHORUS	0.0274057	1.31e-09	1
free_T4	BUN	0.0678715	0	1
free_T4	URIC_ACID	0.160882	0	1
free_T4	serum_protein	0.0456042	0	1
free_T4	serum_total_bil	0.155269	0	1
free_T4	ALP	0.0784173	0	1
free_T4	GPT	0.0475101	0	1
free_T4	GGT	0.0553707	0	1
free_T4	Na	0.031002	6.77e-12	1
free_T4	K	0.0199484	1.01e-05	1
free_T4	CL	-0.0751871	0	1
free_T4	TCO2	-0.0257798	1.16e-08	1
free_T4	urine_PH	-0.0302255	4.35e-11	1
free_T4	TSH	-0.160079	0	1
free_T4	GERD	0.0215177	1.88e-06	1
gastric_cancer	atrophic_gastritic	0.0430569	0	1
gastric_cancer	intestinal_metaplasia	0.0455325	0	1
GERD	intestinal_metaplasia	-0.0201262	9.7e-09	1
GFR	Fatty liver	0.025415	8.88e-13	1
GFR	DEXA_bone_density	0.0778237	0	1
GFR	Inbody_Fat_percent	0.0334008	0	1
GFR	WBC	0.0308931	0	1
GFR	RBC	-0.0233009	3.24e-11	1
GFR	HB	0.01561	8.79e-06	1
GFR	HCT	0.0167106	1.95e-06	1
GFR	RDW	0.0261512	9.55e-14	1
GFR	PLT	-0.0546795	0	1
GFR	MONOCYTE	0.0514002	0	1
GFR	MCV	0.0781516	0	1
GFR	MCH	0.0666837	0	1
GFR	MPV	0.0894661	0	1
GFR	CALCIUM	0.0622585	0	1
GFR	PHOSPHORUS	0.0194301	3.14e-08	1
GFR	BUN	0.200377	0	1
GFR	URIC_ACID	0.118376	0	1
GFR	serum_protein	0.0363984	0	1
GFR	ALP	0.0670139	0	1
GFR	GOT	0.0298497	0	1
GFR	Na	0.0877968	0	1
GFR	K	0.0828766	0	1
GFR	CL	0.0337002	0	1
GFR	TCO2	0.0238233	1.18e-11	1
GFR	Urine albumin	0.0764909	0	1
GFR	TSH	0.0427589	0	1
GFR	CEA	0.0264506	3.69e-10	1
GFR	PSA	0.0631351	0	1
GFR	gastric_cancer	0.0168257	1.65e-06	1
GFR	atrophic_gastritic	0.0983973	0	1
GFR	intestinal_metaplasia	0.0440465	0	1
GGT	Na	-0.0248062	1.63e-12	1
GGT	K	0.0592296	0	1
GGT	CL	-0.116817	0	1
GGT	TCO2	-0.0255499	3.46e-13	1
GGT	urine_PH	-0.0332551	0	1
GGT	Urine albumin	0.0543969	0	1
GGT	AFP	0.0485786	0	1
GGT	CEA	0.0221687	1.49e-07	1
GGT	atrophic_gastritic	0.0642911	0	1
GGT	GERD	0.0908917	0	1
GGT	intestinal_metaplasia	0.0484416	0	1
glucose	HBA1C	0.723509	0	1
glucose	CREATININE	0.142532	0	1
glucose	serum_albumin	0.054604	0	1
glucose	Total_chol	0.120726	0	1
glucose	TG	0.286713	0	1
glucose	LDL_chol	0.0981743	0	1
glucose	HDL	-0.175018	0	1
glucose	GFR	0.0714479	0	1
glucose	free_T4	0.0217099	1.55e-06	1
glucose	Fatty liver	0.257894	0	1
glucose	DEXA_bone_density	0.0505966	2.22e-16	1
glucose	Inbody_Fat_percent	0.040795	0	1
glucose	IOP_rt	0.157183	0	1
glucose	IOP_left	0.157877	0	1
glucose	WBC	0.10294	0	1
glucose	RBC	0.17331	0	1
glucose	HB	0.211916	0	1
glucose	HCT	0.194275	0	1
glucose	RDW	-0.0402497	0	1
glucose	SEG_NEUT.	-0.0448451	0	1
glucose	LYMPHOCYTE	0.0211194	1.81e-09	1
glucose	MONOCYTE	0.0620197	0	1
glucose	EOSINOPHIL	0.0662616	0	1
glucose	BASOPHIL	0.0204041	6.41e-09	1
glucose	MCV	0.0414429	0	1
glucose	MCH	0.0997112	0	1
glucose	MCHC	0.122769	0	1
glucose	PT	-0.156363	0	1
glucose	aPTT	-0.135338	0	1
glucose	CALCIUM	0.132654	0	1
glucose	PHOSPHORUS	-0.0668286	0	1
glucose	BUN	0.0941526	0	1
glucose	URIC_ACID	0.09939	0	1
glucose	serum_protein	0.0934659	0	1
glucose	ALP	0.160038	0	1
glucose	GOT	0.1079	0	1
glucose	GPT	0.14688	0	1
glucose	GGT	0.218511	0	1
glucose	Na	-0.0157632	7.22e-06	1
glucose	K	0.115811	0	1
glucose	CL	-0.0947011	0	1
glucose	TCO2	0.0800729	0	1
glucose	urine_PH	0.0450373	0	1
glucose	Urine albumin	0.0957272	0	1
glucose	gastric_cancer	0.0213336	1.24e-09	1
glucose	atrophic_gastritic	0.110354	0	1
glucose	GERD	0.0553409	0	1
glucose	intestinal_metaplasia	0.0707629	0	1
GOT	GPT	0.821239	0	1
GOT	GGT	0.387996	0	1
GOT	Na	0.0272864	7.99e-15	1
GOT	K	0.0443719	0	1
GOT	CL	-0.0607462	0	1
GOT	Urine albumin	0.0357954	0	1
GOT	TSH	0.0210652	1.29e-06	1
GOT	AFP	0.0261252	1.6e-13	1
GOT	CEA	0.0208536	7.81e-07	1
GOT	atrophic_gastritic	0.0569388	0	1
GOT	GERD	0.0386351	0	1
GOT	intestinal_metaplasia	0.0383216	0	1
GPT	GGT	0.425627	0	1
GPT	Na	0.0269244	1.78e-14	1
GPT	K	0.0458761	0	1
GPT	CL	-0.0789795	0	1
GPT	urine_PH	-0.0186413	1.7e-07	1
GPT	Urine albumin	0.0300337	0	1
GPT	PSA	-0.0327855	3.93e-08	1
GPT	atrophic_gastritic	0.0342317	0	1
GPT	GERD	0.0636323	0	1
GPT	intestinal_metaplasia	0.0260183	1.26e-13	1
HB	HCT	0.959819	0	1
HB	RDW	-0.298129	0	1
HB	PLT	-0.11784	0	1
HB	SEG_NEUT.	-0.0313031	0	1
HB	LYMPHOCYTE	-0.0257543	2.21e-13	1
HB	MONOCYTE	0.107912	0	1
HB	EOSINOPHIL	0.132821	0	1
HB	BASOPHIL	0.024054	7.6e-12	1
HB	MCV	0.236254	0	1
HB	MCH	0.438462	0	1
HB	MCHC	0.478587	0	1
HB	PCT	-0.0983988	0	1
HB	MPV	0.0248691	4.17e-09	1
HB	PT	-0.128922	0	1
HB	CALCIUM	0.338806	0	1
HB	PHOSPHORUS	-0.114407	0	1
HB	BUN	0.128852	0	1
HB	URIC_ACID	0.533268	0	1
HB	serum_protein	0.185153	0	1
HB	serum_total_bil	0.346875	0	1
HB	ALP	0.216783	0	1
HB	GOT	0.17205	0	1
HB	GPT	0.280527	0	1
HB	GGT	0.294218	0	1
HB	Na	0.0550381	0	1
HB	K	0.174142	0	1
HB	CL	-0.190525	0	1
HB	TCO2	0.0700187	0	1
HB	Urine albumin	0.0338816	0	1
HB	TSH	-0.0454202	0	1
HB	CA125	-0.0591126	0	1
HB	CA19_9	-0.028026	3.81e-11	1
HB	PSA	-0.0264283	9.44e-06	1
HB	breast_cancer	-0.0450739	0	1
HB	atrophic_gastritic	0.0567393	0	1
HB	GERD	0.133892	0	1
HB	intestinal_metaplasia	0.0472055	0	1
HBA1C	CREATININE	0.0517965	0	1
HBA1C	serum_albumin	-0.0485755	0	1
HBA1C	Total_chol	0.117493	0	1
HBA1C	TG	0.185315	0	1
HBA1C	LDL_chol	0.106039	0	1
HBA1C	HDL	-0.134695	0	1
HBA1C	GFR	0.0837553	0	1
HBA1C	Fatty liver	0.215291	0	1
HBA1C	DEXA_bone_density	0.0621164	0	1
HBA1C	Inbody_Fat_percent	0.0942378	0	1
HBA1C	IOP_rt	0.0871037	0	1
HBA1C	IOP_left	0.0962945	0	1
HBA1C	WBC	0.119765	0	1
HBA1C	RBC	0.0674224	0	1
HBA1C	HB	0.0305757	0	1
HBA1C	HCT	0.0322689	0	1
HBA1C	RDW	0.0475727	0	1
HBA1C	PLT	0.0389388	0	1
HBA1C	SEG_NEUT.	-0.0156976	1.26e-05	1
HBA1C	LYMPHOCYTE	0.0154546	1.71e-05	1
HBA1C	MCV	-0.0691546	0	1
HBA1C	MCH	-0.054888	0	1
HBA1C	PCT	0.0590152	0	1
HBA1C	MPV	0.0471304	0	1
HBA1C	PT	-0.102897	0	1
HBA1C	aPTT	-0.0705396	0	1
HBA1C	CALCIUM	0.04314	0	1
HBA1C	BUN	0.138019	0	1
HBA1C	URIC_ACID	0.0324417	0	1
HBA1C	serum_protein	0.0178883	6.47e-07	1
HBA1C	serum_total_bil	-0.0916851	0	1
HBA1C	ALP	0.139737	0	1
HBA1C	GOT	0.105181	0	1
HBA1C	GPT	0.126997	0	1
HBA1C	GGT	0.138987	0	1
HBA1C	K	0.0472217	0	1
HBA1C	CL	-0.127032	0	1
HBA1C	TCO2	0.0224977	3.87e-10	1
HBA1C	urine_PH	-0.0279444	1.84e-14	1
HBA1C	Urine albumin	0.0838789	0	1
HBA1C	CA125	-0.0299324	2.44e-06	1
HBA1C	CA19_9	0.0231466	9.2e-08	1
HBA1C	CEA	0.0276704	1.7e-10	1
HBA1C	gastric_cancer	0.0169866	2.27e-06	1
HBA1C	atrophic_gastritic	0.118838	0	1
HBA1C	GERD	0.0243321	1.26e-11	1
HBA1C	intestinal_metaplasia	0.0641105	0	1
HBV	Height	0.0279431	1.78e-15	1
HBV	Weight	0.0326002	0	1
HBV	BMI	0.0250223	1.09e-12	1
HBV	Waist circumference	0.0295049	0	1
HBV	Inbody_skeletal_muscle_mass	0.0294191	1.15e-14	1
HBV	Inbody_Body_fat_mass	0.0176218	3.74e-06	1
HBV	Visceral adipose tissue area	0.0282171	1.33e-13	1
HBV	CREATININE	0.0222234	2.47e-10	1
HBV	serum_albumin	-0.0436434	0	1
HBV	Total_chol	-0.0280479	1.33e-15	1
HBV	TG	-0.0317907	0	1
HBV	LDL_chol	-0.0232357	3.69e-06	1
HBV	free_T4	-0.0408122	0	1
HBV	Fatty liver	-0.0172628	1.19e-06	1
HBV	WBC	-0.0298114	0	1
HBV	HB	0.0296605	0	1
HBV	HCT	0.0262158	8.22e-14	1
HBV	PLT	-0.121446	0	1
HBV	SEG_NEUT.	-0.0290829	0	1
HBV	LYMPHOCYTE	0.023868	1.06e-11	1
HBV	MONOCYTE	0.0469967	0	1
HBV	BASOPHIL	-0.0177995	4.07e-07	1
HBV	MCV	0.0359051	0	1
HBV	MCH	0.0404578	0	1
HBV	MCHC	0.0198756	1.51e-08	1
HBV	PCT	-0.09717	0	1
HBV	MPV	0.0330821	5.33e-15	1
HBV	PT	0.0524229	0	1
HBV	CALCIUM	-0.0267718	2.44e-14	1
HBV	PHOSPHORUS	-0.0353807	0	1
HBV	serum_total_bil	0.0288487	2.22e-16	1
HBV	ALP	0.0168569	1.58e-06	1
HBV	GOT	0.107504	0	1
HBV	GPT	0.10383	0	1
HBV	AFP	0.0212107	2.06e-09	1
HCT	RDW	-0.20929	0	1
HCT	PLT	-0.0951586	0	1
HCT	SEG_NEUT.	-0.0291966	0	1
HCT	LYMPHOCYTE	-0.0305848	0	1
HCT	MONOCYTE	0.12174	0	1
HCT	EOSINOPHIL	0.133565	0	1
HCT	BASOPHIL	0.037632	0	1
HCT	MCV	0.253193	0	1
HCT	MCH	0.31424	0	1
HCT	MCHC	0.21945	0	1
HCT	PCT	-0.0540473	0	1
HCT	MPV	0.0617859	0	1
HCT	PT	-0.119258	0	1
HCT	CALCIUM	0.351878	0	1
HCT	PHOSPHORUS	-0.114101	0	1
HCT	BUN	0.122952	0	1
HCT	URIC_ACID	0.508083	0	1
HCT	serum_protein	0.185251	0	1
HCT	serum_total_bil	0.311477	0	1
HCT	ALP	0.220137	0	1
HCT	GOT	0.163884	0	1
HCT	GPT	0.266346	0	1
HCT	GGT	0.279252	0	1
HCT	Na	0.0731144	0	1
HCT	K	0.209525	0	1
HCT	CL	-0.168726	0	1
HCT	TCO2	0.0779824	0	1
HCT	Urine albumin	0.0306727	0	1
HCT	TSH	-0.0451358	0	1
HCT	CA125	-0.0511643	0	1
HCT	CA19_9	-0.0273357	1.13e-10	1
HCT	breast_cancer	-0.0434565	0	1
HCT	atrophic_gastritic	0.0527444	0	1
HCT	GERD	0.130372	0	1
HCT	intestinal_metaplasia	0.0473448	0	1
HCV	Waist circumference	0.0154058	1.17e-05	1
HCV	Visceral adipose tissue area	0.0241023	2.57e-10	1
HCV	glucose	0.0186636	1.07e-07	1
HCV	HBA1C	0.0172835	1.51e-06	1
HCV	serum_albumin	-0.0248154	1.58e-12	1
HCV	GFR	0.0272528	8.44e-15	1
HCV	DEXA_bone_density	0.029712	1.31e-06	1
HCV	RBC	-0.0158959	5.98e-06	1
HCV	PLT	-0.0365945	0	1
HCV	MONOCYTE	0.0243358	4.17e-12	1
HCV	MCV	0.0277945	2.44e-15	1
HCV	MCH	0.0280436	1.33e-15	1
HCV	PCT	-0.0274446	8.8e-11	1
HCV	BUN	0.024678	2.09e-12	1
HCV	serum_protein	0.0209753	2.32e-09	1
HCV	ALP	0.0207669	3.34e-09	1
HCV	GOT	0.0500779	0	1
HCV	GPT	0.0361816	0	1
HCV	GGT	0.0155683	9.23e-06	1
HCV	atrophic_gastritic	0.0239721	8.35e-12	1
HCV	intestinal_metaplasia	0.0163527	3.16e-06	1
HDL	GFR	-0.0309807	0	1
HDL	free_T4	-0.0404842	0	1
HDL	Fatty liver	-0.307936	0	1
HDL	IOP_rt	-0.0814575	0	1
HDL	IOP_left	-0.0789247	0	1
HDL	WBC	-0.18013	0	1
HDL	RBC	-0.29633	0	1
HDL	HB	-0.288915	0	1
HDL	HCT	-0.25977	0	1
HDL	RDW	0.0696667	0	1
HDL	SEG_NEUT.	0.0202934	7.53e-09	1
HDL	MONOCYTE	-0.0217567	5.81e-10	1
HDL	EOSINOPHIL	-0.0848108	0	1
HDL	MCV	0.0731193	0	1
HDL	MCH	-0.0368048	0	1
HDL	MCHC	-0.181781	0	1
HDL	PCT	0.0242674	9.82e-09	1
HDL	MPV	0.0324708	1.69e-14	1
HDL	PHOSPHORUS	0.126869	0	1
HDL	BUN	-0.0610588	0	1
HDL	URIC_ACID	-0.304295	0	1
HDL	serum_total_bil	-0.0250919	9e-13	1
HDL	ALP	-0.159023	0	1
HDL	GOT	-0.074048	0	1
HDL	GPT	-0.18349	0	1
HDL	GGT	-0.120409	0	1
HDL	K	-0.0357796	0	1
HDL	CL	0.0209455	2.47e-09	1
HDL	TCO2	-0.0324776	0	1
HDL	TSH	0.0202372	3.29e-06	1
HDL	breast_cancer	0.0236682	1.56e-11	1
HDL	atrophic_gastritic	-0.0870414	0	1
HDL	GERD	-0.0601793	0	1
HDL	intestinal_metaplasia	-0.0433077	0	1
Height	Weight	0.706331	0	1
Height	BMI	0.229614	0	1
Height	Waist circumference	0.336454	0	1
Height	Inbody_skeletal_muscle_mass	0.852921	0	1
Height	Inbody_Body_fat_mass	0.0628514	0	1
Height	Visceral adipose tissue area	0.404304	0	1
Height	glucose	0.115332	0	1
Height	HBA1C	-0.0211774	3.96e-09	1
Height	CREATININE	0.420547	0	1
Height	serum_albumin	0.226113	0	1
Height	Total_chol	-0.02415	6.42e-12	1
Height	TG	0.1914	0	1
Height	LDL_chol	0.0580261	0	1
Height	HDL	-0.259158	0	1
Height	GFR	-0.0461124	0	1
Height	free_T4	0.155252	0	1
Height	Fatty liver	0.168553	0	1
Height	DEXA_bone_density	-0.199413	0	1
Height	Inbody_Fat_percent	-0.511591	0	1
Height	IOP_rt	0.104451	0	1
Height	IOP_left	0.0987679	0	1
Height	WBC	0.107214	0	1
Height	RBC	0.521484	0	1
Height	HB	0.542825	0	1
Height	HCT	0.532425	0	1
Height	RDW	-0.0753595	0	1
Height	PLT	-0.0960354	0	1
Height	SEG_NEUT.	-0.0672027	0	1
Height	MONOCYTE	0.0979924	0	1
Height	EOSINOPHIL	0.144336	0	1
Height	BASOPHIL	0.055507	0	1
Height	MCV	0.0202952	7.85e-09	1
Height	MCH	0.128806	0	1
Height	MCHC	0.212396	0	1
Height	PCT	-0.123786	0	1
Height	MPV	-0.0529427	0	1
Height	aPTT	-0.0242393	4.57e-06	1
Height	CALCIUM	0.158911	0	1
Height	PHOSPHORUS	-0.182085	0	1
Height	BUN	0.0668281	0	1
Height	URIC_ACID	0.460483	0	1
Height	serum_protein	0.0447248	0	1
Height	serum_total_bil	0.241386	0	1
Height	ALP	0.0346726	0	1
Height	GOT	0.0776952	0	1
Height	GPT	0.169852	0	1
Height	GGT	0.205684	0	1
Height	Na	-0.0540583	0	1
Height	K	0.11234	0	1
Height	CL	-0.168327	0	1
Height	TCO2	0.0341042	0	1
Height	urine_PH	-0.0602299	0	1
Height	Urine albumin	0.0161929	5.68e-06	1
Height	TSH	-0.0318977	2.43e-13	1
Height	CA19_9	-0.0283045	2.57e-11	1
Height	PSA	-0.0628095	0	1
Height	breast_cancer	-0.0416746	0	1
Height	atrophic_gastritic	-0.0192098	4.6e-08	1
Height	GERD	0.122153	0	1
HTN_diagnosis	Diagnosed of diabetes	0.19015	0	1
HTN_diagnosis	HCV	0.0297672	0	1
HTN_diagnosis	Weight	0.14224	0	1
HTN_diagnosis	BMI	0.20962	0	1
HTN_diagnosis	Waist circumference	0.23242	0	1
HTN_diagnosis	Inbody_skeletal_muscle_mass	0.090299	0	1
HTN_diagnosis	Inbody_Body_fat_mass	0.168282	0	1
HTN_diagnosis	Visceral adipose tissue area	0.266534	0	1
HTN_diagnosis	glucose	0.193582	0	1
HTN_diagnosis	HBA1C	0.164108	0	1
HTN_diagnosis	CREATININE	0.12068	0	1
HTN_diagnosis	Total_chol	0.0207772	3.24e-09	1
HTN_diagnosis	TG	0.10875	0	1
HTN_diagnosis	HDL	-0.101717	0	1
HTN_diagnosis	GFR	0.160388	0	1
HTN_diagnosis	Fatty liver	0.148143	0	1
HTN_diagnosis	DEXA_bone_density	0.0911625	0	1
HTN_diagnosis	Inbody_Fat_percent	0.104948	0	1
HTN_diagnosis	IOP_rt	0.052524	0	1
HTN_diagnosis	IOP_left	0.0637386	0	1
HTN_diagnosis	WBC	0.0603372	0	1
HTN_diagnosis	RBC	0.0450391	0	1
HTN_diagnosis	HB	0.0739344	0	1
HTN_diagnosis	HCT	0.063672	0	1
HTN_diagnosis	SEG_NEUT.	0.0285403	4.44e-16	1
HTN_diagnosis	LYMPHOCYTE	-0.039737	0	1
HTN_diagnosis	MONOCYTE	0.0179542	3.17e-07	1
HTN_diagnosis	MCV	0.0373321	0	1
HTN_diagnosis	MCH	0.0614136	0	1
HTN_diagnosis	MCHC	0.0589017	0	1
HTN_diagnosis	MPV	-0.019274	5.25e-06	1
HTN_diagnosis	PT	-0.0495293	0	1
HTN_diagnosis	aPTT	-0.0793344	0	1
HTN_diagnosis	CALCIUM	0.0588586	0	1
HTN_diagnosis	BUN	0.145311	0	1
HTN_diagnosis	URIC_ACID	0.138179	0	1
HTN_diagnosis	serum_protein	0.0429701	0	1
HTN_diagnosis	ALP	0.0896946	0	1
HTN_diagnosis	GOT	0.0777937	0	1
HTN_diagnosis	GPT	0.0741683	0	1
HTN_diagnosis	GGT	0.0999523	0	1
HTN_diagnosis	Na	0.0526213	0	1
HTN_diagnosis	CL	-0.0525322	0	1
HTN_diagnosis	TCO2	0.0295865	0	1
HTN_diagnosis	urine_PH	0.041311	0	1
HTN_diagnosis	Urine albumin	0.0586235	0	1
HTN_diagnosis	CA125	-0.0320507	2.21e-07	1
HTN_diagnosis	CEA	0.0186601	9.69e-06	1
HTN_diagnosis	PSA	0.036366	1.06e-09	1
HTN_diagnosis	thyroid_cancer	0.0165723	2.32e-06	1
HTN_diagnosis	gastric_cancer	0.0234212	2.47e-11	1
HTN_diagnosis	atrophic_gastritic	0.119469	0	1
HTN_diagnosis	GERD	0.0316109	0	1
HTN_diagnosis	intestinal_metaplasia	0.0533411	0	1
Inbody_Body_fat_mass	Visceral adipose tissue area	0.67633	0	1
Inbody_Body_fat_mass	glucose	0.195571	0	1
Inbody_Body_fat_mass	HBA1C	0.156502	0	1
Inbody_Body_fat_mass	CREATININE	0.0200173	1.52e-07	1
Inbody_Body_fat_mass	Total_chol	0.177544	0	1
Inbody_Body_fat_mass	TG	0.282534	0	1
Inbody_Body_fat_mass	LDL_chol	0.222022	0	1
Inbody_Body_fat_mass	HDL	-0.261912	0	1
Inbody_Body_fat_mass	GFR	0.0309014	4.44e-16	1
Inbody_Body_fat_mass	free_T4	-0.027554	1.12e-09	1
Inbody_Body_fat_mass	Fatty liver	0.418391	0	1
Inbody_Body_fat_mass	DEXA_bone_density	-0.031173	5.56e-06	1
Inbody_Body_fat_mass	Inbody_Fat_percent	0.761647	0	1
Inbody_Body_fat_mass	IOP_rt	0.122139	0	1
Inbody_Body_fat_mass	IOP_left	0.118268	0	1
Inbody_Body_fat_mass	WBC	0.143908	0	1
Inbody_Body_fat_mass	RBC	0.151034	0	1
Inbody_Body_fat_mass	HB	0.125731	0	1
Inbody_Body_fat_mass	HCT	0.113721	0	1
Inbody_Body_fat_mass	PLT	0.090239	0	1
Inbody_Body_fat_mass	SEG_NEUT.	-0.0469838	0	1
Inbody_Body_fat_mass	LYMPHOCYTE	0.0419835	0	1
Inbody_Body_fat_mass	EOSINOPHIL	0.0295973	8.44e-15	1
Inbody_Body_fat_mass	MCV	-0.0711552	0	1
Inbody_Body_fat_mass	MCH	-0.018664	9.8e-07	1
Inbody_Body_fat_mass	MCHC	0.075588	0	1
Inbody_Body_fat_mass	PCT	0.0820956	0	1
Inbody_Body_fat_mass	PT	-0.107755	0	1
Inbody_Body_fat_mass	aPTT	-0.0714414	0	1
Inbody_Body_fat_mass	CALCIUM	0.0583038	0	1
Inbody_Body_fat_mass	PHOSPHORUS	-0.0363815	0	1
Inbody_Body_fat_mass	BUN	0.0291893	1.91e-14	1
Inbody_Body_fat_mass	URIC_ACID	0.218841	0	1
Inbody_Body_fat_mass	serum_protein	0.0818951	0	1
Inbody_Body_fat_mass	serum_total_bil	-0.0576845	0	1
Inbody_Body_fat_mass	ALP	0.110192	0	1
Inbody_Body_fat_mass	GOT	0.140794	0	1
Inbody_Body_fat_mass	GPT	0.244484	0	1
Inbody_Body_fat_mass	GGT	0.173666	0	1
Inbody_Body_fat_mass	Na	0.022272	5.17e-09	1
Inbody_Body_fat_mass	TCO2	-0.0307513	8.88e-16	1
Inbody_Body_fat_mass	Urine albumin	0.0269933	3.04e-12	1
Inbody_Body_fat_mass	CA125	-0.0327838	1.23e-07	1
Inbody_Body_fat_mass	PSA	-0.0314229	1.44e-07	1
Inbody_Body_fat_mass	atrophic_gastritic	0.034668	0	1
Inbody_Body_fat_mass	GERD	0.0677792	0	1
Inbody_Fat_percent	WBC	0.018073	2.77e-07	1
Inbody_Fat_percent	RBC	-0.257506	0	1
Inbody_Fat_percent	HB	-0.309059	0	1
Inbody_Fat_percent	HCT	-0.304748	0	1
Inbody_Fat_percent	RDW	0.0458284	0	1
Inbody_Fat_percent	PLT	0.144795	0	1
Inbody_Fat_percent	LYMPHOCYTE	0.0355345	0	1
Inbody_Fat_percent	MONOCYTE	-0.0713079	0	1
Inbody_Fat_percent	EOSINOPHIL	-0.0839607	0	1
Inbody_Fat_percent	BASOPHIL	-0.0424027	0	1
Inbody_Fat_percent	MCV	-0.0906937	0	1
Inbody_Fat_percent	MCH	-0.136554	0	1
Inbody_Fat_percent	MCHC	-0.1159	0	1
Inbody_Fat_percent	PCT	0.144765	0	1
Inbody_Fat_percent	PT	-0.0604481	0	1
Inbody_Fat_percent	aPTT	-0.0340975	1.13e-10	1
Inbody_Fat_percent	CALCIUM	-0.0530312	0	1
Inbody_Fat_percent	PHOSPHORUS	0.111665	0	1
Inbody_Fat_percent	BUN	-0.0685829	0	1
Inbody_Fat_percent	URIC_ACID	-0.178845	0	1
Inbody_Fat_percent	serum_protein	0.0568934	0	1
Inbody_Fat_percent	serum_total_bil	-0.220142	0	1
Inbody_Fat_percent	ALP	0.03402	0	1
Inbody_Fat_percent	GOT	0.0226103	1.29e-10	1
Inbody_Fat_percent	GPT	0.0404768	0	1
Inbody_Fat_percent	GGT	-0.0312382	0	1
Inbody_Fat_percent	Na	0.0370482	0	1
Inbody_Fat_percent	K	-0.0991579	0	1
Inbody_Fat_percent	CL	0.104781	0	1
Inbody_Fat_percent	TCO2	-0.056673	0	1
Inbody_Fat_percent	urine_PH	0.0237145	3.03e-11	1
Inbody_Fat_percent	TSH	0.0241024	3.16e-08	1
Inbody_Fat_percent	CA125	-0.0371561	2.04e-09	1
Inbody_Fat_percent	thyroid_cancer	0.0187026	1.03e-07	1
Inbody_Fat_percent	breast_cancer	0.0339271	0	1
Inbody_Fat_percent	GERD	-0.0383688	0	1
Inbody_Fat_percent	intestinal_metaplasia	-0.0182311	2.14e-07	1
Inbody_skeletal_muscle_mass	Inbody_Body_fat_mass	0.290582	0	1
Inbody_skeletal_muscle_mass	Visceral adipose tissue area	0.697878	0	1
Inbody_skeletal_muscle_mass	glucose	0.223205	0	1
Inbody_skeletal_muscle_mass	HBA1C	0.0751803	0	1
Inbody_skeletal_muscle_mass	CREATININE	0.516205	0	1
Inbody_skeletal_muscle_mass	serum_albumin	0.189169	0	1
Inbody_skeletal_muscle_mass	Total_chol	0.0639889	0	1
Inbody_skeletal_muscle_mass	TG	0.324751	0	1
Inbody_skeletal_muscle_mass	LDL_chol	0.167953	0	1
Inbody_skeletal_muscle_mass	HDL	-0.402687	0	1
Inbody_skeletal_muscle_mass	free_T4	0.130486	0	1
Inbody_skeletal_muscle_mass	Fatty liver	0.340655	0	1
Inbody_skeletal_muscle_mass	DEXA_bone_density	-0.179422	0	1
Inbody_skeletal_muscle_mass	Inbody_Fat_percent	-0.37214	0	1
Inbody_skeletal_muscle_mass	IOP_rt	0.168939	0	1
Inbody_skeletal_muscle_mass	IOP_left	0.166265	0	1
Inbody_skeletal_muscle_mass	WBC	0.170787	0	1
Inbody_skeletal_muscle_mass	RBC	0.603524	0	1
Inbody_skeletal_muscle_mass	HB	0.645482	0	1
Inbody_skeletal_muscle_mass	HCT	0.619072	0	1
Inbody_skeletal_muscle_mass	RDW	-0.082084	0	1
Inbody_skeletal_muscle_mass	PLT	-0.0816429	0	1
Inbody_skeletal_muscle_mass	SEG_NEUT.	-0.0902618	0	1
Inbody_skeletal_muscle_mass	MONOCYTE	0.117278	0	1
Inbody_skeletal_muscle_mass	EOSINOPHIL	0.170295	0	1
Inbody_skeletal_muscle_mass	BASOPHIL	0.0528679	0	1
Inbody_skeletal_muscle_mass	MCV	0.0299013	4.44e-15	1
Inbody_skeletal_muscle_mass	MCH	0.177677	0	1
Inbody_skeletal_muscle_mass	MCHC	0.284998	0	1
Inbody_skeletal_muscle_mass	PCT	-0.099566	0	1
Inbody_skeletal_muscle_mass	MPV	-0.0265445	3.89e-10	1
Inbody_skeletal_muscle_mass	PT	-0.0787449	0	1
Inbody_skeletal_muscle_mass	aPTT	-0.0652269	0	1
Inbody_skeletal_muscle_mass	CALCIUM	0.165839	0	1
Inbody_skeletal_muscle_mass	PHOSPHORUS	-0.22741	0	1
Inbody_skeletal_muscle_mass	BUN	0.152497	0	1
Inbody_skeletal_muscle_mass	URIC_ACID	0.57979	0	1
Inbody_skeletal_muscle_mass	serum_protein	0.0302895	2e-15	1
Inbody_skeletal_muscle_mass	serum_total_bil	0.246339	0	1
Inbody_skeletal_muscle_mass	ALP	0.111308	0	1
Inbody_skeletal_muscle_mass	GOT	0.155	0	1
Inbody_skeletal_muscle_mass	GPT	0.274767	0	1
Inbody_skeletal_muscle_mass	GGT	0.287802	0	1
Inbody_skeletal_muscle_mass	K	0.140529	0	1
Inbody_skeletal_muscle_mass	CL	-0.157222	0	1
Inbody_skeletal_muscle_mass	TCO2	0.0535946	0	1
Inbody_skeletal_muscle_mass	urine_PH	-0.0238479	7.14e-10	1
Inbody_skeletal_muscle_mass	Urine albumin	0.0226102	5.13e-09	1
Inbody_skeletal_muscle_mass	TSH	-0.0273017	3.69e-10	1
Inbody_skeletal_muscle_mass	CA19_9	-0.0335594	2.66e-15	1
Inbody_skeletal_muscle_mass	PSA	-0.0689549	0	1
Inbody_skeletal_muscle_mass	breast_cancer	-0.0497365	0	1
Inbody_skeletal_muscle_mass	atrophic_gastritic	0.0552914	0	1
Inbody_skeletal_muscle_mass	GERD	0.152158	0	1
Inbody_skeletal_muscle_mass	intestinal_metaplasia	0.0468662	0	1
IOP_left	WBC	0.0919779	0	1
IOP_left	RBC	0.169185	0	1
IOP_left	HB	0.177275	0	1
IOP_left	HCT	0.172398	0	1
IOP_left	RDW	-0.032265	0	1
IOP_left	PLT	0.0252074	1.04e-12	1
IOP_left	SEG_NEUT.	-0.0157691	8.28e-06	1
IOP_left	MONOCYTE	0.0318704	0	1
IOP_left	EOSINOPHIL	0.0307293	0	1
IOP_left	MCH	0.0431556	0	1
IOP_left	MCHC	0.0736516	0	1
IOP_left	PCT	0.0457635	0	1
IOP_left	MPV	0.025156	3.91e-09	1
IOP_left	PT	-0.094678	0	1
IOP_left	CALCIUM	0.119313	0	1
IOP_left	PHOSPHORUS	-0.071437	0	1
IOP_left	BUN	0.0232779	4.68e-11	1
IOP_left	URIC_ACID	0.134857	0	1
IOP_left	serum_protein	0.101038	0	1
IOP_left	serum_total_bil	0.0440334	0	1
IOP_left	ALP	0.0791427	0	1
IOP_left	GOT	0.0512022	0	1
IOP_left	GPT	0.092598	0	1
IOP_left	GGT	0.109833	0	1
IOP_left	K	0.064706	0	1
IOP_left	CL	-0.06595	0	1
IOP_left	TCO2	0.0275385	6.88e-15	1
IOP_left	GERD	0.0378947	0	1
IOP_rt	IOP_left	0.888165	0	1
IOP_rt	WBC	0.0983775	0	1
IOP_rt	RBC	0.174421	0	1
IOP_rt	HB	0.181079	0	1
IOP_rt	HCT	0.175327	0	1
IOP_rt	RDW	-0.0376016	0	1
IOP_rt	PLT	0.0307806	0	1
IOP_rt	MONOCYTE	0.034451	0	1
IOP_rt	EOSINOPHIL	0.02997	0	1
IOP_rt	MCH	0.0411258	0	1
IOP_rt	MCHC	0.0769759	0	1
IOP_rt	PCT	0.0489495	0	1
IOP_rt	MPV	0.0223941	1.59e-07	1
IOP_rt	PT	-0.0894072	0	1
IOP_rt	CALCIUM	0.124865	0	1
IOP_rt	PHOSPHORUS	-0.069243	0	1
IOP_rt	URIC_ACID	0.137415	0	1
IOP_rt	serum_protein	0.112871	0	1
IOP_rt	serum_total_bil	0.0454377	0	1
IOP_rt	ALP	0.0800492	0	1
IOP_rt	GOT	0.0512091	0	1
IOP_rt	GPT	0.0958377	0	1
IOP_rt	GGT	0.108799	0	1
IOP_rt	K	0.0662616	0	1
IOP_rt	CL	-0.0631238	0	1
IOP_rt	TCO2	0.0249503	1.73e-12	1
IOP_rt	GERD	0.0393801	0	1
K	CL	0.0402723	0	1
K	TCO2	0.221269	0	1
K	urine_PH	0.0633258	0	1
K	Urine albumin	0.0171685	1.47e-06	1
K	atrophic_gastritic	0.0291158	0	1
K	GERD	0.0187047	1e-07	1
K	intestinal_metaplasia	0.0326479	0	1
LDL_chol	HDL	-0.150798	0	1
LDL_chol	Fatty liver	0.235	0	1
LDL_chol	DEXA_bone_density	0.0620997	2.84e-10	1
LDL_chol	Inbody_Fat_percent	0.121147	0	1
LDL_chol	IOP_rt	0.0675225	0	1
LDL_chol	IOP_left	0.0741553	0	1
LDL_chol	WBC	0.110544	0	1
LDL_chol	RBC	0.254386	0	1
LDL_chol	HB	0.23646	0	1
LDL_chol	HCT	0.238878	0	1
LDL_chol	RDW	-0.0516648	0	1
LDL_chol	PLT	0.140015	0	1
LDL_chol	SEG_NEUT.	-0.0258215	2.74e-07	1
LDL_chol	LYMPHOCYTE	0.0284823	1.42e-08	1
LDL_chol	MONOCYTE	-0.0447687	0	1
LDL_chol	BASOPHIL	0.0329411	5.6e-11	1
LDL_chol	MCV	-0.0364157	4.13e-13	1
LDL_chol	MCHC	0.0760158	0	1
LDL_chol	PCT	0.0843782	0	1
LDL_chol	MPV	-0.0859768	0	1
LDL_chol	PT	-0.170049	0	1
LDL_chol	aPTT	-0.0726864	0	1
LDL_chol	CALCIUM	0.200636	0	1
LDL_chol	PHOSPHORUS	0.0539587	0	1
LDL_chol	BUN	0.145768	0	1
LDL_chol	URIC_ACID	0.245256	0	1
LDL_chol	serum_protein	0.158522	0	1
LDL_chol	serum_total_bil	0.0611153	0	1
LDL_chol	ALP	0.153436	0	1
LDL_chol	GOT	0.0909002	0	1
LDL_chol	GPT	0.156978	0	1
LDL_chol	GGT	0.123399	0	1
LDL_chol	Na	0.0683413	0	1
LDL_chol	K	0.0664168	0	1
LDL_chol	CL	-0.103052	0	1
LDL_chol	atrophic_gastritic	0.0904622	0	1
LDL_chol	GERD	0.0312885	4.58e-10	1
LDL_chol	intestinal_metaplasia	0.0471876	0	1
LYMPHOCYTE	MONOCYTE	0.16737	0	1
LYMPHOCYTE	EOSINOPHIL	0.0446095	0	1
LYMPHOCYTE	BASOPHIL	0.124603	0	1
LYMPHOCYTE	MCV	0.0473733	0	1
LYMPHOCYTE	MCH	0.0427194	0	1
LYMPHOCYTE	MPV	0.0765446	0	1
LYMPHOCYTE	aPTT	0.0521545	0	1
LYMPHOCYTE	CALCIUM	0.0490126	0	1
LYMPHOCYTE	PHOSPHORUS	0.0458531	0	1
LYMPHOCYTE	BUN	-0.0459601	0	1
LYMPHOCYTE	URIC_ACID	-0.0302447	0	1
LYMPHOCYTE	serum_protein	0.0379308	0	1
LYMPHOCYTE	ALP	-0.0158921	6.04e-06	1
LYMPHOCYTE	GOT	0.0296719	0	1
LYMPHOCYTE	GPT	0.0290727	0	1
LYMPHOCYTE	Na	0.0747911	0	1
LYMPHOCYTE	K	0.0278761	2.22e-15	1
LYMPHOCYTE	CL	0.0809453	0	1
LYMPHOCYTE	TCO2	0.100359	0	1
LYMPHOCYTE	urine_PH	0.0256185	6.6e-13	1
LYMPHOCYTE	Urine albumin	-0.0470029	0	1
LYMPHOCYTE	TSH	0.0428314	0	1
LYMPHOCYTE	CA125	-0.0323994	1.66e-07	1
LYMPHOCYTE	PSA	-0.0388327	7.52e-11	1
MCH	MCHC	0.590852	0	1
MCH	PCT	-0.150213	0	1
MCH	MPV	0.0944973	0	1
MCH	PT	-0.0442721	0	1
MCH	CALCIUM	0.0936773	0	1
MCH	PHOSPHORUS	-0.0217372	6.01e-10	1
MCH	BUN	0.0630298	0	1
MCH	URIC_ACID	0.154103	0	1
MCH	serum_protein	-0.0361202	0	1
MCH	serum_total_bil	0.186899	0	1
MCH	ALP	0.0813566	0	1
MCH	GOT	0.10215	0	1
MCH	GPT	0.0895801	0	1
MCH	GGT	0.157609	0	1
MCH	Na	0.0748936	0	1
MCH	K	0.123835	0	1
MCH	CL	0.0258014	2.04e-13	1
MCH	TCO2	0.120957	0	1
MCH	urine_PH	0.0602133	0	1
MCH	Urine albumin	0.0155567	1.28e-05	1
MCH	CA125	-0.0638202	0	1
MCH	gastric_cancer	0.0167557	1.82e-06	1
MCH	breast_cancer	-0.0168927	1.5e-06	1
MCH	atrophic_gastritic	0.0683549	0	1
MCH	GERD	0.0532388	0	1
MCH	intestinal_metaplasia	0.0543048	0	1
MCHC	PCT	-0.176091	0	1
MCHC	MPV	-0.10839	0	1
MCHC	PT	-0.0819647	0	1
MCHC	CALCIUM	0.0835413	0	1
MCHC	PHOSPHORUS	-0.0368438	0	1
MCHC	BUN	0.064928	0	1
MCHC	URIC_ACID	0.257854	0	1
MCHC	serum_protein	0.0583833	0	1
MCHC	serum_total_bil	0.223468	0	1
MCHC	ALP	0.0667603	0	1
MCHC	GOT	0.0823121	0	1
MCHC	GPT	0.13534	0	1
MCHC	GGT	0.142837	0	1
MCHC	Na	-0.0304199	0	1
MCHC	K	-0.042967	0	1
MCHC	CL	-0.133801	0	1
MCHC	Urine albumin	0.0187799	1.38e-07	1
MCHC	CA125	-0.0411609	2.92e-11	1
MCHC	PSA	-0.0376313	2.82e-10	1
MCHC	breast_cancer	-0.0206553	4.04e-09	1
MCHC	atrophic_gastritic	0.0344871	0	1
MCHC	GERD	0.0575872	0	1
MCHC	intestinal_metaplasia	0.0159147	5.83e-06	1
MCV	MCH	0.849705	0	1
MCV	MCHC	0.0800174	0	1
MCV	PCT	-0.0682809	0	1
MCV	MPV	0.189124	0	1
MCV	aPTT	0.0271014	2.88e-07	1
MCV	CALCIUM	0.0636737	0	1
MCV	BUN	0.0370412	0	1
MCV	URIC_ACID	0.0234268	2.53e-11	1
MCV	serum_protein	-0.0821054	0	1
MCV	serum_total_bil	0.0838908	0	1
MCV	ALP	0.0571012	0	1
MCV	GOT	0.0713652	0	1
MCV	GPT	0.022529	1.41e-10	1
MCV	GGT	0.09863	0	1
MCV	Na	0.113917	0	1
MCV	K	0.179366	0	1
MCV	CL	0.115394	0	1
MCV	TCO2	0.145025	0	1
MCV	urine_PH	0.075753	0	1
MCV	CA125	-0.0587031	0	1
MCV	gastric_cancer	0.0210955	1.88e-09	1
MCV	atrophic_gastritic	0.0607724	0	1
MCV	GERD	0.0276013	3.77e-15	1
MCV	intestinal_metaplasia	0.0554477	0	1
MONOCYTE	EOSINOPHIL	0.0612674	0	1
MONOCYTE	BASOPHIL	0.0581193	0	1
MONOCYTE	MCV	0.180779	0	1
MONOCYTE	MCH	0.144548	0	1
MONOCYTE	PCT	0.111317	0	1
MONOCYTE	MPV	0.368315	0	1
MONOCYTE	PT	0.0880768	0	1
MONOCYTE	aPTT	0.172573	0	1
MONOCYTE	CALCIUM	0.0301693	0	1
MONOCYTE	PHOSPHORUS	0.0206137	4.36e-09	1
MONOCYTE	BUN	-0.0425435	0	1
MONOCYTE	URIC_ACID	0.0685468	0	1
MONOCYTE	serum_total_bil	0.0643564	0	1
MONOCYTE	ALP	0.0957084	0	1
MONOCYTE	GOT	0.0887022	0	1
MONOCYTE	GPT	0.0838491	0	1
MONOCYTE	GGT	0.0766486	0	1
MONOCYTE	Na	0.085799	0	1
MONOCYTE	K	0.106209	0	1
MONOCYTE	CL	0.127144	0	1
MONOCYTE	TCO2	0.160201	0	1
MONOCYTE	urine_PH	0.0884974	0	1
MONOCYTE	GERD	0.0291032	0	1
MPV	PT	0.191601	0	1
MPV	aPTT	0.277551	0	1
MPV	CALCIUM	0.0329556	6.66e-15	1
MPV	PHOSPHORUS	0.0208111	8.78e-07	1
MPV	URIC_ACID	-0.0226545	8.66e-08	1
MPV	serum_total_bil	0.0586623	0	1
MPV	ALP	0.0919296	0	1
MPV	GOT	0.0193632	4.77e-06	1
MPV	Na	0.222035	0	1
MPV	K	0.0823526	0	1
MPV	CL	0.277359	0	1
MPV	TCO2	0.0928625	0	1
MPV	PSA	-0.0423138	5.04e-12	1
Na	K	0.0867743	0	1
Na	CL	0.473893	0	1
Na	TCO2	0.187288	0	1
Na	urine_PH	0.0490337	0	1
Na	CA125	-0.0411819	2.87e-11	1
Na	atrophic_gastritic	0.0605468	0	1
Na	GERD	-0.016975	1.34e-06	1
Na	intestinal_metaplasia	0.0287895	2.22e-16	1
PCT	MPV	0.324132	0	1
PCT	aPTT	0.140599	0	1
PCT	CALCIUM	0.160917	0	1
PCT	PHOSPHORUS	0.124494	0	1
PCT	BUN	-0.0819809	0	1
PCT	URIC_ACID	-0.0276318	6.61e-11	1
PCT	serum_protein	0.145205	0	1
PCT	serum_total_bil	-0.102887	0	1
PCT	ALP	0.0987369	0	1
PCT	GOT	-0.0450846	0	1
PCT	Na	0.0718608	0	1
PCT	K	0.10428	0	1
PCT	CL	0.0787202	0	1
PCT	TCO2	-0.0205513	1.21e-06	1
PCT	CA125	0.0472829	1.15e-13	1
PCT	atrophic_gastritic	-0.0468324	0	1
PCT	intestinal_metaplasia	-0.0228427	6.73e-08	1
PHOSPHORUS	BUN	0.0357638	0	1
PHOSPHORUS	URIC_ACID	-0.0405556	0	1
PHOSPHORUS	serum_protein	0.102198	0	1
PHOSPHORUS	serum_total_bil	-0.0195237	2.7e-08	1
PHOSPHORUS	ALP	0.0655313	0	1
PHOSPHORUS	GPT	-0.016613	2.24e-06	1
PHOSPHORUS	GGT	-0.0486626	0	1
PHOSPHORUS	Na	0.125716	0	1
PHOSPHORUS	K	-0.0185304	1.32e-07	1
PHOSPHORUS	urine_PH	-0.0826435	0	1
PHOSPHORUS	Urine albumin	0.0158938	8.25e-06	1
PHOSPHORUS	thyroid_cancer	0.0151329	1.64e-05	1
PHOSPHORUS	atrophic_gastritic	-0.0324126	0	1
PHOSPHORUS	GERD	-0.0280379	1.33e-15	1
PHOSPHORUS	intestinal_metaplasia	-0.0210649	1.98e-09	1
PLT	SEG_NEUT.	0.0684979	0	1
PLT	LYMPHOCYTE	-0.0624619	0	1
PLT	MONOCYTE	-0.125088	0	1
PLT	BASOPHIL	0.0694199	0	1
PLT	MCV	-0.194136	0	1
PLT	MCH	-0.217103	0	1
PLT	MCHC	-0.114518	0	1
PLT	PCT	0.766752	0	1
PLT	MPV	-0.333336	0	1
PLT	PT	-0.13632	0	1
PLT	aPTT	-0.040773	1.15e-14	1
PLT	CALCIUM	0.133132	0	1
PLT	PHOSPHORUS	0.0984625	0	1
PLT	BUN	-0.0732962	0	1
PLT	serum_protein	0.135324	0	1
PLT	serum_total_bil	-0.146612	0	1
PLT	ALP	0.0379502	0	1
PLT	GOT	-0.0592161	0	1
PLT	GPT	-0.0237719	1.3e-11	1
PLT	Na	-0.0645083	0	1
PLT	K	0.0446587	0	1
PLT	CL	-0.0995934	0	1
PLT	TCO2	-0.0813819	0	1
PLT	CA125	0.0546255	0	1
PLT	PSA	0.030255	3.97e-07	1
PLT	atrophic_gastritic	-0.0321997	0	1
PLT	intestinal_metaplasia	-0.0246077	2.42e-12	1
PSA	atrophic_gastritic	0.0302412	3.92e-07	1
PT	aPTT	0.31008	0	1
PT	CALCIUM	-0.144486	0	1
PT	BUN	-0.0381468	5.07e-13	1
PT	URIC_ACID	-0.0770544	0	1
PT	serum_protein	-0.0505638	0	1
PT	serum_total_bil	0.0657551	0	1
PT	ALP	-0.0726169	0	1
PT	GOT	-0.0300142	1.33e-08	1
PT	GPT	-0.061603	0	1
PT	GGT	-0.114868	0	1
PT	Na	-0.0645982	0	1
PT	K	-0.0778942	0	1
PT	CL	0.109057	0	1
PT	TCO2	-0.0240082	5.45e-06	1
PT	urine_PH	-0.0547171	0	1
PT	atrophic_gastritic	-0.0426546	6.66e-16	1
PT	GERD	-0.0276659	1.59e-07	1
RBC	HB	0.839095	0	1
RBC	HCT	0.868964	0	1
RBC	RDW	-0.0393836	0	1
RBC	LYMPHOCYTE	-0.0545175	0	1
RBC	MONOCYTE	0.0265186	4.26e-14	1
RBC	EOSINOPHIL	0.106811	0	1
RBC	BASOPHIL	0.0490481	0	1
RBC	MCV	-0.255324	0	1
RBC	MCH	-0.114993	0	1
RBC	MCHC	0.185218	0	1
RBC	PCT	-0.0244184	7.89e-09	1
RBC	MPV	-0.0352952	0	1
RBC	PT	-0.117433	0	1
RBC	aPTT	-0.0235405	8.31e-06	1
RBC	CALCIUM	0.319024	0	1
RBC	PHOSPHORUS	-0.112807	0	1
RBC	BUN	0.105206	0	1
RBC	URIC_ACID	0.497075	0	1
RBC	serum_protein	0.226671	0	1
RBC	serum_total_bil	0.268505	0	1
RBC	ALP	0.191281	0	1
RBC	GOT	0.128511	0	1
RBC	GPT	0.256141	0	1
RBC	GGT	0.229218	0	1
RBC	K	0.116004	0	1
RBC	CL	-0.229107	0	1
RBC	urine_PH	-0.0529626	0	1
RBC	Urine albumin	0.0271816	2.42e-14	1
RBC	TSH	-0.0507964	0	1
RBC	CA19_9	-0.0275142	8.56e-11	1
RBC	breast_cancer	-0.0396472	0	1
RBC	atrophic_gastritic	0.021685	6.57e-10	1
RBC	GERD	0.11593	0	1
RBC	intestinal_metaplasia	0.0187197	9.75e-08	1
RDW	PLT	0.0596917	0	1
RDW	SEG_NEUT.	0.0174214	7e-07	1
RDW	LYMPHOCYTE	-0.0355013	0	1
RDW	MONOCYTE	0.106813	0	1
RDW	BASOPHIL	0.0392346	0	1
RDW	MCV	-0.343475	0	1
RDW	MCH	-0.489612	0	1
RDW	MCHC	-0.427795	0	1
RDW	PCT	0.250247	0	1
RDW	MPV	0.295794	0	1
RDW	PT	0.115341	0	1
RDW	aPTT	0.0536924	0	1
RDW	CALCIUM	-0.101293	0	1
RDW	BUN	-0.0298084	0	1
RDW	URIC_ACID	-0.0835679	0	1
RDW	serum_protein	-0.018314	1.84e-07	1
RDW	serum_total_bil	-0.115539	0	1
RDW	GPT	-0.0344435	0	1
RDW	GGT	-0.0249455	1.21e-12	1
RDW	CL	0.109737	0	1
RDW	TCO2	-0.0628961	0	1
RDW	Urine albumin	0.0164569	3.9e-06	1
RDW	TSH	0.023741	4.86e-08	1
RDW	CA125	0.0587712	0	1
RDW	thyroid_cancer	0.0155312	9.73e-06	1
SEG_NEUT.	LYMPHOCYTE	-0.935573	0	1
SEG_NEUT.	MONOCYTE	-0.339529	0	1
SEG_NEUT.	EOSINOPHIL	-0.331439	0	1
SEG_NEUT.	BASOPHIL	-0.238777	0	1
SEG_NEUT.	MCV	-0.0632166	0	1
SEG_NEUT.	MCH	-0.0615357	0	1
SEG_NEUT.	MCHC	-0.0162611	3.64e-06	1
SEG_NEUT.	PCT	0.022567	9.66e-08	1
SEG_NEUT.	MPV	-0.0711459	0	1
SEG_NEUT.	PT	0.028098	1.03e-07	1
SEG_NEUT.	aPTT	-0.0463195	0	1
SEG_NEUT.	CALCIUM	-0.0534975	0	1
SEG_NEUT.	PHOSPHORUS	-0.0280385	1.33e-15	1
SEG_NEUT.	BUN	0.0431859	0	1
SEG_NEUT.	URIC_ACID	-0.0244507	3.33e-12	1
SEG_NEUT.	serum_protein	-0.0271166	1.15e-14	1
SEG_NEUT.	GOT	-0.0514168	0	1
SEG_NEUT.	GPT	-0.056912	0	1
SEG_NEUT.	GGT	-0.0404882	0	1
SEG_NEUT.	Na	-0.0589969	0	1
SEG_NEUT.	K	-0.0492485	0	1
SEG_NEUT.	CL	-0.0674108	0	1
SEG_NEUT.	TCO2	-0.116755	0	1
SEG_NEUT.	urine_PH	-0.0253267	1.2e-12	1
SEG_NEUT.	Urine albumin	0.0389481	0	1
SEG_NEUT.	TSH	-0.039515	0	1
SEG_NEUT.	PSA	0.0397143	2.78e-11	1
serum_albumin	Total_chol	0.165237	0	1
serum_albumin	TG	0.131655	0	1
serum_albumin	LDL_chol	0.150957	0	1
serum_albumin	HDL	0.0359027	0	1
serum_albumin	GFR	-0.0220352	3.49e-10	1
serum_albumin	free_T4	0.106752	0	1
serum_albumin	Fatty liver	0.118566	0	1
serum_albumin	DEXA_bone_density	-0.0408701	2.91e-11	1
serum_albumin	Inbody_Fat_percent	-0.124495	0	1
serum_albumin	IOP_rt	0.134482	0	1
serum_albumin	IOP_left	0.122662	0	1
serum_albumin	WBC	0.119982	0	1
serum_albumin	RBC	0.388005	0	1
serum_albumin	HB	0.354376	0	1
serum_albumin	HCT	0.352771	0	1
serum_albumin	RDW	-0.112444	0	1
serum_albumin	PLT	0.0743233	0	1
serum_albumin	SEG_NEUT.	-0.019043	5.88e-08	1
serum_albumin	LYMPHOCYTE	0.0339341	0	1
serum_albumin	MONOCYTE	-0.084863	0	1
serum_albumin	BASOPHIL	0.0291621	0	1
serum_albumin	MCV	-0.068822	0	1
serum_albumin	MCHC	0.125219	0	1
serum_albumin	PCT	0.0630297	0	1
serum_albumin	PT	-0.0819391	0	1
serum_albumin	aPTT	0.0532262	0	1
serum_albumin	CALCIUM	0.543336	0	1
serum_albumin	PHOSPHORUS	0.0405137	0	1
serum_albumin	BUN	0.0615221	0	1
serum_albumin	URIC_ACID	0.247792	0	1
serum_albumin	serum_protein	0.598965	0	1
serum_albumin	serum_total_bil	0.210598	0	1
serum_albumin	ALP	0.0375604	0	1
serum_albumin	GOT	0.0405833	0	1
serum_albumin	GPT	0.101859	0	1
serum_albumin	GGT	0.0967851	0	1
serum_albumin	Na	0.0857193	0	1
serum_albumin	K	0.0860005	0	1
serum_albumin	CL	-0.208504	0	1
serum_albumin	TCO2	-0.0640659	0	1
serum_albumin	urine_PH	-0.0938108	0	1
serum_albumin	Urine albumin	-0.0194495	4.87e-08	1
serum_albumin	CEA	-0.0246203	5.45e-09	1
serum_albumin	PSA	-0.0354729	2.77e-09	1
serum_albumin	gastric_cancer	-0.0215136	8.97e-10	1
serum_albumin	atrophic_gastritic	-0.0887907	0	1
serum_albumin	GERD	0.0473075	0	1
serum_albumin	intestinal_metaplasia	-0.0435034	0	1
serum_protein	serum_total_bil	0.104924	0	1
serum_protein	ALP	0.162051	0	1
serum_protein	GOT	0.0952591	0	1
serum_protein	GPT	0.105302	0	1
serum_protein	GGT	0.0887349	0	1
serum_protein	Na	0.0762608	0	1
serum_protein	K	0.0785885	0	1
serum_protein	CL	-0.167635	0	1
serum_protein	TCO2	-0.0384743	0	1
serum_protein	Urine albumin	0.0298717	0	1
serum_protein	TSH	0.0475005	0	1
serum_protein	atrophic_gastritic	-0.022317	2.08e-10	1
serum_total_bil	ALP	0.0504596	0	1
serum_total_bil	GOT	0.102968	0	1
serum_total_bil	GPT	0.10781	0	1
serum_total_bil	GGT	0.0985267	0	1
serum_total_bil	Na	0.0181548	2.37e-07	1
serum_total_bil	CL	-0.0978987	0	1
serum_total_bil	TCO2	0.0225755	1.3e-10	1
serum_total_bil	urine_PH	0.015866	8.57e-06	1
serum_total_bil	GERD	0.0279948	1.55e-15	1
Smoking history	Exercise amount	0.0277442	2.66e-15	1
Smoking history	Alcohol consumption	0.393723	0	1
Smoking history	education	0.0809815	0	1
Smoking history	HTN_diagnosis	0.0663964	0	1
Smoking history	Diagnosed of diabetes	0.0661766	0	1
Smoking history	HBV	0.0220014	3.6e-10	1
Smoking history	Height	0.510168	0	1
Smoking history	Weight	0.470237	0	1
Smoking history	BMI	0.272128	0	1
Smoking history	Waist circumference	0.295264	0	1
Smoking history	Inbody_skeletal_muscle_mass	0.568335	0	1
Smoking history	Inbody_Body_fat_mass	0.0307085	8.88e-16	1
Smoking history	Visceral adipose tissue area	0.394323	0	1
Smoking history	glucose	0.172025	0	1
Smoking history	HBA1C	0.0693921	0	1
Smoking history	CREATININE	0.403195	0	1
Smoking history	serum_albumin	0.134273	0	1
Smoking history	Total_chol	0.053357	0	1
Smoking history	TG	0.263087	0	1
Smoking history	LDL_chol	0.110741	0	1
Smoking history	HDL	-0.252089	0	1
Smoking history	free_T4	0.129526	0	1
Smoking history	Fatty liver	0.199029	0	1
Smoking history	DEXA_bone_density	-0.0435519	1.32e-12	1
Smoking history	Inbody_Fat_percent	-0.359962	0	1
Smoking history	IOP_rt	0.120879	0	1
Smoking history	IOP_left	0.121626	0	1
Smoking history	WBC	0.209873	0	1
Smoking history	RBC	0.422354	0	1
Smoking history	HB	0.513649	0	1
Smoking history	HCT	0.502539	0	1
Smoking history	RDW	-0.0574509	0	1
Smoking history	PLT	-0.0469495	0	1
Smoking history	SEG_NEUT.	-0.0583259	0	1
Smoking history	LYMPHOCYTE	-0.0166711	2.06e-06	1
Smoking history	MONOCYTE	0.12604	0	1
Smoking history	EOSINOPHIL	0.165103	0	1
Smoking history	BASOPHIL	0.040909	0	1
Smoking history	MCV	0.152483	0	1
Smoking history	MCH	0.235178	0	1
Smoking history	MCHC	0.206977	0	1
Smoking history	PCT	-0.0440871	0	1
Smoking history	PT	-0.112068	0	1
Smoking history	aPTT	-0.0462963	0	1
Smoking history	CALCIUM	0.141362	0	1
Smoking history	PHOSPHORUS	-0.134669	0	1
Smoking history	BUN	0.11021	0	1
Smoking history	URIC_ACID	0.427144	0	1
Smoking history	serum_protein	-0.0288196	2.22e-16	1
Smoking history	serum_total_bil	0.155142	0	1
Smoking history	ALP	0.102498	0	1
Smoking history	GOT	0.116046	0	1
Smoking history	GPT	0.180473	0	1
Smoking history	GGT	0.272115	0	1
Smoking history	K	0.159121	0	1
Smoking history	CL	-0.104908	0	1
Smoking history	TCO2	0.0231969	3.95e-11	1
Smoking history	urine_PH	-0.0578349	0	1
Smoking history	Urine albumin	0.0268718	4.62e-14	1
Smoking history	TSH	-0.0379287	0	1
Smoking history	CA19_9	-0.0238914	1.7e-08	1
Smoking history	gastric_cancer	0.0237564	1.28e-11	1
Smoking history	breast_cancer	-0.0416036	0	1
Smoking history	atrophic_gastritic	0.070701	0	1
Smoking history	GERD	0.122762	0	1
Smoking history	intestinal_metaplasia	0.0633525	0	1
TCO2	urine_PH	0.224099	0	1
TCO2	Urine albumin	-0.0161986	5.53e-06	1
TCO2	CA125	-0.0359809	6.16e-09	1
TCO2	atrophic_gastritic	0.0188565	7.89e-08	1
TG	LDL_chol	0.125089	0	1
TG	HDL	-0.389179	0	1
TG	GFR	0.0390042	0	1
TG	Fatty liver	0.362026	0	1
TG	DEXA_bone_density	0.0290348	2.29e-06	1
TG	Inbody_Fat_percent	0.0578572	0	1
TG	IOP_rt	0.14291	0	1
TG	IOP_left	0.145125	0	1
TG	WBC	0.240477	0	1
TG	RBC	0.290151	0	1
TG	HB	0.319884	0	1
TG	HCT	0.297526	0	1
TG	RDW	-0.0499325	0	1
TG	PLT	0.0554878	0	1
TG	SEG_NEUT.	-0.0586125	0	1
TG	LYMPHOCYTE	0.033275	0	1
TG	MONOCYTE	0.0363868	0	1
TG	EOSINOPHIL	0.0933261	0	1
TG	BASOPHIL	0.0357358	0	1
TG	MCH	0.102154	0	1
TG	MCHC	0.171327	0	1
TG	PCT	0.0646635	0	1
TG	MPV	0.0223814	1.24e-07	1
TG	PT	-0.203462	0	1
TG	aPTT	-0.0641204	0	1
TG	CALCIUM	0.173246	0	1
TG	PHOSPHORUS	-0.0263565	6.11e-14	1
TG	BUN	0.0182187	2.13e-07	1
TG	URIC_ACID	0.318129	0	1
TG	serum_protein	0.119962	0	1
TG	ALP	0.152271	0	1
TG	GOT	0.153009	0	1
TG	GPT	0.239462	0	1
TG	GGT	0.355947	0	1
TG	K	0.0763841	0	1
TG	CL	-0.104848	0	1
TG	TCO2	0.0429765	0	1
TG	Urine albumin	0.0558303	0	1
TG	PSA	-0.0286251	1.59e-06	1
TG	breast_cancer	-0.0154499	1.08e-05	1
TG	atrophic_gastritic	0.0558469	0	1
TG	GERD	0.0989562	0	1
TG	intestinal_metaplasia	0.04389	0	1
Total_chol	TG	0.279015	0	1
Total_chol	LDL_chol	0.879343	0	1
Total_chol	HDL	0.147736	0	1
Total_chol	GFR	0.0459918	0	1
Total_chol	free_T4	-0.0245087	5.73e-08	1
Total_chol	Fatty liver	0.183971	0	1
Total_chol	DEXA_bone_density	0.095373	0	1
Total_chol	Inbody_Fat_percent	0.140294	0	1
Total_chol	IOP_rt	0.0716602	0	1
Total_chol	IOP_left	0.0795553	0	1
Total_chol	WBC	0.0799909	0	1
Total_chol	RBC	0.163836	0	1
Total_chol	HB	0.16991	0	1
Total_chol	HCT	0.176222	0	1
Total_chol	PLT	0.127858	0	1
Total_chol	SEG_NEUT.	-0.0490027	0	1
Total_chol	LYMPHOCYTE	0.0581156	0	1
Total_chol	MONOCYTE	-0.0253642	5.06e-13	1
Total_chol	BASOPHIL	0.039279	0	1
Total_chol	MCV	0.0222239	2.46e-10	1
Total_chol	MCH	0.0391824	0	1
Total_chol	MCHC	0.0429559	0	1
Total_chol	PCT	0.0966395	0	1
Total_chol	MPV	-0.0471567	0	1
Total_chol	PT	-0.235535	0	1
Total_chol	aPTT	-0.0934066	0	1
Total_chol	CALCIUM	0.233585	0	1
Total_chol	PHOSPHORUS	0.120395	0	1
Total_chol	BUN	0.112181	0	1
Total_chol	URIC_ACID	0.169442	0	1
Total_chol	serum_protein	0.199407	0	1
Total_chol	serum_total_bil	0.0255199	3.65e-13	1
Total_chol	ALP	0.13027	0	1
Total_chol	GOT	0.0910805	0	1
Total_chol	GPT	0.123305	0	1
Total_chol	GGT	0.157695	0	1
Total_chol	Na	0.0782421	0	1
Total_chol	K	0.0675596	0	1
Total_chol	CL	-0.096209	0	1
Total_chol	TCO2	0.0281248	1.11e-15	1
Total_chol	Urine albumin	0.0314353	0	1
Total_chol	TSH	0.0328725	4.09e-14	1
Total_chol	CA125	-0.0280846	5.68e-06	1
Total_chol	atrophic_gastritic	0.0704156	0	1
Total_chol	GERD	0.0242267	5.12e-12	1
Total_chol	intestinal_metaplasia	0.0369384	0	1
URIC_ACID	serum_protein	0.170139	0	1
URIC_ACID	serum_total_bil	0.212895	0	1
URIC_ACID	ALP	0.150216	0	1
URIC_ACID	GOT	0.185098	0	1
URIC_ACID	GPT	0.262087	0	1
URIC_ACID	GGT	0.298923	0	1
URIC_ACID	Na	0.0640957	0	1
URIC_ACID	K	0.120764	0	1
URIC_ACID	CL	-0.163827	0	1
URIC_ACID	urine_PH	-0.106802	0	1
URIC_ACID	Urine albumin	0.0574917	0	1
URIC_ACID	TSH	-0.0216663	6.39e-07	1
URIC_ACID	CA19_9	-0.0274395	9.64e-11	1
URIC_ACID	breast_cancer	-0.0331639	0	1
URIC_ACID	atrophic_gastritic	0.0688281	0	1
URIC_ACID	GERD	0.113242	0	1
URIC_ACID	intestinal_metaplasia	0.0465757	0	1
urine_PH	atrophic_gastritic	0.0198299	2.61e-08	1
urine_PH	GERD	-0.0272223	2.15e-14	1
Urine albumin	AFP	0.025849	6.27e-13	1
Visceral adipose tissue area	glucose	0.327593	0	1
Visceral adipose tissue area	HBA1C	0.241616	0	1
Visceral adipose tissue area	CREATININE	0.409367	0	1
Visceral adipose tissue area	serum_albumin	0.0178279	2.97e-06	1
Visceral adipose tissue area	Total_chol	0.203984	0	1
Visceral adipose tissue area	TG	0.373749	0	1
Visceral adipose tissue area	LDL_chol	0.283046	0	1
Visceral adipose tissue area	HDL	-0.416463	0	1
Visceral adipose tissue area	GFR	0.13393	0	1
Visceral adipose tissue area	free_T4	0.0464728	0	1
Visceral adipose tissue area	Fatty liver	0.462689	0	1
Visceral adipose tissue area	DEXA_bone_density	0.0505848	1.7e-13	1
Visceral adipose tissue area	Inbody_Fat_percent	0.198257	0	1
Visceral adipose tissue area	IOP_rt	0.15905	0	1
Visceral adipose tissue area	IOP_left	0.169951	0	1
Visceral adipose tissue area	WBC	0.179623	0	1
Visceral adipose tissue area	RBC	0.40917	0	1
Visceral adipose tissue area	HB	0.474875	0	1
Visceral adipose tissue area	HCT	0.451381	0	1
Visceral adipose tissue area	RDW	-0.04732	0	1
Visceral adipose tissue area	PLT	-0.0444415	0	1
Visceral adipose tissue area	SEG_NEUT.	-0.0789748	0	1
Visceral adipose tissue area	LYMPHOCYTE	0.0312203	2.22e-16	1
Visceral adipose tissue area	MONOCYTE	0.113208	0	1
Visceral adipose tissue area	EOSINOPHIL	0.117135	0	1
Visceral adipose tissue area	MCV	0.0819527	0	1
Visceral adipose tissue area	MCH	0.188208	0	1
Visceral adipose tissue area	MCHC	0.224921	0	1
Visceral adipose tissue area	PCT	-0.0316351	9.04e-14	1
Visceral adipose tissue area	MPV	0.0183266	1.58e-05	1
Visceral adipose tissue area	PT	-0.158505	0	1
Visceral adipose tissue area	aPTT	-0.120777	0	1
Visceral adipose tissue area	CALCIUM	0.119953	0	1
Visceral adipose tissue area	PHOSPHORUS	-0.168941	0	1
Visceral adipose tissue area	BUN	0.238602	0	1
Visceral adipose tissue area	URIC_ACID	0.484166	0	1
Visceral adipose tissue area	serum_protein	0.0309954	4.44e-16	1
Visceral adipose tissue area	serum_total_bil	0.122241	0	1
Visceral adipose tissue area	ALP	0.230324	0	1
Visceral adipose tissue area	GOT	0.209364	0	1
Visceral adipose tissue area	GPT	0.304178	0	1
Visceral adipose tissue area	GGT	0.296098	0	1
Visceral adipose tissue area	Na	0.0957604	0	1
Visceral adipose tissue area	K	0.123873	0	1
Visceral adipose tissue area	CL	-0.0717703	0	1
Visceral adipose tissue area	TCO2	0.0711138	0	1
Visceral adipose tissue area	urine_PH	0.0244178	2.85e-10	1
Visceral adipose tissue area	Urine albumin	0.0355835	0	1
Visceral adipose tissue area	CA125	-0.05571	0	1
Visceral adipose tissue area	CEA	0.0222845	1.37e-07	1
Visceral adipose tissue area	gastric_cancer	0.0308695	4.44e-16	1
Visceral adipose tissue area	breast_cancer	-0.0315762	0	1
Visceral adipose tissue area	atrophic_gastritic	0.201556	0	1
Visceral adipose tissue area	GERD	0.119666	0	1
Visceral adipose tissue area	intestinal_metaplasia	0.113012	0	1
WBC	RBC	0.265527	0	1
WBC	HB	0.277011	0	1
WBC	HCT	0.284245	0	1
WBC	RDW	-0.0189254	7.05e-08	1
WBC	PLT	0.255864	0	1
WBC	SEG_NEUT.	0.384193	0	1
WBC	LYMPHOCYTE	-0.386354	0	1
WBC	MONOCYTE	-0.147536	0	1
WBC	EOSINOPHIL	0.0267359	2.66e-14	1
WBC	BASOPHIL	-0.135512	0	1
WBC	MCV	0.033536	0	1
WBC	MCH	0.0665616	0	1
WBC	MCHC	0.0770879	0	1
WBC	PCT	0.267645	0	1
WBC	MPV	0.0234361	3.05e-08	1
WBC	PT	-0.0723673	0	1
WBC	CALCIUM	0.162006	0	1
WBC	PHOSPHORUS	0.0203575	6.75e-09	1
WBC	BUN	0.0654496	0	1
WBC	URIC_ACID	0.205118	0	1
WBC	serum_protein	0.140001	0	1
WBC	ALP	0.16636	0	1
WBC	GOT	0.0473145	0	1
WBC	GPT	0.11466	0	1
WBC	GGT	0.144627	0	1
WBC	K	0.0529649	0	1
WBC	CL	-0.0877147	0	1
WBC	TCO2	-0.0905376	0	1
WBC	urine_PH	-0.0378784	0	1
WBC	Urine albumin	0.0529946	0	1
WBC	TSH	-0.021728	5.92e-07	1
WBC	CEA	0.0213263	4.35e-07	1
WBC	atrophic_gastritic	0.0230442	5.26e-11	1
WBC	GERD	0.0532219	0	1
WBC	intestinal_metaplasia	0.0356881	0	1
Waist circumference	Inbody_skeletal_muscle_mass	0.635585	0	1
Waist circumference	Inbody_Body_fat_mass	0.784386	0	1
Waist circumference	Visceral adipose tissue area	0.857516	0	1
Waist circumference	glucose	0.286904	0	1
Waist circumference	HBA1C	0.214054	0	1
Waist circumference	CREATININE	0.296851	0	1
Waist circumference	serum_albumin	0.0330739	0	1
Waist circumference	Total_chol	0.194697	0	1
Waist circumference	TG	0.372427	0	1
Waist circumference	LDL_chol	0.279201	0	1
Waist circumference	HDL	-0.397109	0	1
Waist circumference	GFR	0.0823733	0	1
Waist circumference	free_T4	0.0283025	3.92e-10	1
Waist circumference	Fatty liver	0.473687	0	1
Waist circumference	DEXA_bone_density	0.0387595	2.9e-10	1
Waist circumference	Inbody_Fat_percent	0.352475	0	1
Waist circumference	IOP_rt	0.153725	0	1
Waist circumference	IOP_left	0.155185	0	1
Waist circumference	WBC	0.19149	0	1
Waist circumference	RBC	0.354328	0	1
Waist circumference	HB	0.384763	0	1
Waist circumference	HCT	0.368796	0	1
Waist circumference	RDW	-0.0387328	0	1
Waist circumference	SEG_NEUT.	-0.0806069	0	1
Waist circumference	LYMPHOCYTE	0.0430978	0	1
Waist circumference	MONOCYTE	0.0882516	0	1
Waist circumference	EOSINOPHIL	0.10019	0	1
Waist circumference	MCV	0.0285278	4.44e-16	1
Waist circumference	MCH	0.117394	0	1
Waist circumference	MCHC	0.178354	0	1
Waist circumference	PCT	0.0197663	3.12e-06	1
Waist circumference	MPV	0.0202787	1.72e-06	1
Waist circumference	PT	-0.143519	0	1
Waist circumference	aPTT	-0.10452	0	1
Waist circumference	CALCIUM	0.112716	0	1
Waist circumference	PHOSPHORUS	-0.117029	0	1
Waist circumference	BUN	0.157769	0	1
Waist circumference	URIC_ACID	0.422736	0	1
Waist circumference	serum_protein	0.0460096	0	1
Waist circumference	serum_total_bil	0.0637788	0	1
Waist circumference	ALP	0.195373	0	1
Waist circumference	GOT	0.196705	0	1
Waist circumference	GPT	0.308844	0	1
Waist circumference	GGT	0.278022	0	1
Waist circumference	Na	0.0715629	0	1
Waist circumference	K	0.0863314	0	1
Waist circumference	CL	-0.0393125	0	1
Waist circumference	TCO2	0.0310473	0	1
Waist circumference	urine_PH	0.0181261	3.78e-07	1
Waist circumference	Urine albumin	0.0300577	0	1
Waist circumference	CA125	-0.0398069	1.33e-10	1
Waist circumference	gastric_cancer	0.0191445	5.11e-08	1
Waist circumference	breast_cancer	-0.0238687	1.11e-11	1
Waist circumference	atrophic_gastritic	0.128307	0	1
Waist circumference	GERD	0.114128	0	1
Waist circumference	intestinal_metaplasia	0.0719093	0	1
Weight	BMI	0.847241	0	1
Weight	Waist circumference	0.825668	0	1
Weight	Inbody_skeletal_muscle_mass	0.917915	0	1
Weight	Inbody_Body_fat_mass	0.644577	0	1
Weight	Visceral adipose tissue area	0.834908	0	1
Weight	glucose	0.254547	0	1
Weight	HBA1C	0.124892	0	1
Weight	CREATININE	0.431737	0	1
Weight	serum_albumin	0.153813	0	1
Weight	Total_chol	0.121964	0	1
Weight	TG	0.373163	0	1
Weight	LDL_chol	0.224677	0	1
Weight	HDL	-0.424201	0	1
Weight	free_T4	0.0922212	0	1
Weight	Fatty liver	0.437141	0	1
Weight	DEXA_bone_density	-0.14115	0	1
Weight	IOP_rt	0.186152	0	1
Weight	IOP_left	0.180666	0	1
Weight	WBC	0.196153	0	1
Weight	RBC	0.540897	0	1
Weight	HB	0.564276	0	1
Weight	HCT	0.540937	0	1
Weight	RDW	-0.0681191	0	1
Weight	PLT	-0.0318906	0	1
Weight	SEG_NEUT.	-0.0984239	0	1
Weight	LYMPHOCYTE	0.0344711	0	1
Weight	MONOCYTE	0.105974	0	1
Weight	EOSINOPHIL	0.150146	0	1
Weight	BASOPHIL	0.0382574	0	1
Weight	MCH	0.136068	0	1
Weight	MCHC	0.257792	0	1
Weight	PCT	-0.0440174	0	1
Weight	MPV	-0.0229357	6.29e-08	1
Weight	PT	-0.107999	0	1
Weight	aPTT	-0.0797244	0	1
Weight	CALCIUM	0.155031	0	1
Weight	PHOSPHORUS	-0.179975	0	1
Weight	BUN	0.135792	0	1
Weight	URIC_ACID	0.550411	0	1
Weight	serum_protein	0.0664383	0	1
Weight	serum_total_bil	0.174265	0	1
Weight	ALP	0.131076	0	1
Weight	GOT	0.183347	0	1
Weight	GPT	0.322753	0	1
Weight	GGT	0.304164	0	1
Weight	K	0.109566	0	1
Weight	CL	-0.124994	0	1
Weight	TCO2	0.0317886	0	1
Weight	urine_PH	-0.0237192	2.97e-11	1
Weight	Urine albumin	0.0268432	5.33e-14	1
Weight	TSH	-0.0187856	1.62e-05	1
Weight	CA19_9	-0.0298485	2.02e-12	1
Weight	PSA	-0.0606059	0	1
Weight	breast_cancer	-0.0396838	0	1
Weight	atrophic_gastritic	0.0545607	0	1
Weight	GERD	0.146726	0	1
Weight	intestinal_metaplasia	0.0398215	0	1
education	Alcohol consumption	0.0439809	0	1
HTN_diagnosis	Alcohol consumption	0.0673511	0	1
Diagnosed of diabetes	Alcohol consumption	0.034194	0	1
Height	Alcohol consumption	0.312471	0	1
Weight	Alcohol consumption	0.325519	0	1
BMI	Alcohol consumption	0.216275	0	1
Waist circumference	Alcohol consumption	0.224951	0	1
Inbody_skeletal_muscle_mass	Alcohol consumption	0.367582	0	1
Inbody_Body_fat_mass	Alcohol consumption	0.0666382	0	1
Visceral adipose tissue area	Alcohol consumption	0.265733	0	1
glucose	Alcohol consumption	0.155199	0	1
HBA1C	Alcohol consumption	0.0228683	1.95e-10	1
CREATININE	Alcohol consumption	0.23244	0	1
serum_albumin	Alcohol consumption	0.0986199	0	1
Total_chol	Alcohol consumption	0.0564749	0	1
TG	Alcohol consumption	0.21204	0	1
LDL_chol	Alcohol consumption	0.059296	0	1
HDL	Alcohol consumption	-0.0892444	0	1
GFR	Alcohol consumption	-0.0221939	2.6e-10	1
free_T4	Alcohol consumption	0.0846601	0	1
Fatty liver	Alcohol consumption	0.123444	0	1
DEXA_bone_density	Alcohol consumption	-0.0469831	1.98e-14	1
Inbody_Fat_percent	Alcohol consumption	-0.182662	0	1
IOP_rt	Alcohol consumption	0.107738	0	1
IOP_left	Alcohol consumption	0.109147	0	1
WBC	Alcohol consumption	0.089473	0	1
RBC	Alcohol consumption	0.235433	0	1
HB	Alcohol consumption	0.333679	0	1
HCT	Alcohol consumption	0.325373	0	1
RDW	Alcohol consumption	-0.0549557	0	1
PLT	Alcohol consumption	-0.0352211	0	1
SEG_NEUT.	Alcohol consumption	-0.0710702	0	1
MONOCYTE	Alcohol consumption	0.118741	0	1
EOSINOPHIL	Alcohol consumption	0.142027	0	1
BASOPHIL	Alcohol consumption	0.0374524	0	1
MCV	Alcohol consumption	0.169518	0	1
MCH	Alcohol consumption	0.213143	0	1
MCHC	Alcohol consumption	0.137016	0	1
PCT	Alcohol consumption	-0.0242433	1.01e-08	1
PT	Alcohol consumption	-0.0917095	0	1
aPTT	Alcohol consumption	-0.0720062	0	1
CALCIUM	Alcohol consumption	0.119248	0	1
PHOSPHORUS	Alcohol consumption	-0.0601888	0	1
BUN	Alcohol consumption	0.0375617	0	1
URIC_ACID	Alcohol consumption	0.288036	0	1
serum_protein	Alcohol consumption	0.0183137	1.84e-07	1
serum_total_bil	Alcohol consumption	0.129158	0	1
ALP	Alcohol consumption	0.0272399	8.66e-15	1
GOT	Alcohol consumption	0.11037	0	1
GPT	Alcohol consumption	0.119536	0	1
GGT	Alcohol consumption	0.306508	0	1
Na	Alcohol consumption	-0.0333062	0	1
K	Alcohol consumption	0.116515	0	1
CL	Alcohol consumption	-0.0843985	0	1
TCO2	Alcohol consumption	0.0273809	6.22e-15	1
urine_PH	Alcohol consumption	-0.0206825	6.44e-09	1
Urine albumin	Alcohol consumption	0.0176955	6.82e-07	1
TSH	Alcohol consumption	-0.0228536	1.47e-07	1
gastric_cancer	Alcohol consumption	0.0247327	1.8e-12	1
breast_cancer	Alcohol consumption	-0.0268271	2.07e-14	1
[truncated: 3,700 more rows]

## Sheet: Table S27
Table S27. Comparison of the phenotype-phenotype pairs between PHEWAS driven vs. EHR-driven
Category	Phenotype	Symbol	PHEWAS driven phenotype degree	EHR driven phenotype degree	PHEWAS-EHR overlap phenotype degree	PHEWAS only phenotype degree	EHR only phenotype degree	Total degree	PHEWAS only phenotype degree (%)	EHR only phenotype degree (%)	PHEWAS-EHR overlap phenotype degree (%)	% of replicated pair in PHEWAS pair
AM	Skeletal muscle mass	Skeletal_m	20	66	19	1	47	67	1.49254	70.1493	28.3582	95
DS	Alkaline phosphatase	ALP	46	69	43	3	26	72	4.16667	36.1111	59.7222	93.4783
AM	Waist circumference	WC	45	67	42	3	25	70	4.28571	35.7143	60	93.3333
AM	Visceral adipose tissue area	VAT	26	69	24	2	45	71	2.8169	63.3803	33.8028	92.3077
HS	White blood cell count	WBC	37	63	34	3	29	66	4.54545	43.9394	51.5152	91.8919
LS	Alcohol consumption	Alcohol	36	65	33	3	32	68	4.41176	47.0588	48.5294	91.6667
EM	Uric acid	Urate	34	64	31	3	33	67	4.47761	49.2537	46.2687	91.1765
HS	Mean corpuscular hemoglobin	MCH	48	64	43	5	21	69	7.24638	30.4348	62.3188	89.5833
RS	Creatinine	CREATININE	44	66	39	5	27	71	7.04225	38.0282	54.9296	88.6364
HS	Neutrophile percent among WBC	Neut	35	56	31	4	25	60	6.66667	41.6667	51.6667	88.5714
HS	Hemoglobin	HB	40	67	35	5	32	72	6.94444	44.4444	48.6111	87.5
HS	Red blood cell count	RBC	24	63	21	3	42	66	4.54545	63.6364	31.8182	87.5
RS	Blood Urea Nitrogen	BUN	46	65	40	6	25	71	8.4507	35.2113	56.338	86.9565
DS	Glutamic oxaloacetic transaminase	GOT	52	63	45	7	18	70	10	25.7143	64.2857	86.5385
AM	Anthrometric measurement											86.4332
HS	Hematocrit	HCT	36	66	31	5	35	71	7.04225	49.2958	43.662	86.1111
EM	Fasting blood glucose level	glucose	35	62	30	5	32	67	7.46269	47.7612	44.7761	85.7143
CV	Diagnosed of hypertesion	HTN	28	58	24	4	34	62	6.45161	54.8387	38.7097	85.7143
LS	Smoking history	Smoke	7	66	6	1	60	67	1.49254	89.5522	8.95522	85.7143
CV	Cardiovascular system											85.7143
MN	Calcium level	CALCIUM	54	60	46	8	14	68	11.7647	20.5882	67.6471	85.1852
AM	Body fat percent	Fat_percent	40	59	34	6	25	65	9.23077	38.4615	52.3077	85
HS	Monocyte percent among WBC	MONOCYTE	20	56	17	3	39	59	5.08475	66.1017	28.8136	85
AM	Weight	Wt	26	65	22	4	43	69	5.7971	62.3188	31.8841	84.6154
DS	Serum total protein	Prot	32	56	27	5	29	61	8.19672	47.541	44.2623	84.375
DS	Serum albumin	Alb	44	64	37	7	27	71	9.85915	38.0282	52.1127	84.0909
EM	Triglycerides	TG	36	61	30	6	31	67	8.95522	46.2687	44.7761	83.3333
DS	Fatty liver	Fatty_liver	24	61	20	4	41	65	6.15385	63.0769	30.7692	83.3333
AM	Body mass index	BMI	24	64	20	4	44	68	5.88235	64.7059	29.4118	83.3333
EM	HDL cholesterol	HDL	35	53	29	6	24	59	10.1695	40.678	49.1525	82.8571
MN	Phosphorus level	PHOSPHORUS	35	55	29	6	26	61	9.83607	42.623	47.541	82.8571
HS	Red blood cell distribution width	RDW	39	51	32	7	19	58	12.069	32.7586	55.1724	82.0513
EM	LDL cholesterol	LDL	11	55	9	2	46	57	3.50877	80.7018	15.7895	81.8182
MN	Chloride level	CL	32	59	26	6	33	65	9.23077	50.7692	40	81.25
AM	Body fat mass	Fat_mass	42	58	34	8	24	66	12.1212	36.3636	51.5152	80.9524
HS	Mean corpuscular volume	MCV	36	59	29	7	30	66	10.6061	45.4545	43.9394	80.5556
MN	Sodium level	Na	48	51	38	10	13	61	16.3934	21.3115	62.2951	79.1667
HS	Mean corpuscular hemoglobin concentration	MCHC	56	58	44	12	14	70	17.1429	20	62.8571	78.5714
EM	Total cholesterol	T_chol	14	63	11	3	52	66	4.54545	78.7879	16.6667	78.5714
HS	Plateletcrit	PCT	45	55	35	10	20	65	15.3846	30.7692	53.8462	77.7778
MN	CO2 level	TCO2	18	53	14	4	39	57	7.01754	68.4211	24.5614	77.7778
MN	Mineral											77.7061
DS	Glutamic pyruvic transaminase	GPT	53	60	41	12	19	72	16.6667	26.3889	56.9444	77.3585
AM	Height	Ht	13	63	10	3	53	66	4.54545	80.303	15.1515	76.9231
HS	Hematological system											76.3976
EM	Hemoglobin A1c	HBA1C	29	62	22	7	40	69	10.1449	57.971	31.8841	75.8621
DS	Gamma-Glutamyl Transferase	GGT	44	60	33	11	27	71	15.493	38.0282	46.4789	75
HS	Platelet count	PLT	28	56	21	7	35	63	11.1111	55.5556	33.3333	75
DS	Serum total bilirubin	Tbil	16	51	12	4	39	55	7.27273	70.9091	21.8182	75
HS	Lymphocyte percent among WBC	LYMPHO	26	52	19	7	33	59	11.8644	55.9322	32.2034	73.0769
RS	Estimated glomerular filtration rate	GFR	43	49	31	12	18	61	19.6721	29.5082	50.8197	72.093
LS	Life style											71.4286
EM	Diagnosed of diabetes	DM	27	51	19	8	32	59	13.5593	54.2373	32.2034	70.3704
MC	Bone density by DEXA	DEXA	20	45	14	6	31	51	11.7647	60.7843	27.451	70
MC	Musculoskeletal											70
DS	Atrophic gastritis	AG	13	53	9	4	44	57	7.01754	77.193	15.7895	69.2308
RS	Renal system											68.6221
HS	Mean Platelet Volume	MPV	49	46	33	16	13	62	25.8065	20.9677	53.2258	67.3469
DS	Digestive system											66.9656
OS	Intraocular pressure, Left	IOP_Lt	30	50	20	10	30	60	16.6667	50	33.3333	66.6667
OS	Ophthalmic system											66.1458
OS	Intraocular pressure, right	IOP_rt	32	49	21	11	28	60	18.3333	46.6667	35	65.625
DS	Intestinal metaplasia of stomach	IM	11	47	7	4	40	51	7.84314	78.4314	13.7255	63.6364
EM	Endocrine & Metabolism											61.5188
HS	Eosinophils percent among WBC	EOSINOPHIL	20	43	12	8	31	51	15.6863	60.7843	23.5294	60
MN	Potassium level	K	10	59	6	4	53	63	6.34921	84.127	9.52381	60
DS	Gastroesophageal reflux disease	GERD	5	49	3	2	46	51	3.92157	90.1961	5.88235	60
LS	Education level	education	36	44	21	15	23	59	25.4237	38.9831	35.5932	58.3333
DS	Hepatitis B virus surface antigen	HBV	14	36	8	6	28	42	14.2857	66.6667	19.0476	57.1429
HS	Prothrombin time in the international normalized ratio	PT	23	54	13	10	41	64	15.625	64.0625	20.3125	56.5217
HS	Basophils percent among WBC	BASOPHIL	41	39	23	18	16	57	31.5789	28.0702	40.3509	56.0976
HS	Activated Partial Thromboplastin Time	aPTT	25	47	13	12	34	59	20.339	57.6271	22.0339	52
RS	Urine pH	urine_PH	51	38	26	25	12	63	39.6825	19.0476	41.2698	50.9804
LS	Exercise amount	Exercise	14	47	7	7	40	54	12.963	74.0741	12.963	50
RS	Urine albumin	urine_PU_cat	9	41	4	5	37	46	10.8696	80.4348	8.69565	44.4444
TM	Cancer Antigen 125	CA125	40	26	14	26	12	52	50	23.0769	26.9231	35
EM	Free T4	T4	6	47	2	4	45	51	7.84314	88.2353	3.92157	33.3333
EM	Thyroid-Stimulating Hormone	TSH	53	22	16	37	6	59	62.7119	10.1695	27.1186	30.1887
TM	Carcinoembryonic antigen	CEA	22	12	6	16	6	28	57.1429	21.4286	21.4286	27.2727
EM	Breast cancer	Br_Ca	8	21	2	6	19	27	22.2222	70.3704	7.40741	25
TM	Tumor marker											21.4136
DS	Gastric cancer	Gas_Ca	10	17	2	8	15	25	32	60	8	20
TM	Prostate-Specific Antigen	PSA	51	19	10	41	9	60	68.3333	15	16.6667	19.6078
TM	Carbohydrate antigen 19-9	CA19_9	64	13	11	53	2	66	80.303	3.0303	16.6667	17.1875
DS	Hepatitis C virus antibody	HCV	12	24	1	11	23	35	31.4286	65.7143	2.85714	8.33333
TM	Alpha Fetoprotein	AFP	25	5	2	23	3	28	82.1429	10.7143	7.14286	8
EM	Thyroid cancer	Thy_Ca	5	4	0	5	4	9	55.5556	44.4444	0	0

[truncated: 1 more sheets: Table S28]
